# Supplementary material for: Meta-analysis reveals conserved cell cycle transcriptional network across multiple human cell types
Source: BMC Genomics. 2017 Jan 5;18:30. doi: 10.1186/s12864-016-3435-2 (PMC5217208; doi:10.1186/s12864-016-3435-2)
Supplement: Additional file 2: Table S1. — Lists of genes included in the clusters. (XLSX 52 kb) [file 12864_2016_3435_MOESM2_ESM.xlsx]

## Sheet: clusters gene lists
Table S2. List of genes within clusters considered as biologically relevant as either showing reproducible pattern of expression or containing interesting biology or both. Clusters were generated after applying the MCL algorithm set to 1.4 of inflation and 2.0 of pre-inflation on the graph including all nodes with a correlation of r ≥ 0.60.
Symbol	EntrezID	MCL_1.4_6	Symbol	EntrezID	MCL_1.4_6	Symbol	EntrezID	MCL_1.4_6	Symbol	EntrezID	MCL_1.4_6	Symbol	EntrezID	MCL_1.4_6	Symbol	EntrezID	MCL_1.4_6
AAAS	8086	Cluster001	ABCC1	4363	Cluster002	ABCA5	23461	Cluster003	ADAMTS1	9510	Cluster004	ADGRE5	976	Cluster006	ANAPC15	25906	Cluster009
AAMP	14	Cluster001	ABCD3	5825	Cluster002	ABCC3	8714	Cluster003	ASF1B	55723	Cluster004	ARHGAP11A	9824	Cluster006	AP2S1	1175	Cluster009
AATF	26574	Cluster001	ABCF2	10061	Cluster002	ADAMTS6	11174	Cluster003	ATAD2	29028	Cluster004	ARHGDIB	397	Cluster006	APOO	79135	Cluster009
ACTB	60	Cluster001	ABI1	10006	Cluster002	AFF4	27125	Cluster003	BARD1	580	Cluster004	ARL6IP1	23204	Cluster006	APRT	353	Cluster009
ACTN4	81	Cluster001	ABR	29	Cluster002	AKAP12	9590	Cluster003	BLM	641	Cluster004	ASPM	259266	Cluster006	ATP5D	513	Cluster009
ACTR1B	10120	Cluster001	ACBD3	64746	Cluster002	AMIGO2	347902	Cluster003	BRCA1	672	Cluster004	AURKA	6790	Cluster006	ATP5I	521	Cluster009
ADAM15	8751	Cluster001	ACSL4	2182	Cluster002	ANGPTL4	51129	Cluster003	BRIP1	83990	Cluster004	AURKB	9212	Cluster006	ATP5J	522	Cluster009
ADCY6	112	Cluster001	ACTL6A	86	Cluster002	ANKLE2	23141	Cluster003	C17orf75	64149	Cluster004	BIRC5	332	Cluster006	ATP6V0B	533	Cluster009
ADD1	118	Cluster001	ADAM9	8754	Cluster002	APBB2	323	Cluster003	C9orf40	55071	Cluster004	BORA	79866	Cluster006	ATP6V1F	9296	Cluster009
ADRM1	11047	Cluster001	ADO	84890	Cluster002	ARC	23237	Cluster003	CACYBP	27101	Cluster004	BRD8	10902	Cluster006	BLVRB	645	Cluster009
AEN	64782	Cluster001	AFAP1	60312	Cluster002	AREG	374	Cluster003	CASP8AP2	9994	Cluster004	BUB1	699	Cluster006	BOLA1	51027	Cluster009
AFG3L2	10939	Cluster001	AGL	178	Cluster002	ARHGEF40	55701	Cluster003	CCDC15	80071	Cluster004	BUB1B	701	Cluster006	C11orf68	83638	Cluster009
AGPAT2	10555	Cluster001	AMD1	262	Cluster002	ARNTL	406	Cluster003	CCNE1	898	Cluster004	BUB3	9184	Cluster006	C14orf2	9556	Cluster009
AGRN	375790	Cluster001	AP1AR	55435	Cluster002	ATF3	467	Cluster003	CCNE2	9134	Cluster004	CCNA2	890	Cluster006	C19orf53	28974	Cluster009
AMPD2	271	Cluster001	ARMT1	79624	Cluster002	ATG101	60673	Cluster003	CCP110	9738	Cluster004	CCNB1	891	Cluster006	CDA	978	Cluster009
ANAPC2	29882	Cluster001	ASAP2	8853	Cluster002	ATP6V0A2	23545	Cluster003	CDC25A	993	Cluster004	CCNB2	9133	Cluster006	CDK4	1019	Cluster009
AP1B1	162	Cluster001	ASUN	55726	Cluster002	BCL10	8915	Cluster003	CDC45	8318	Cluster004	CCNF	899	Cluster006	CENPBD1P1	65996	Cluster009
AP2M1	1173	Cluster001	ATF1	466	Cluster002	BCL2A1	597	Cluster003	CDC6	990	Cluster004	CDC20	991	Cluster006	CENPM	79019	Cluster009
APBB1	322	Cluster001	AUNIP	79000	Cluster002	BCOR	54880	Cluster003	CDC7	8317	Cluster004	CDC25B	994	Cluster006	CETN3	1070	Cluster009
APOBEC3C	27350	Cluster001	BBS10	79738	Cluster002	BEGAIN	57596	Cluster003	CDK2	1017	Cluster004	CDC25C	995	Cluster006	COA1	55744	Cluster009
ARAF	369	Cluster001	BCAR3	8412	Cluster002	BHLHE40	8553	Cluster003	CDT1	81620	Cluster004	CDC27	996	Cluster006	COX6B1	1340	Cluster009
ARFGAP1	55738	Cluster001	BICD2	23299	Cluster002	BIRC2	329	Cluster003	CENPJ	55835	Cluster004	CDCA3	83461	Cluster006	COX6C	1345	Cluster009
ARFGAP2	84364	Cluster001	BMPR1A	657	Cluster002	BIRC3	330	Cluster003	CENPQ	55166	Cluster004	CDCA8	55143	Cluster006	COX7B	1349	Cluster009
ARHGDIA	396	Cluster001	BNIP2	663	Cluster002	BMP2	650	Cluster003	CENPU	79682	Cluster004	CDK1	983	Cluster006	COX8A	1351	Cluster009
ARID3A	1820	Cluster001	BRD1	23774	Cluster002	BMP6	654	Cluster003	CEP57	9702	Cluster004	CDKN1B	1027	Cluster006	CST3	1471	Cluster009
ARSA	410	Cluster001	BRIX1	55299	Cluster002	BMPR2	659	Cluster003	CHAF1A	10036	Cluster004	CDKN3	1033	Cluster006	CYC1	1537	Cluster009
ASCC2	84164	Cluster001	C10orf88	80007	Cluster002	C2CD2	25966	Cluster003	CHAF1B	8208	Cluster004	CENPE	1062	Cluster006	DCXR	51181	Cluster009
ASNA1	439	Cluster001	C5orf28	64417	Cluster002	C3orf52	79669	Cluster003	CHEK1	1111	Cluster004	CENPF	1063	Cluster006	DGUOK	1716	Cluster009
ASPSCR1	79058	Cluster001	CAAP1	79886	Cluster002	C8orf4	56892	Cluster003	CLSPN	63967	Cluster004	CENPI	2491	Cluster006	DTYMK	1841	Cluster009
ATF5	22809	Cluster001	CAB39	51719	Cluster002	CAPRIN2	65981	Cluster003	CREBZF	58487	Cluster004	CENPN	55839	Cluster006	DUT	1854	Cluster009
ATG2A	23130	Cluster001	CAMSAP2	23271	Cluster002	CBFB	865	Cluster003	CRYL1	51084	Cluster004	CEP55	55165	Cluster006	EIF3F	8665	Cluster009
ATG9A	79065	Cluster001	CAPZA2	830	Cluster002	CCL2	6347	Cluster003	CSE1L	1434	Cluster004	CEP70	80321	Cluster006	EIF3I	8668	Cluster009
ATN1	1822	Cluster001	CASD1	64921	Cluster002	CCL20	6364	Cluster003	DCLRE1B	64858	Cluster004	CEP85	64793	Cluster006	ERH	2079	Cluster009
ATP13A2	23400	Cluster001	CASP7	840	Cluster002	CCNJ	54619	Cluster003	DCTPP1	79077	Cluster004	CKAP2	26586	Cluster006	EXOSC5	56915	Cluster009
B3GAT3	26229	Cluster001	CCNT2	905	Cluster002	CD28	940	Cluster003	DEK	7913	Cluster004	CKAP5	9793	Cluster006	FAM127B	26071	Cluster009
B4GALT7	11285	Cluster001	CCT6A	908	Cluster002	CD55	1604	Cluster003	DERA	51071	Cluster004	CKS1B	1163	Cluster006	FAM173A	65990	Cluster009
BAD	572	Cluster001	CD2AP	23607	Cluster002	CHIC2	26511	Cluster003	DHFR	1719	Cluster004	CKS2	1164	Cluster006	FKBP2	2286	Cluster009
BAK1	578	Cluster001	CDC73	79577	Cluster002	CHMP1B	57132	Cluster003	DNA2	1763	Cluster004	CTCF	10664	Cluster006	GPS2	2874	Cluster009
BAP1	8314	Cluster001	CDH13	1012	Cluster002	CHST11	50515	Cluster003	DNAJC9	23234	Cluster004	DBF4	10926	Cluster006	GSTK1	373156	Cluster009
BCL2L1	598	Cluster001	CDK17	5128	Cluster002	CHST3	9469	Cluster003	DNMT1	1786	Cluster004	DBF4B	80174	Cluster006	GSTT1	2952	Cluster009
BCL7C	9274	Cluster001	CDYL	9425	Cluster002	CLCF1	23529	Cluster003	DONSON	29980	Cluster004	DCAF7	10238	Cluster006	GTF2H5	404672	Cluster009
BRD4	23476	Cluster001	CHD1	1105	Cluster002	CLDN14	23562	Cluster003	DSCC1	79075	Cluster004	DEPDC1	55635	Cluster006	H2AFV	94239	Cluster009
BRD9	65980	Cluster001	CHMP7	91782	Cluster002	CREM	1390	Cluster003	DSN1	79980	Cluster004	DLGAP5	9787	Cluster006	HIGD2A	192286	Cluster009
BRPF1	7862	Cluster001	CHORDC1	26973	Cluster002	CRY1	1407	Cluster003	DTL	51514	Cluster004	ECT2	1894	Cluster006	HSPE1	3336	Cluster009
BTBD2	55643	Cluster001	CHSY1	22856	Cluster002	CST6	1474	Cluster003	E2F8	79733	Cluster004	ERCC6L	54821	Cluster006	IFITM2	10581	Cluster009
C20orf27	54976	Cluster001	CHUK	1147	Cluster002	CTGF	1490	Cluster003	EED	8726	Cluster004	ESPL1	9700	Cluster006	IFITM3	10410	Cluster009
CABIN1	23523	Cluster001	CLASP2	23122	Cluster002	CTPS1	1503	Cluster003	EFCAB11	90141	Cluster004	FAM64A	54478	Cluster006	LAMTOR5	10542	Cluster009
CAD	790	Cluster001	CLINT1	9685	Cluster002	CXCL3	2921	Cluster003	ENDOD1	23052	Cluster004	FOXM1	2305	Cluster006	LGALS1	3956	Cluster009
CALCOCO1	57658	Cluster001	CMAS	55907	Cluster002	CXCL8	3576	Cluster003	ETAA1	54465	Cluster004	FZD2	2535	Cluster006	LSM2	57819	Cluster009
CAMK1	8536	Cluster001	CNIH1	10175	Cluster002	CYR61	3491	Cluster003	EXO1	9156	Cluster004	FZD7	8324	Cluster006	LSM5	23658	Cluster009
CANT1	124583	Cluster001	COIL	8161	Cluster002	DACT1	51339	Cluster003	EYA2	2139	Cluster004	FZR1	51343	Cluster006	LSM6	11157	Cluster009
CAPN1	823	Cluster001	COMMD8	54951	Cluster002	DGKI	9162	Cluster003	EZH2	2146	Cluster004	GPSM2	29899	Cluster006	LSM8	51691	Cluster009
CAPN5	726	Cluster001	CPOX	1371	Cluster002	DNAJB5	25822	Cluster003	FAM111A	63901	Cluster004	GTF2E1	2960	Cluster006	LY6E	4061	Cluster009
CAPZB	832	Cluster001	CREB3L2	64764	Cluster002	DNMBP	23268	Cluster003	FANCE	2178	Cluster004	GTSE1	51512	Cluster006	MGST2	4258	Cluster009
CBX6	23466	Cluster001	CRLF3	51379	Cluster002	DUSP1	1843	Cluster003	FANCG	2189	Cluster004	H2AFX	3014	Cluster006	MIS18A	54069	Cluster009
CCAR2	57805	Cluster001	CSGALNACT2	55454	Cluster002	DUSP14	11072	Cluster003	FANCI	55215	Cluster004	HJURP	55355	Cluster006	MRPL2	51069	Cluster009
CCDC22	28952	Cluster001	CUL1	8454	Cluster002	DUSP2	1844	Cluster003	FANCL	55120	Cluster004	HMGB2	3148	Cluster006	MRPL23	6150	Cluster009
CCDC85B	11007	Cluster001	DCK	1633	Cluster002	DUSP5	1847	Cluster003	FBXO5	26271	Cluster004	HMGB3	3149	Cluster006	MRPL34	64981	Cluster009
CCDC86	79080	Cluster001	DCP2	167227	Cluster002	EDN1	1906	Cluster003	FEN1	2237	Cluster004	HMMR	3161	Cluster006	MRPS11	64963	Cluster009
CCND1	595	Cluster001	DCUN1D4	23142	Cluster002	EGFR	1956	Cluster003	GGH	8836	Cluster004	HN1	51155	Cluster006	MRPS14	63931	Cluster009
CCND3	896	Cluster001	DDX21	9188	Cluster002	EGR2	1959	Cluster003	GINS1	9837	Cluster004	INCENP	3619	Cluster006	MRPS17	51373	Cluster009
CD151	977	Cluster001	DDX27	55661	Cluster002	EGR3	1960	Cluster003	GINS2	51659	Cluster004	JADE2	23338	Cluster006	MRPS33	51650	Cluster009
CD2BP2	10421	Cluster001	DENND4A	10260	Cluster002	EHD4	30844	Cluster003	GINS3	64785	Cluster004	KIF11	3832	Cluster006	NDUFA1	4694	Cluster009
CD81	975	Cluster001	DHX15	1665	Cluster002	EIF5A2	56648	Cluster003	GLMN	11146	Cluster004	KIF14	9928	Cluster006	NDUFA13	51079	Cluster009
CDC34	997	Cluster001	DHX29	54505	Cluster002	ENTPD7	57089	Cluster003	GMNN	51053	Cluster004	KIF15	56992	Cluster006	NDUFA3	4696	Cluster009
CDC37	11140	Cluster001	DIEXF	27042	Cluster002	EREG	2069	Cluster003	GMPS	8833	Cluster004	KIF18A	81930	Cluster006	NDUFA4	4697	Cluster009
CDC42BPB	9578	Cluster001	DNAAF2	55172	Cluster002	ESM1	11082	Cluster003	GPD2	2820	Cluster004	KIF18B	146909	Cluster006	NDUFA7	4701	Cluster009
CDC42EP1	11135	Cluster001	DNAJA1	3301	Cluster002	ETS1	2113	Cluster003	HADH	3033	Cluster004	KIF20A	10112	Cluster006	NDUFB1	4707	Cluster009
CDC42EP4	23580	Cluster001	DNAJA2	10294	Cluster002	F3	2152	Cluster003	HELLS	3070	Cluster004	KIF20B	9585	Cluster006	NDUFB11	54539	Cluster009
CDCA4	55038	Cluster001	DNAJB4	11080	Cluster002	FAM57A	79850	Cluster003	HSF2	3298	Cluster004	KIF22	3835	Cluster006	NDUFB3	4709	Cluster009
CDK10	8558	Cluster001	DNAJB6	10049	Cluster002	FGF1	2246	Cluster003	ITGB3BP	23421	Cluster004	KIF23	9493	Cluster006	NDUFC1	4717	Cluster009
CDK16	5127	Cluster001	DNAJB9	4189	Cluster002	FGF5	2250	Cluster003	KIAA0101	9768	Cluster004	KIF2C	11004	Cluster006	NINJ1	4814	Cluster009
CENPT	80152	Cluster001	DOCK9	23348	Cluster002	FHL2	2274	Cluster003	KNTC1	9735	Cluster004	KIF4A	24137	Cluster006	NOP10	55505	Cluster009
CEP170B	283638	Cluster001	DUSP7	1849	Cluster002	FOSB	2354	Cluster003	LIG1	3978	Cluster004	KIF5B	3799	Cluster006	NOP16	51491	Cluster009
CFL1	1072	Cluster001	DYNC2LI1	51626	Cluster002	G0S2	50486	Cluster003	MCM10	55388	Cluster004	KIFC1	3833	Cluster006	NTHL1	4913	Cluster009
CHD3	1107	Cluster001	E2F5	1875	Cluster002	GADD45A	1647	Cluster003	MCM2	4171	Cluster004	KPNA2	3838	Cluster006	OXA1L	5018	Cluster009
CHD4	1108	Cluster001	EIF2AK3	9451	Cluster002	GATA6	2627	Cluster003	MCM3	4172	Cluster004	LBR	3930	Cluster006	PAFAH1B3	5050	Cluster009
CHPF	79586	Cluster001	EIF4E	1977	Cluster002	GEM	2669	Cluster003	MCM4	4173	Cluster004	LMNB2	84823	Cluster006	PDCD5	9141	Cluster009
CIC	23152	Cluster001	EIF4G2	1982	Cluster002	GFPT2	9945	Cluster003	MCM5	4174	Cluster004	MAD2L1	4085	Cluster006	PEMT	10400	Cluster009
CIZ1	25792	Cluster001	ELF1	1997	Cluster002	GPR183	1880	Cluster003	MCM6	4175	Cluster004	MELK	9833	Cluster006	PFDN4	5203	Cluster009
CLEC11A	6320	Cluster001	ELK3	2004	Cluster002	GRAMD3	65983	Cluster003	MCM7	4176	Cluster004	MET	4233	Cluster006	PMM2	5373	Cluster009
CLIP2	7461	Cluster001	ELOVL6	79071	Cluster002	HBEGF	1839	Cluster003	MCMBP	79892	Cluster004	METTL4	64863	Cluster006	POLR2I	5438	Cluster009
CLN6	54982	Cluster001	EOGT	285203	Cluster002	HES1	3280	Cluster003	METTL9	51108	Cluster004	MIS18BP1	55320	Cluster006	POLR2J	5439	Cluster009
CLPTM1	1209	Cluster001	ETNK1	55500	Cluster002	HIVEP1	3096	Cluster003	MMD	23531	Cluster004	MKI67	4288	Cluster006	POLR2L	5441	Cluster009
CLSTN3	9746	Cluster001	FAM179B	23116	Cluster002	HIVEP2	3097	Cluster003	MNS1	55329	Cluster004	MPHOSPH9	10198	Cluster006	POLR3K	51728	Cluster009
CLUH	23277	Cluster001	FAM208B	54906	Cluster002	HIVEP3	59269	Cluster003	MPP1	4354	Cluster004	MTMR6	9107	Cluster006	POMP	51371	Cluster009
CNN2	1265	Cluster001	FAM3C	10447	Cluster002	HOMER1	9456	Cluster003	MRE11A	4361	Cluster004	NCAPD2	9918	Cluster006	PPDPF	79144	Cluster009
CNNM3	26505	Cluster001	FAM49B	51571	Cluster002	HOMER2	9455	Cluster003	MSH2	4436	Cluster004	NCAPG	64151	Cluster006	PPIH	10465	Cluster009
CNOT3	4849	Cluster001	FGF2	2247	Cluster002	IER2	9592	Cluster003	MSH6	2956	Cluster004	NCAPG2	54892	Cluster006	PSENEN	55851	Cluster009
COASY	80347	Cluster001	FUBP3	8939	Cluster002	IER3	8870	Cluster003	MYO19	80179	Cluster004	NCAPH	23397	Cluster006	PSMA7	5688	Cluster009
COL6A2	1292	Cluster001	FZD6	8323	Cluster002	IFNB1	3456	Cluster003	NASP	4678	Cluster004	NDC1	55706	Cluster006	PSMB10	5699	Cluster009
COLGALT1	79709	Cluster001	GALNT1	2589	Cluster002	IL11	3589	Cluster003	NPAT	4863	Cluster004	NDC80	10403	Cluster006	PSMB3	5691	Cluster009
CORO1C	23603	Cluster001	GALNT7	51809	Cluster002	IL1A	3552	Cluster003	NSMCE4A	54780	Cluster004	NDE1	54820	Cluster006	RAB13	5872	Cluster009
CPSF1	29894	Cluster001	GBAS	2631	Cluster002	IL1B	3553	Cluster003	ORC1	4998	Cluster004	NEIL3	55247	Cluster006	RPA3	6119	Cluster009
CPSF7	79869	Cluster001	GCLC	2729	Cluster002	IL1RAP	3556	Cluster003	OSGEPL1	64172	Cluster004	NEK2	4751	Cluster006	RPL24	6152	Cluster009
CRIP2	1397	Cluster001	GFPT1	2673	Cluster002	IL24	11009	Cluster003	PAK1	5058	Cluster004	NRF1	4899	Cluster006	RPL31	6160	Cluster009
CSK	1445	Cluster001	GNS	2799	Cluster002	IL27RA	9466	Cluster003	PAQR4	124222	Cluster004	NUSAP1	51203	Cluster006	RPL34	6164	Cluster009
CSPG4	1464	Cluster001	GPATCH2	55105	Cluster002	IL4R	3566	Cluster003	PARP2	10038	Cluster004	OIP5	11339	Cluster006	RPL36	25873	Cluster009
CTDNEP1	23399	Cluster001	GSPT1	2935	Cluster002	IL6	3569	Cluster003	PASK	23178	Cluster004	PAFAH2	5051	Cluster006	RPL37A	6168	Cluster009
CUL7	9820	Cluster001	GTPBP4	23560	Cluster002	INHBA	3624	Cluster003	PAXIP1	22976	Cluster004	PARPBP	55010	Cluster006	RPS27L	51065	Cluster009
CXXC1	30827	Cluster001	HIBCH	26275	Cluster002	ITGA2	3673	Cluster003	PBX3	5090	Cluster004	PBK	55872	Cluster006	RPS29	6235	Cluster009
DAXX	1616	Cluster001	HIF1A	3091	Cluster002	JARID2	3720	Cluster003	PCNA	5111	Cluster004	PLEKHG3	26030	Cluster006	S100A6	6277	Cluster009
DCAF15	90379	Cluster001	HIPK3	10114	Cluster002	JUNB	3726	Cluster003	PKMYT1	9088	Cluster004	PLK1	5347	Cluster006	SCAND1	51282	Cluster009
DDX31	64794	Cluster001	HNRNPR	10236	Cluster002	KBTBD11	9920	Cluster003	PMS1	5378	Cluster004	PLK4	10733	Cluster006	SCO2	9997	Cluster009
DGAT1	8694	Cluster001	HSPA13	6782	Cluster002	KCNG1	3755	Cluster003	POLA1	5422	Cluster004	PRC1	9055	Cluster006	SDR39U1	56948	Cluster009
DGKA	1606	Cluster001	HSPH1	10808	Cluster002	KCTD5	54442	Cluster003	POLA2	23649	Cluster004	PRR11	55771	Cluster006	SEC61G	23480	Cluster009
DGKZ	8525	Cluster001	IL1R1	3554	Cluster002	KDM6B	23135	Cluster003	POLD3	10714	Cluster004	PSRC1	84722	Cluster006	SERPINB6	5269	Cluster009
DHPS	1725	Cluster001	IMPA1	3612	Cluster002	KDM7A	80853	Cluster003	POLE2	5427	Cluster004	PTTG1	9232	Cluster006	SIGIRR	59307	Cluster009
DHRS11	79154	Cluster001	INPP5A	3632	Cluster002	KIAA1549L	25758	Cluster003	PRIM1	5557	Cluster004	PTTG3P	26255	Cluster006	SLC7A6	9057	Cluster009
DHX30	22907	Cluster001	INSIG2	51141	Cluster002	KLF10	7071	Cluster003	PRPS2	5634	Cluster004	RACGAP1	29127	Cluster006	SLIRP	81892	Cluster009
DHX38	9785	Cluster001	ITGAV	3685	Cluster002	KLF2	10365	Cluster003	PSMC3IP	29893	Cluster004	RAD21	5885	Cluster006	SNRNP25	79622	Cluster009
DNM1	1759	Cluster001	KAL1	3730	Cluster002	KRT33A	3883	Cluster003	RAB23	51715	Cluster004	RASSF1	11186	Cluster006	SNRPC	6631	Cluster009
DNM2	1785	Cluster001	KANSL2	54934	Cluster002	KRT33B	3884	Cluster003	RAD51	5888	Cluster004	REEP4	80346	Cluster006	SNRPE	6635	Cluster009
DOHH	83475	Cluster001	KCTD3	51133	Cluster002	LAMC2	3918	Cluster003	RAD51AP1	10635	Cluster004	SAP30	8819	Cluster006	SNRPF	6636	Cluster009
DPP3	10072	Cluster001	KIF2A	3796	Cluster002	LIF	3976	Cluster003	RAD54L	8438	Cluster004	SHCBP1	79801	Cluster006	SSR4	6748	Cluster009
DRAP1	10589	Cluster001	KLHL2	11275	Cluster002	MAFF	23764	Cluster003	RBBP8	5932	Cluster004	SKA1	220134	Cluster006	SURF1	6834	Cluster009
DYNC1H1	1778	Cluster001	KLHL21	9903	Cluster002	MAMLD1	10046	Cluster003	RBL1	5933	Cluster004	SLCO1B3	28234	Cluster006	TAF10	6881	Cluster009
ECE1	1889	Cluster001	KPNA4	3840	Cluster002	MAP3K8	1326	Cluster003	RDX	5962	Cluster004	SOGA1	140710	Cluster006	TCF25	22980	Cluster009
ECM1	1893	Cluster001	LEMD3	23592	Cluster002	MCL1	4170	Cluster003	RFC2	5982	Cluster004	SPA17	53340	Cluster006	TIMM8B	26521	Cluster009
EDC4	23644	Cluster001	LRRC40	55631	Cluster002	MICAL2	9645	Cluster003	RFC3	5983	Cluster004	SPAG5	10615	Cluster006	TMEM160	54958	Cluster009
EFEMP2	30008	Cluster001	LTN1	26046	Cluster002	MYC	4609	Cluster003	RFC4	5984	Cluster004	SPC25	57405	Cluster006	TMEM208	29100	Cluster009
EFHD2	79180	Cluster001	MAP2K1	5604	Cluster002	MYO1E	4643	Cluster003	RMI1	80010	Cluster004	SPDL1	54908	Cluster006	TMEM223	79064	Cluster009
EHBP1L1	254102	Cluster001	MAP3K4	4216	Cluster002	NAV3	89795	Cluster003	RNASEH2A	10535	Cluster004	STIL	6491	Cluster006	TMEM258	746	Cluster009
EIF3B	8662	Cluster001	MAP3K7CL	56911	Cluster002	NEDD9	4739	Cluster003	RPA1	6117	Cluster004	STK17B	9262	Cluster006	TMEM53	79639	Cluster009
EIF4G1	1981	Cluster001	MAP4K3	8491	Cluster002	NFKB1	4790	Cluster003	RRM1	6240	Cluster004	TACC3	10460	Cluster006	TP53TG1	11257	Cluster009
ELK1	2002	Cluster001	MAPK6	5597	Cluster002	NFKB2	4791	Cluster003	RRM2	6241	Cluster004	TAF5	6877	Cluster006	TPRKB	51002	Cluster009
ENG	2022	Cluster001	MBIP	51562	Cluster002	NFKBIE	4794	Cluster003	SLBP	7884	Cluster004	TBC1D2	55357	Cluster006	TSPO	706	Cluster009
ENO2	2026	Cluster001	MDN1	23195	Cluster002	NGF	4803	Cluster003	SLC25A40	55972	Cluster004	TBC1D31	93594	Cluster006	TXN2	25828	Cluster009
EPHB4	2050	Cluster001	MGAT2	4247	Cluster002	NKX3-1	4824	Cluster003	SMC2	10592	Cluster004	TMPO	7112	Cluster006	UQCR10	29796	Cluster009
EPHX1	2052	Cluster001	MICU2	221154	Cluster002	NPC1	4864	Cluster003	SMC3	9126	Cluster004	TOP2A	7153	Cluster006	UQCRB	7381	Cluster009
EPN1	29924	Cluster001	MINA	84864	Cluster002	NR3C1	2908	Cluster003	SSX2IP	117178	Cluster004	TPX2	22974	Cluster006	UQCRQ	27089	Cluster009
ERAL1	26284	Cluster001	MINPP1	9562	Cluster002	NR4A1	3164	Cluster003	SUPT16H	11198	Cluster004	TROAP	10024	Cluster006	WDR83OS	51398	Cluster009
ERC1	23085	Cluster001	MLXIP	22877	Cluster002	NR4A2	4929	Cluster003	TEX30	93081	Cluster004	TTF2	8458	Cluster006	ZNF593	51042	Cluster009
ERGIC3	51614	Cluster001	MORC3	23515	Cluster002	NR4A3	8013	Cluster003	TFDP1	7027	Cluster004	TTK	7272	Cluster006
ERI3	79033	Cluster001	MORF4L2	9643	Cluster002	OLFM1	10439	Cluster003	THAP10	56906	Cluster004	TUBB4B	10383	Cluster006
ESYT1	23344	Cluster001	MPP6	51678	Cluster002	PDLIM4	8572	Cluster003	THEM6	51337	Cluster004	TUBD1	51174	Cluster006
ETV4	2118	Cluster001	MRPS35	60488	Cluster002	PELI1	57162	Cluster003	TIMELESS	8914	Cluster004	UBE2C	11065	Cluster006
ETV5	2119	Cluster001	MTRR	4552	Cluster002	PHLDA2	7262	Cluster003	TIPIN	54962	Cluster004	UBE2S	27338	Cluster006
FAM134C	162427	Cluster001	NCK2	8440	Cluster002	PIK3CD	5293	Cluster003	TMEM106C	79022	Cluster004	VANGL1	81839	Cluster006
FAM214B	80256	Cluster001	NCKAP1	10787	Cluster002	PIM1	5292	Cluster003	TMEM38B	55151	Cluster004	WEE1	7465	Cluster006
FAM3A	60343	Cluster001	NCOA4	8031	Cluster002	PLAUR	5329	Cluster003	TRIM45	80263	Cluster004	WHSC1	7468	Cluster006
FAM50A	9130	Cluster001	NDUFA5	4698	Cluster002	PLEK2	26499	Cluster003	TRIP13	9319	Cluster004	XPO1	7514	Cluster006
FHOD1	29109	Cluster001	NECAP2	55707	Cluster002	PLK3	1263	Cluster003	TSPYL4	23270	Cluster004	ZMYM1	79830	Cluster006
FIBP	9158	Cluster001	NEDD4	4734	Cluster002	PLXNA2	5362	Cluster003	TTI1	9675	Cluster004
FKBP8	23770	Cluster001	NET1	10276	Cluster002	PLXND1	23129	Cluster003	TUBGCP5	114791	Cluster004
FKRP	79147	Cluster001	NMD3	51068	Cluster002	PMEPA1	56937	Cluster003	TYMS	7298	Cluster004
FLII	2314	Cluster001	NOC3L	64318	Cluster002	PNP	4860	Cluster003	UBR7	55148	Cluster004
FLNA	2316	Cluster001	NOL11	25926	Cluster002	PPARD	5467	Cluster003	UNG	7374	Cluster004
FLNC	2318	Cluster001	NOLC1	9221	Cluster002	PPIF	10105	Cluster003	USP1	7398	Cluster004
FLOT1	10211	Cluster001	NOTCH2	4853	Cluster002	PPP1R13L	10848	Cluster003	WDHD1	11169	Cluster004
FSCN1	6624	Cluster001	NPTN	27020	Cluster002	PPP1R15A	23645	Cluster003	WDR76	79968	Cluster004
FURIN	5045	Cluster001	NRIP1	8204	Cluster002	PTHLH	5744	Cluster003	WRB	7485	Cluster004
FUS	2521	Cluster001	NUP153	9972	Cluster002	PTP4A1	7803	Cluster003	YEATS4	8089	Cluster004
FXR2	9513	Cluster001	NUP98	4928	Cluster002	PTPRR	5801	Cluster003	ZBTB14	7541	Cluster004
FXYD5	53827	Cluster001	NXT2	55916	Cluster002	PXDC1	221749	Cluster003	ZWINT	11130	Cluster004
GALE	2582	Cluster001	OLR1	4973	Cluster002	RAB22A	57403	Cluster003
GALNT2	2590	Cluster001	PAQR3	152559	Cluster002	RASSF8	11228	Cluster003
GALNT6	11226	Cluster001	PCNP	57092	Cluster002	RCAN1	1827	Cluster003
GAPDH	2597	Cluster001	PDIA4	9601	Cluster002	REL	5966	Cluster003
GDI1	2664	Cluster001	PFN2	5217	Cluster002	RELB	5971	Cluster003
GGA1	26088	Cluster001	PHLPP2	23035	Cluster002	RFTN1	23180	Cluster003
GIPC1	10755	Cluster001	PICALM	8301	Cluster002	RGS2	5997	Cluster003
GIT1	28964	Cluster001	PIGA	5277	Cluster002	RGS4	5999	Cluster003
GMDS	2762	Cluster001	PIKFYVE	200576	Cluster002	RND3	390	Cluster003
GMEB2	26205	Cluster001	PLEKHF2	79666	Cluster002	SAT1	6303	Cluster003
GNA11	2767	Cluster001	PLXNA1	5361	Cluster002	SCG5	6447	Cluster003
GNA12	2768	Cluster001	PNO1	56902	Cluster002	SERPINE1	5054	Cluster003
GNAI2	2771	Cluster001	PNRC2	55629	Cluster002	SERTAD3	29946	Cluster003
GNB2	2783	Cluster001	PPIP5K2	23262	Cluster002	SGK1	6446	Cluster003
GPAA1	8733	Cluster001	PPP1CC	5501	Cluster002	SH3PXD2A	9644	Cluster003
GPR137	56834	Cluster001	PPP2CA	5515	Cluster002	SLC10A3	8273	Cluster003
GPS1	2873	Cluster001	PRDM10	56980	Cluster002	SLC35G2	80723	Cluster003
GPX3	2878	Cluster001	PRIM2	5558	Cluster002	SMAD7	4092	Cluster003
GRINA	2907	Cluster001	PRMT3	10196	Cluster002	SMOX	54498	Cluster003
GTF3C1	2975	Cluster001	PRRC2C	23215	Cluster002	SMURF1	57154	Cluster003
GYS1	2997	Cluster001	PSTPIP2	9050	Cluster002	SOWAHC	65124	Cluster003
H1F0	3005	Cluster001	PTPN12	5782	Cluster002	SOX9	6662	Cluster003
H1FX	8971	Cluster001	PVRL2	5819	Cluster002	SPHK1	8877	Cluster003
HAGH	3029	Cluster001	RAB21	23011	Cluster002	SPRY2	10253	Cluster003
HCFC1	3054	Cluster001	RANBP6	26953	Cluster002	SRF	6722	Cluster003
HDAC7	51564	Cluster001	RAP1A	5906	Cluster002	ST3GAL1	6482	Cluster003
HDGF	3068	Cluster001	RASA1	5921	Cluster002	STARD13	90627	Cluster003
HECTD3	79654	Cluster001	RB1	5925	Cluster002	STK38L	23012	Cluster003
HGS	9146	Cluster001	RBM3	5935	Cluster002	STX1A	6804	Cluster003
HIRIP3	8479	Cluster001	RBM7	10179	Cluster002	TBX3	6926	Cluster003
HMG20B	10362	Cluster001	RNF11	26994	Cluster002	TGFA	7039	Cluster003
HMGA1	3159	Cluster001	RNF111	54778	Cluster002	TIPARP	25976	Cluster003
HNRNPL	3191	Cluster001	RNF138	51444	Cluster002	TMCC1	23023	Cluster003
HOXC10	3226	Cluster001	RNF219	79596	Cluster002	TMEM39A	55254	Cluster003
HPCAL1	3241	Cluster001	RNF6	6049	Cluster002	TNFAIP1	7126	Cluster003
HRAS	3265	Cluster001	RP2	6102	Cluster002	TNFAIP3	7128	Cluster003
HSP90AB1	3326	Cluster001	RPAP3	79657	Cluster002	TRIB1	10221	Cluster003
HYAL2	8692	Cluster001	RRN3	54700	Cluster002	TUFT1	7286	Cluster003
IGFBP4	3487	Cluster001	RSL1D1	26156	Cluster002	VEGFA	7422	Cluster003
IGHMBP2	3508	Cluster001	SACM1L	22908	Cluster002	WDR26	80232	Cluster003
IKBKG	8517	Cluster001	SACS	26278	Cluster002	YRDC	79693	Cluster003
ILK	3611	Cluster001	SEC16A	9919	Cluster002
INPPL1	3636	Cluster001	SEC23A	10484	Cluster002
INTS5	80789	Cluster001	SEC24A	10802	Cluster002
IRAK1	3654	Cluster001	SEC24B	10427	Cluster002
IRF3	3661	Cluster001	SEC24D	9871	Cluster002
ISG20L2	81875	Cluster001	SEMA3C	10512	Cluster002
ITGA3	3675	Cluster001	SGMS1	259230	Cluster002
ITGA5	3678	Cluster001	SHOC2	8036	Cluster002
ITGB5	3693	Cluster001	SIRT1	23411	Cluster002
KAT2A	2648	Cluster001	SLC16A1	6566	Cluster002
KATNB1	10300	Cluster001	SLC19A2	10560	Cluster002
KCNN4	3783	Cluster001	SLC25A17	10478	Cluster002
KDELR1	10945	Cluster001	SLC25A24	29957	Cluster002
KDM1A	23028	Cluster001	SLC25A32	81034	Cluster002
KIFC3	3801	Cluster001	SLC30A1	7779	Cluster002
KLHDC3	116138	Cluster001	SLC30A9	10463	Cluster002
KMT2B	9757	Cluster001	SLC33A1	9197	Cluster002
KPNA6	23633	Cluster001	SLC35D1	23169	Cluster002
KPNB1	3837	Cluster001	SLC35F2	54733	Cluster002
KRI1	65095	Cluster001	SLC39A14	23516	Cluster002
LMF2	91289	Cluster001	SLC7A1	6541	Cluster002
LMNA	4000	Cluster001	SLTM	79811	Cluster002
LPPR2	64748	Cluster001	SMARCA1	6594	Cluster002
LRP1	4035	Cluster001	SMARCA5	8467	Cluster002
LSM4	25804	Cluster001	SMEK2	57223	Cluster002
LTBP3	4054	Cluster001	SMNDC1	10285	Cluster002
LTBR	4055	Cluster001	SNAP23	8773	Cluster002
LZTR1	8216	Cluster001	SNAPC1	6617	Cluster002
MAD1L1	8379	Cluster001	SNX3	8724	Cluster002
MAP1S	55201	Cluster001	SNX4	8723	Cluster002
MAP2K2	5605	Cluster001	SPAG9	9043	Cluster002
MAP3K11	4296	Cluster001	SPAST	6683	Cluster002
MAP4	4134	Cluster001	SPG20	23111	Cluster002
MAP4K2	5871	Cluster001	SRSF1	6426	Cluster002
MAP7D1	55700	Cluster001	STEAP1	26872	Cluster002
MAPK12	6300	Cluster001	STK26	51765	Cluster002
MAPK3	5595	Cluster001	STK3	6788	Cluster002
MAPKAPK2	9261	Cluster001	STRN3	29966	Cluster002
MAST2	23139	Cluster001	STX3	6809	Cluster002
MAZ	4150	Cluster001	STXBP3	6814	Cluster002
MBOAT7	79143	Cluster001	SUCLG2	8801	Cluster002
MCRS1	10445	Cluster001	SYNCRIP	10492	Cluster002
MED12	9968	Cluster001	TAB2	23118	Cluster002
MED15	51586	Cluster001	TCERG1	10915	Cluster002
MED16	10025	Cluster001	TFAM	7019	Cluster002
METRN	79006	Cluster001	TGDS	23483	Cluster002
MFAP2	4237	Cluster001	TGS1	96764	Cluster002
MFSD10	10227	Cluster001	TJP2	9414	Cluster002
MGAT1	4245	Cluster001	TLDC1	57707	Cluster002
MGAT4B	11282	Cluster001	TM4SF1	4071	Cluster002
MICAL1	64780	Cluster001	TMA16	55319	Cluster002
MICALL1	85377	Cluster001	TMEM131	23505	Cluster002
MID1IP1	58526	Cluster001	TMEM168	64418	Cluster002
MIIP	60672	Cluster001	TMEM194A	23306	Cluster002
MLST8	64223	Cluster001	TMEM41B	440026	Cluster002
MMP14	4323	Cluster001	TMX1	81542	Cluster002
MPRIP	23164	Cluster001	TNFRSF21	27242	Cluster002
MRPL4	51073	Cluster001	TNKS2	80351	Cluster002
MRPS2	51116	Cluster001	TOP1	7150	Cluster002
MRPS27	23107	Cluster001	TPST2	8459	Cluster002
MTA1	9112	Cluster001	TRAM1	23471	Cluster002
MTG1	92170	Cluster001	TRAPPC13	80006	Cluster002
MYBBP1A	10514	Cluster001	TRIM24	8805	Cluster002
MYBL2	4605	Cluster001	TRMT11	60487	Cluster002
MYH9	4627	Cluster001	TRMT61B	55006	Cluster002
MYL9	10398	Cluster001	TTC17	55761	Cluster002
MYO1C	4641	Cluster001	TXNDC9	10190	Cluster002
NABP2	79035	Cluster001	UAP1	6675	Cluster002
NAP1L4	4676	Cluster001	UBE2G1	7326	Cluster002
NAPA	8775	Cluster001	UBE3C	9690	Cluster002
NCAPH2	29781	Cluster001	UFL1	23376	Cluster002
NCDN	23154	Cluster001	UGDH	7358	Cluster002
NCLN	56926	Cluster001	UTP18	51096	Cluster002
NELFB	25920	Cluster001	UTP3	57050	Cluster002
NELFCD	51497	Cluster001	VCPKMT	79609	Cluster002
NF2	4771	Cluster001	WBP5	51186	Cluster002
NFRKB	4798	Cluster001	WDR1	9948	Cluster002
NKIRAS2	28511	Cluster001	WDR47	22911	Cluster002
NME4	4833	Cluster001	WSB2	55884	Cluster002
NOL6	65083	Cluster001	XBP1	7494	Cluster002
NOP14	8602	Cluster001	YTHDF3	253943	Cluster002
NOP2	4839	Cluster001	ZBED4	9889	Cluster002
NOSIP	51070	Cluster001	ZBED8	63920	Cluster002
NOTCH1	4851	Cluster001	ZBTB11	27107	Cluster002
NPDC1	56654	Cluster001	ZBTB6	10773	Cluster002
NR2F2	7026	Cluster001	ZFAND1	79752	Cluster002
NR2F6	2063	Cluster001	ZNF140	7699	Cluster002
NRBP1	29959	Cluster001	ZNF146	7705	Cluster002
NRGN	4900	Cluster001	ZNF202	7753	Cluster002
NT5DC2	64943	Cluster001	ZNF267	10308	Cluster002
NUBP2	10101	Cluster001	ZNF322	79692	Cluster002
NUCB1	4924	Cluster001	ZNF330	27309	Cluster002
NUDC	10726	Cluster001	ZNF468	90333	Cluster002
NUMA1	4926	Cluster001	ZNF639	51193	Cluster002
NUP93	9688	Cluster001	ZNF652	22834	Cluster002
NXF1	10482	Cluster001
OBSL1	23363	Cluster001
ORAI2	80228	Cluster001
P3H4	10609	Cluster001
PACSIN2	11252	Cluster001
PACSIN3	29763	Cluster001
PAF1	54623	Cluster001
PAK4	10298	Cluster001
PARVB	29780	Cluster001
PCIF1	63935	Cluster001
PDLIM7	9260	Cluster001
PEF1	553115	Cluster001
PELP1	27043	Cluster001
PES1	23481	Cluster001
PEX5	5830	Cluster001
PFN1	5216	Cluster001
PI4K2A	55361	Cluster001
PI4KA	5297	Cluster001
PIEZO1	9780	Cluster001
PIN1	5300	Cluster001
PITX1	5307	Cluster001
PKM	5315	Cluster001
PKN1	5585	Cluster001
PLEKHM2	23207	Cluster001
PLIN3	10226	Cluster001
PLOD1	5351	Cluster001
PLXNB2	23654	Cluster001
PMM1	5372	Cluster001
PNKP	11284	Cluster001
PNPLA2	57104	Cluster001
PNPLA6	10908	Cluster001
POLD1	5424	Cluster001
POLD2	5425	Cluster001
POLR2E	5434	Cluster001
POLRMT	5442	Cluster001
POR	5447	Cluster001
PPM1G	5496	Cluster001
PPP1CA	5499	Cluster001
PPP1R10	5514	Cluster001
PPP2R1A	5518	Cluster001
PPP2R4	5524	Cluster001
PPP2R5D	5528	Cluster001
PPP5C	5536	Cluster001
PPP6R1	22870	Cluster001
PRCC	5546	Cluster001
PREB	10113	Cluster001
PRKCD	5580	Cluster001
PRKCSH	5589	Cluster001
PRKD2	25865	Cluster001
PRMT1	3276	Cluster001
PRMT5	10419	Cluster001
PRPF19	27339	Cluster001
PRRC2A	7916	Cluster001
PSMC3	5702	Cluster001
PSMD2	5708	Cluster001
PTK7	5754	Cluster001
PTMS	5763	Cluster001
PTOV1	53635	Cluster001
PTPN9	5780	Cluster001
PTRF	284119	Cluster001
PVR	5817	Cluster001
PXN	5829	Cluster001
PYGB	5834	Cluster001
RAB11B	9230	Cluster001
RAB11FIP5	26056	Cluster001
RAB40C	57799	Cluster001
RAD23A	5886	Cluster001
RAD54L2	23132	Cluster001
RALY	22913	Cluster001
RANGAP1	5905	Cluster001
RASA3	22821	Cluster001
RBCK1	10616	Cluster001
RBM14	10432	Cluster001
RBM19	9904	Cluster001
RBM42	79171	Cluster001
RECQL4	9401	Cluster001
REXO4	57109	Cluster001
RFNG	5986	Cluster001
RGL2	5863	Cluster001
RHOG	391	Cluster001
RHOT2	89941	Cluster001
RIN1	9610	Cluster001
RNF40	9810	Cluster001
RNPEP	6051	Cluster001
RNPS1	10921	Cluster001
ROGDI	79641	Cluster001
RPRD2	23248	Cluster001
RPS6KA4	8986	Cluster001
RRBP1	6238	Cluster001
RRP1	8568	Cluster001
RRP12	23223	Cluster001
RUSC1	23623	Cluster001
RUVBL2	10856	Cluster001
RXRB	6257	Cluster001
SAC3D1	29901	Cluster001
SART1	9092	Cluster001
SBF1	6305	Cluster001
SBNO2	22904	Cluster001
SCAP	22937	Cluster001
SCRIB	23513	Cluster001
SDC3	9672	Cluster001
SDHA	6389	Cluster001
SEC24C	9632	Cluster001
SEC61A1	29927	Cluster001
SETD1A	9739	Cluster001
SF1	7536	Cluster001
SF3A2	8175	Cluster001
SF3B4	10262	Cluster001
SGSH	6448	Cluster001
SH3BGRL3	83442	Cluster001
SH3GLB2	56904	Cluster001
SIGMAR1	10280	Cluster001
SIVA1	10572	Cluster001
SKIV2L	6499	Cluster001
SLC19A1	6573	Cluster001
SLC25A1	6576	Cluster001
SLC25A10	1468	Cluster001
SLC25A11	8402	Cluster001
SLC2A4RG	56731	Cluster001
SLC4A2	6522	Cluster001
SMAD6	4091	Cluster001
SMAGP	57228	Cluster001
SMARCA4	6597	Cluster001
SMARCB1	6598	Cluster001
SMG5	23381	Cluster001
SMG7	9887	Cluster001
SMG9	56006	Cluster001
SMPD1	6609	Cluster001
SMTN	6525	Cluster001
SMYD5	10322	Cluster001
SNRNP70	6625	Cluster001
SNRPA	6626	Cluster001
SNRPB	6628	Cluster001
SORBS3	10174	Cluster001
SPTAN1	6709	Cluster001
SRM	6723	Cluster001
SSBP3	23648	Cluster001
STIP1	10963	Cluster001
STK11	6794	Cluster001
STK25	10494	Cluster001
STRN4	29888	Cluster001
SUN2	25777	Cluster001
SUPT5H	6829	Cluster001
SUV39H1	6839	Cluster001
TACC1	6867	Cluster001
TADA3	10474	Cluster001
TAGLN2	8407	Cluster001
TBL3	10607	Cluster001
TECR	9524	Cluster001
TFIP11	24144	Cluster001
TGFB1	7040	Cluster001
THAP11	57215	Cluster001
TIMM44	10469	Cluster001
TLN1	7094	Cluster001
TMEM115	11070	Cluster001
TMEM214	54867	Cluster001
TMEM8A	58986	Cluster001
TNIP2	79155	Cluster001
TNPO3	23534	Cluster001
TOB2	10766	Cluster001
TOMM34	10953	Cluster001
TOMM40	10452	Cluster001
TOP3B	8940	Cluster001
TOR4A	54863	Cluster001
TP53	7157	Cluster001
TRAF2	7186	Cluster001
TRAP1	10131	Cluster001
TRIM28	10155	Cluster001
TRIP10	9322	Cluster001
TRIP12	9320	Cluster001
TRMT61A	115708	Cluster001
TRPC4AP	26133	Cluster001
TSC2	7249	Cluster001
TSR2	90121	Cluster001
TUBB	203068	Cluster001
TUBG1	7283	Cluster001
TUBG2	27175	Cluster001
TUBGCP2	10844	Cluster001
TXLNA	200081	Cluster001
U2AF2	11338	Cluster001
UAP1L1	91373	Cluster001
UBA1	7317	Cluster001
UBAP2L	9898	Cluster001
UBE2M	9040	Cluster001
UBL4A	8266	Cluster001
UBQLN4	56893	Cluster001
UBTD1	80019	Cluster001
UBTF	7343	Cluster001
USB1	79650	Cluster001
USP19	10869	Cluster001
USP5	8078	Cluster001
UTP14A	10813	Cluster001
VARS	7407	Cluster001
VEGFB	7423	Cluster001
VPS37B	79720	Cluster001
VRK3	51231	Cluster001
WBP2	23558	Cluster001
WDR46	9277	Cluster001
WDR82	80335	Cluster001
WRAP53	55135	Cluster001
XAB2	56949	Cluster001
XPO7	23039	Cluster001
YIPF3	25844	Cluster001
ZC3H3	23144	Cluster001
ZMAT5	55954	Cluster001
ZNF282	8427	Cluster001
ZNF580	51157	Cluster001
ZNF668	79759	Cluster001
ZNF787	126208	Cluster001
ZYX	7791	Cluster001

## Sheet: Sub-clusters cell cycle cls
List of genes included in subclusters derived from cluster 4 and cluster 6. Cluster 4 was re-clustered with MCLi 2.3 (2.0). Cluster 6 was re-clustered with MCLi 4.2 (2.0). Also shown the overlap with previous lists and their correspondent cell cycle phase annotations. Sub-clusters were named by adding a letter to the number of the mother cluster to avoid confusion with original cluster numbers. A…
Symbol	EntrezID	Cluster	Phase
ARHGAP11A	9824	Cluster 6A (cluster0002)	G2
ASPM	259266	Cluster 6A (cluster0002)	G2
AURKA	6790	Cluster 6A (cluster0002)	G2
BORA	79866	Cluster 6A (cluster0002)	G2
BRD8	10902	Cluster 6A (cluster0002)	G2
BUB1B	701	Cluster 6A (cluster0002)	G2
BUB3	9184	Cluster 6A (cluster0002)	G2
CCNA2	890	Cluster 6A (cluster0002)	G2
CDC25C	995	Cluster 6A (cluster0002)	G2
CDC27	996	Cluster 6A (cluster0002)	G2
CDCA3	83461	Cluster 6A (cluster0002)	G2
CDCA8	55143	Cluster 6A (cluster0002)	G2
CDK1	983	Cluster 6A (cluster0002)	G2
CDKN1B	1027	Cluster 6A (cluster0002)	G2
CENPE	1062	Cluster 6A (cluster0002)	G2
CENPF	1063	Cluster 6A (cluster0002)	G2
CENPI	2491	Cluster 6A (cluster0002)	G2
CEP55	55165	Cluster 6A (cluster0002)	G2
CKAP2	26586	Cluster 6A (cluster0002)	G2
CKAP5	9793	Cluster 6A (cluster0002)	G2
DBF4	10926	Cluster 6A (cluster0002)	G2
DEPDC1	55635	Cluster 6A (cluster0002)	G2
ECT2	1894	Cluster 6A (cluster0002)	G2
ESPL1	9700	Cluster 6A (cluster0002)	G2
FAM64A	54478	Cluster 6A (cluster0002)	G2
GPSM2	29899	Cluster 6A (cluster0002)	G2
HJURP	55355	Cluster 6A (cluster0002)	G2
HMGB2	3148	Cluster 6A (cluster0002)	G2
HMMR	3161	Cluster 6A (cluster0002)	G2
KIF11	3832	Cluster 6A (cluster0002)	G2
KIF14	9928	Cluster 6A (cluster0002)	G2
KIF18A	81930	Cluster 6A (cluster0002)	G2
KIF18B	146909	Cluster 6A (cluster0002)	G2
KIF20B	9585	Cluster 6A (cluster0002)	G2
KIF22	3835	Cluster 6A (cluster0002)	G2
KIF23	9493	Cluster 6A (cluster0002)	G2
KIF2C	11004	Cluster 6A (cluster0002)	G2
KIF5B	3799	Cluster 6A (cluster0002)	G2
KPNA2	3838	Cluster 6A (cluster0002)	G2
MAD2L1	4085	Cluster 6A (cluster0002)	G2
MET	4233	Cluster 6A (cluster0002)	G2
MKI67	4288	Cluster 6A (cluster0002)	G2
MTMR6	9107	Cluster 6A (cluster0002)	G2
NCAPG	64151	Cluster 6A (cluster0002)	G2
NDC80	10403	Cluster 6A (cluster0002)	G2
NEIL3	55247	Cluster 6A (cluster0002)	G2
NEK2	4751	Cluster 6A (cluster0002)	G2
NUSAP1	51203	Cluster 6A (cluster0002)	G2
OIP5	11339	Cluster 6A (cluster0002)	G2
PLK4	10733	Cluster 6A (cluster0002)	G2
PRC1	9055	Cluster 6A (cluster0002)	G2
PSRC1	84722	Cluster 6A (cluster0002)	G2
RACGAP1	29127	Cluster 6A (cluster0002)	G2
SHCBP1	79801	Cluster 6A (cluster0002)	G2
SKA1	220134	Cluster 6A (cluster0002)	G2
SLCO1B3	28234	Cluster 6A (cluster0002)	G2
SPDL1	54908	Cluster 6A (cluster0002)	G2
STK17B	9262	Cluster 6A (cluster0002)	G2
TAF5	6877	Cluster 6A (cluster0002)	G2
TOP2A	7153	Cluster 6A (cluster0002)	G2
TPX2	22974	Cluster 6A (cluster0002)	G2
TROAP	10024	Cluster 6A (cluster0002)	G2
TTF2	8458	Cluster 6A (cluster0002)	G2
TTK	7272	Cluster 6A (cluster0002)	G2
TUBD1	51174	Cluster 6A (cluster0002)	G2
UBE2C	11065	Cluster 6A (cluster0002)	G2
WEE1	7465	Cluster 6A (cluster0002)	G2
WHSC1	7468	Cluster 6A (cluster0002)	G2
ADGRE5	976	Cluster 6B (cluster0007)	M
ARL6IP1	23204	Cluster 6B (cluster0007)	M
BIRC5	332	Cluster 6B (cluster0007)	M
BUB1	699	Cluster 6B (cluster0007)	M
CCNB1	891	Cluster 6B (cluster0007)	M
CCNB2	9133	Cluster 6B (cluster0007)	M
CDC20	991	Cluster 6B (cluster0007)	M
CDC25B	994	Cluster 6B (cluster0007)	M
CKS1B	1163	Cluster 6B (cluster0007)	M
CKS2	1164	Cluster 6B (cluster0007)	M
DLGAP5	9787	Cluster 6B (cluster0007)	M
H2AFX	3014	Cluster 6B (cluster0007)	M
HMGB3	3149	Cluster 6B (cluster0007)	M
HN1	51155	Cluster 6B (cluster0007)	M
INCENP	3619	Cluster 6B (cluster0007)	M
KIF20A	10112	Cluster 6B (cluster0007)	M
KIF4A	24137	Cluster 6B (cluster0007)	M
LMNB2	84823	Cluster 6B (cluster0007)	M
MIS18BP1	55320	Cluster 6B (cluster0007)	M
NDC1	55706	Cluster 6B (cluster0007)	M
NDE1	54820	Cluster 6B (cluster0007)	M
NRF1	4899	Cluster 6B (cluster0007)	M
PLK1	5347	Cluster 6B (cluster0007)	M
PRR11	55771	Cluster 6B (cluster0007)	M
PTTG1	9232	Cluster 6B (cluster0007)	M
PTTG3P	26255	Cluster 6B (cluster0007)	M
SOGA1	140710	Cluster 6B (cluster0007)	M
SPAG5	10615	Cluster 6B (cluster0007)	M
TACC3	10460	Cluster 6B (cluster0007)	M
TUBB4B	10383	Cluster 6B (cluster0007)	M
ADAMTS1	9510	Cluster 4A (cluster007)	G1/S
ATAD2	29028	Cluster 4A (cluster007)	G1/S
BARD1	580	Cluster 4A (cluster007)	G1/S
CCNE1	898	Cluster 4A (cluster007)	G1/S
CCNE2	9134	Cluster 4A (cluster007)	G1/S
CDC25A	993	Cluster 4A (cluster007)	G1/S
CDC6	990	Cluster 4A (cluster007)	G1/S
CDT1	81620	Cluster 4A (cluster007)	G1/S
CHAF1A	10036	Cluster 4A (cluster007)	G1/S
CHAF1B	8208	Cluster 4A (cluster007)	G1/S
CHEK1	1111	Cluster 4A (cluster007)	G1/S
DCLRE1B	64858	Cluster 4A (cluster007)	G1/S
DCTPP1	79077	Cluster 4A (cluster007)	G1/S
DSCC1	79075	Cluster 4A (cluster007)	G1/S
DSN1	79980	Cluster 4A (cluster007)	G1/S
DTL	51514	Cluster 4A (cluster007)	G1/S
E2F8	79733	Cluster 4A (cluster007)	G1/S
EXO1	9156	Cluster 4A (cluster007)	G1/S
FANCE	2178	Cluster 4A (cluster007)	G1/S
FANCL	55120	Cluster 4A (cluster007)	G1/S
FEN1	2237	Cluster 4A (cluster007)	G1/S
GINS2	51659	Cluster 4A (cluster007)	G1/S
GMNN	51053	Cluster 4A (cluster007)	G1/S
HELLS	3070	Cluster 4A (cluster007)	G1/S
HSF2	3298	Cluster 4A (cluster007)	G1/S
MCM10	55388	Cluster 4A (cluster007)	G1/S
MCM2	4171	Cluster 4A (cluster007)	G1/S
MCM3	4172	Cluster 4A (cluster007)	G1/S
MCM4	4173	Cluster 4A (cluster007)	G1/S
MCM6	4175	Cluster 4A (cluster007)	G1/S
MCM7	4176	Cluster 4A (cluster007)	G1/S
MSH6	2956	Cluster 4A (cluster007)	G1/S
NPAT	4863	Cluster 4A (cluster007)	G1/S
ORC1	4998	Cluster 4A (cluster007)	G1/S
PAQR4	124222	Cluster 4A (cluster007)	G1/S
PASK	23178	Cluster 4A (cluster007)	G1/S
PCNA	5111	Cluster 4A (cluster007)	G1/S
POLD3	10714	Cluster 4A (cluster007)	G1/S
POLE2	5427	Cluster 4A (cluster007)	G1/S
POLR3K	51728	Cluster 4A (cluster007)	G1/S
PSMC3IP	29893	Cluster 4A (cluster007)	G1/S
RAB23	51715	Cluster 4A (cluster007)	G1/S
RAD51	5888	Cluster 4A (cluster007)	G1/S
RAD54L	8438	Cluster 4A (cluster007)	G1/S
RFC2	5982	Cluster 4A (cluster007)	G1/S
SLBP	7884	Cluster 4A (cluster007)	G1/S
TIPIN	54962	Cluster 4A (cluster007)	G1/S
TTI1	9675	Cluster 4A (cluster007)	G1/S
UNG	7374	Cluster 4A (cluster007)	G1/S
WDR76	79968	Cluster 4A (cluster007)	G1/S
BLM	641	Cluster 4B (cluster011)	S
BRCA1	672	Cluster 4B (cluster011)	S
C9orf40	55071	Cluster 4B (cluster011)	S
CDC45	8318	Cluster 4B (cluster011)	S
CENPJ	55835	Cluster 4B (cluster011)	S
CENPU	79682	Cluster 4B (cluster011)	S
CLSPN	63967	Cluster 4B (cluster011)	S
DERA	51071	Cluster 4B (cluster011)	S
DHFR	1719	Cluster 4B (cluster011)	S
DNA2	1763	Cluster 4B (cluster011)	S
DNAJC9	23234	Cluster 4B (cluster011)	S
DONSON	29980	Cluster 4B (cluster011)	S
ENDOD1	23052	Cluster 4B (cluster011)	S
ETAA1	54465	Cluster 4B (cluster011)	S
FAM111A	63901	Cluster 4B (cluster011)	S
FANCG	2189	Cluster 4B (cluster011)	S
FANCI	55215	Cluster 4B (cluster011)	S
GPD2	2820	Cluster 4B (cluster011)	S
KIAA0101	9768	Cluster 4B (cluster011)	S
KNTC1	9735	Cluster 4B (cluster011)	S
MNS1	55329	Cluster 4B (cluster011)	S
MPP1	4354	Cluster 4B (cluster011)	S
MYO19	80179	Cluster 4B (cluster011)	S
POLA1	5422	Cluster 4B (cluster011)	S
PRIM1	5557	Cluster 4B (cluster011)	S
RBBP8	5932	Cluster 4B (cluster011)	S
RFC4	5984	Cluster 4B (cluster011)	S
RRM1	6240	Cluster 4B (cluster011)	S
RRM2	6241	Cluster 4B (cluster011)	S
SLC25A40	55972	Cluster 4B (cluster011)	S
TEX30	93081	Cluster 4B (cluster011)	S
TIMELESS	8914	Cluster 4B (cluster011)	S
TRIM45	80263	Cluster 4B (cluster011)	S
TYMS	7298	Cluster 4B (cluster011)	S
UBR7	55148	Cluster 4B (cluster011)	S
