# Supplementary material for: Meta-analysis reveals conserved cell cycle transcriptional network across multiple human cell types
Source: BMC Genomics. 2017 Jan 5;18:30. doi: 10.1186/s12864-016-3435-2 (PMC5217208; doi:10.1186/s12864-016-3435-2)
Supplement: Additional file 3: Table S2. — GO enrichment analyses of the clusters. (XLSX 1180 kb) [file 12864_2016_3435_MOESM3_ESM.xlsx]

## Sheet: cl1
Annotation Cluster 1	Enrichment Score: 14.67312775785838
Category	Term	Count	%	PValue	Genes	List Total	Pop Hits	Pop Total	Fold Enrichment	Bonferroni	Benjamini	FDR
GOTERM_BP_ALL	GO:0071840~cellular component organization or biogenesis	274	54.6906	4.04159e-18	23513, 79709, 23130, 23654, 10609, 23277, 6867, 1725, 23139, 51564, 23648, 8733, 55361, 3487, 162, 4605, 11338, 10474, 29901, 8314, 2022, 56926, 5216, 10726, 5754, 823, 23399, 2318, 2316, 2314, 25777, 5351, 4641, 1072, 7040, 7186, 2597, 4091, 1445, 4237, 23523, 3837, 55738, 55201, 90121, 22907, 8751, 10211, 322, 81875, 10607, 10494, 4627, 4771, 203068, 23107, 23381, 64794, 5127, 55135, 112, 6598,…	478	6253	16412	1.50451	2.09597e-14	2.09597e-14	7.72095e-15
GOTERM_BP_ALL	GO:0016043~cellular component organization	264	52.6946	7.73608e-16	23513, 79709, 23130, 23654, 10609, 23277, 6867, 1725, 23139, 51564, 23648, 8733, 55361, 3487, 162, 4605, 11338, 10474, 29901, 8314, 2022, 56926, 5216, 10726, 5754, 823, 23399, 2318, 2316, 2314, 25777, 5351, 4641, 1072, 7040, 7186, 2597, 4091, 1445, 4237, 23523, 3837, 55738, 55201, 22907, 8751, 10211, 322, 10494, 4627, 4771, 203068, 23107, 23381, 5127, 55135, 112, 6598, 6597, 4851, 10856, 7249, 10…	478	6124	16412	1.48014	4.03033e-12	2.01517e-12	1.4877e-12
GOTERM_BP_ALL	GO:0006996~organelle organization	182	36.3273	3.44711e-15	116138, 1108, 22870, 23130, 3005, 1107, 10609, 5536, 23277, 2648, 10298, 4926, 6867, 23466, 23139, 9146, 89941, 5442, 51564, 54623, 29781, 29780, 7283, 4035, 11140, 55361, 9739, 3693, 11284, 5830, 8940, 1616, 11338, 4605, 64223, 10474, 23476, 8314, 29901, 8536, 5216, 10726, 5754, 23580, 10174, 23399, 6300, 2316, 10939, 2314, 25777, 1785, 9578, 26284, 23481, 57805, 1072, 7040, 25804, 2597, 9632, 1…	478	3661	16412	1.70689	1.78486e-11	5.94957e-12	6.57252e-12
GOTERM_BP_ALL	GO:1902589~single-organism organelle organization	135	26.9461	1.88348e-12	116138, 1108, 23130, 22870, 1107, 10609, 5536, 23277, 2648, 10298, 4926, 6867, 5442, 89941, 51564, 54623, 29781, 29780, 7283, 11140, 55361, 9739, 3693, 1616, 5830, 11284, 4605, 64223, 10474, 23476, 8314, 29901, 8536, 5216, 10726, 5754, 23580, 10174, 2316, 10939, 25777, 2314, 9578, 1072, 7040, 25804, 2597, 9632, 10113, 11135, 1265, 9810, 8379, 391, 3837, 5424, 598, 5425, 55738, 55201, 51116, 10419…	478	2571	16412	1.80287	9.7678e-09	1.95356e-09	3.59818e-09
Annotation Cluster 2	Enrichment Score: 9.255206676102919
Category	Term	Count	%	PValue	Genes	List Total	Pop Hits	Pop Total	Fold Enrichment	Bonferroni	Benjamini	FDR
GOTERM_BP_ALL	GO:0051128~regulation of cellular component organization	124	24.7505	6.67688e-12	23654, 9746, 2648, 3675, 162427, 79006, 54623, 29780, 375790, 4035, 11140, 55361, 3487, 11007, 1616, 5830, 11284, 11338, 64223, 10474, 8314, 8536, 56926, 5216, 5754, 23580, 10174, 2768, 2316, 1785, 4641, 57805, 1072, 7040, 25804, 5829, 11135, 4091, 9810, 1445, 8379, 391, 29763, 598, 55201, 55738, 8751, 51116, 10419, 9757, 10211, 322, 997, 8175, 58526, 10494, 4627, 4771, 79035, 396, 23381, 112, 55…	478	2318	16412	1.83672	3.46263e-08	5.77105e-09	1.27554e-08
GOTERM_BP_ALL	GO:0033043~regulation of organelle organization	74	14.7705	1.83915e-09	55135, 6598, 10856, 83442, 23558, 118, 4000, 2648, 25865, 10300, 572, 23400, 578, 10445, 5580, 54623, 832, 5605, 11140, 4035, 55361, 3611, 11284, 1616, 64223, 11338, 9820, 10474, 8314, 56893, 10572, 9688, 23363, 5595, 23028, 8986, 29882, 8536, 10432, 5216, 23580, 3265, 10174, 79720, 1785, 6709, 1072, 7040, 25804, 29109, 4134, 9320, 22809, 11135, 9810, 8379, 10844, 6628, 5300, 598, 6624, 55201, 92…	478	1213	16412	2.09462	9.53778e-06	7.33678e-07	3.51346e-06
GOTERM_BP_ALL	GO:0051130~positive regulation of cellular component organization	73	14.5709	1.39698e-08	55135, 6598, 4851, 10856, 23654, 9746, 23558, 23207, 2648, 3675, 25865, 10300, 162427, 572, 79006, 81, 578, 5580, 54623, 5605, 375790, 11140, 55361, 5702, 3611, 9780, 11284, 1616, 11338, 64223, 9820, 8314, 10572, 9688, 23363, 5595, 23028, 8986, 8536, 29882, 23603, 5216, 5754, 23580, 3265, 10174, 79720, 2316, 1785, 6794, 4641, 1072, 7040, 25804, 29109, 11135, 9810, 391, 10844, 6628, 6624, 9277, 51…	478	1248	16412	2.00836	7.24447e-05	3.81301e-06	2.66875e-05
Annotation Cluster 3	Enrichment Score: 6.357854789591321
Category	Term	Count	%	PValue	Genes	List Total	Pop Hits	Pop Total	Fold Enrichment	Bonferroni	Benjamini	FDR
GOTERM_BP_ALL	GO:0007049~cell cycle	96	19.1617	9.98956e-11	116138, 7026, 6598, 6829, 6597, 23513, 1108, 7249, 1107, 60672, 10609, 5536, 4000, 10755, 10298, 27339, 4926, 6867, 8525, 10300, 572, 3054, 5580, 10869, 29781, 5605, 5708, 7283, 6839, 11140, 5702, 3611, 27175, 5546, 1616, 4605, 64223, 9820, 10474, 29901, 23476, 5496, 9688, 23363, 5499, 5595, 8536, 29882, 10432, 10726, 3265, 5871, 23399, 6300, 2316, 9261, 25777, 1785, 6794, 10362, 9092, 26574, 578…	478	1675	16412	1.96784	5.18058e-07	6.47573e-08	1.90838e-07
GOTERM_BP_ALL	GO:0022402~cell cycle process	72	14.3713	1.40637e-07	116138, 6598, 6597, 1108, 7249, 1107, 60672, 10609, 5536, 4000, 10755, 27339, 4926, 8525, 10300, 10869, 5708, 7283, 5702, 3611, 27175, 5546, 1616, 64223, 4605, 9820, 10474, 29901, 5496, 23476, 9688, 23363, 29882, 10432, 10726, 3265, 23399, 6300, 2316, 9261, 25777, 1785, 6794, 9092, 57805, 1072, 7040, 5518, 4134, 22809, 595, 8379, 5300, 10844, 10514, 3837, 598, 5424, 5425, 10419, 28964, 8086, 1778…	478	1296	16412	1.90748	0.000729079	2.80513e-05	0.00026867
GOTERM_BP_ALL	GO:0000278~mitotic cell cycle	53	10.5788	1.82004e-05	6598, 23513, 6597, 60672, 5536, 4000, 4926, 8525, 10300, 29781, 5708, 7283, 5702, 27175, 5546, 1616, 4605, 10474, 9820, 23476, 29901, 9688, 23363, 29882, 10726, 3265, 23399, 2316, 25777, 1785, 1072, 7040, 5518, 4134, 595, 5905, 8379, 10844, 5300, 3837, 598, 5424, 5425, 10419, 8086, 1778, 7157, 997, 5524, 80152, 203068, 79035, 8558	478	978	16412	1.86068	0.0900704	0.00104821	0.0347638
GOTERM_BP_ALL	GO:1903047~mitotic cell cycle process	45	8.98204	0.000144828	3265, 23399, 6598, 6597, 2316, 25777, 60672, 1785, 5536, 4000, 1072, 7040, 4926, 5518, 4134, 8525, 10300, 595, 8379, 10844, 3837, 5708, 598, 7283, 5702, 27175, 8086, 1778, 7157, 5546, 1616, 997, 5524, 80152, 4605, 10474, 9820, 23476, 29901, 9688, 203068, 79035, 29882, 8558, 10726	478	849	16412	1.81986	0.528169	0.00531303	0.276314
Annotation Cluster 4	Enrichment Score: 5.4656443489089
Category	Term	Count	%	PValue	Genes	List Total	Pop Hits	Pop Total	Fold Enrichment	Bonferroni	Benjamini	FDR
GOTERM_BP_ALL	GO:0043933~macromolecular complex subunit organization	129	25.7485	1.24548e-10	1292, 7536, 1108, 22870, 3005, 1107, 5536, 2648, 27339, 1725, 23466, 10155, 51564, 54623, 7283, 23648, 8733, 9739, 3693, 1616, 5830, 11338, 4605, 64223, 10474, 23476, 8314, 8536, 5216, 23580, 10421, 10174, 2316, 10939, 25777, 26284, 1072, 7040, 7186, 25804, 9632, 10113, 5829, 11135, 4091, 9810, 595, 23523, 3837, 55201, 22907, 8662, 10419, 9757, 1778, 10211, 322, 80152, 8175, 58526, 4627, 203068, …	478	2559	16412	1.73082	6.45904e-07	6.45904e-08	2.37933e-07
GOTERM_BP_ALL	GO:0044085~cellular component biogenesis	129	25.7485	1.88797e-09	1292, 7536, 1108, 23130, 22870, 3005, 10609, 5536, 9746, 27339, 1725, 3678, 10155, 9146, 51564, 54623, 29780, 375790, 7283, 23648, 8733, 3693, 1616, 5830, 11338, 4605, 64223, 10813, 56926, 4839, 5216, 65083, 23580, 10421, 10174, 2318, 2316, 10939, 5045, 1785, 26284, 4641, 23481, 7040, 7186, 25804, 9632, 10113, 5829, 11135, 4091, 8568, 391, 23523, 3837, 90121, 22907, 8662, 10419, 1778, 10211, 8187…	478	2668	16412	1.66011	9.79095e-06	6.99357e-07	3.60673e-06
GOTERM_BP_ALL	GO:0022607~cellular component assembly	112	22.3553	7.20265e-07	1292, 7536, 1108, 23130, 22870, 3005, 10609, 5536, 9746, 27339, 1725, 3678, 10155, 9146, 51564, 54623, 29780, 375790, 7283, 23648, 8733, 3693, 1616, 5830, 11338, 64223, 4605, 5216, 10421, 23580, 10174, 2318, 2316, 10939, 5045, 1785, 26284, 4641, 7040, 7186, 25804, 9632, 10113, 5829, 11135, 4091, 391, 23523, 3837, 22907, 8662, 10419, 1778, 10211, 997, 80152, 8175, 58526, 10494, 4771, 203068, 5817,…	478	2453	16412	1.56767	0.00372833	9.11006e-05	0.00137597
GOTERM_BP_ALL	GO:0065003~macromolecular complex assembly	75	14.9701	4.41334e-05	1292, 7536, 1108, 22870, 3005, 5536, 118, 27339, 8775, 1725, 572, 8971, 10155, 5580, 54623, 832, 7283, 23648, 8733, 5702, 3611, 27175, 1759, 9780, 5830, 1616, 11338, 64223, 4605, 24144, 9688, 5595, 11047, 5216, 79869, 10421, 23580, 56949, 8694, 3265, 3508, 2316, 10939, 6794, 26284, 9092, 6709, 7040, 7186, 25804, 5518, 2878, 9632, 4676, 10113, 3654, 5829, 11135, 4091, 10844, 6628, 23523, 3837, 662…	478	1608	16412	1.60143	0.204577	0.00219836	0.0842777
GOTERM_BP_ALL	GO:0071822~protein complex subunit organization	81	16.1677	0.000142354	1292, 6598, 6597, 1108, 22870, 3005, 1107, 7791, 83442, 5536, 118, 8775, 1725, 10300, 572, 81, 8971, 3636, 10155, 5580, 54623, 832, 64780, 7283, 23648, 8733, 5702, 3611, 27175, 3693, 1759, 9780, 5830, 1616, 64223, 4605, 24144, 9688, 5595, 11047, 5216, 79869, 23580, 3265, 10174, 3508, 2316, 10939, 25777, 6794, 6709, 1072, 7040, 7186, 5518, 29109, 2878, 4134, 9632, 4676, 10113, 3654, 5829, 11135, 4…	478	1840	16412	1.51147	0.522076	0.00525971	0.2716
GOTERM_BP_ALL	GO:0070271~protein complex biogenesis	59	11.7764	0.00227386	1292, 1108, 22870, 3005, 5536, 118, 8775, 1725, 572, 8971, 10155, 5580, 832, 7283, 23648, 8733, 5702, 27175, 3611, 1759, 9780, 5830, 1616, 64223, 4605, 24144, 9688, 5595, 11047, 5216, 79869, 23580, 3265, 3508, 2316, 10939, 6794, 6709, 7040, 7186, 5518, 2878, 9632, 4676, 10113, 3654, 5829, 11135, 4091, 10844, 23523, 3837, 6624, 3159, 7157, 10211, 80152, 58526, 203068	478	1369	16412	1.47973	0.999993	0.0423225	4.25567
GOTERM_BP_ALL	GO:0006461~protein complex assembly	59	11.7764	0.00227386	1292, 1108, 22870, 3005, 5536, 118, 8775, 1725, 572, 8971, 10155, 5580, 832, 7283, 23648, 8733, 5702, 27175, 3611, 1759, 9780, 5830, 1616, 64223, 4605, 24144, 9688, 5595, 11047, 5216, 79869, 23580, 3265, 3508, 2316, 10939, 6794, 6709, 7040, 7186, 5518, 2878, 9632, 4676, 10113, 3654, 5829, 11135, 4091, 10844, 23523, 3837, 6624, 3159, 7157, 10211, 80152, 58526, 203068	478	1369	16412	1.47973	0.999993	0.0423225	4.25567
Annotation Cluster 5	Enrichment Score: 4.849363569734613
Category	Term	Count	%	PValue	Genes	List Total	Pop Hits	Pop Total	Fold Enrichment	Bonferroni	Benjamini	FDR
GOTERM_BP_ALL	GO:0033554~cellular response to stress	104	20.7585	1.09887e-08	4798, 5434, 116138, 2002, 23130, 5536, 2648, 10298, 27339, 8525, 10155, 10131, 11140, 55361, 4296, 79155, 1616, 11284, 64223, 11338, 23476, 6300, 1785, 57805, 7186, 25804, 10113, 5829, 595, 10514, 5424, 598, 5425, 55738, 7317, 51116, 3326, 322, 10211, 10494, 79035, 9513, 6598, 6829, 4851, 10856, 4000, 118, 22937, 25865, 572, 5585, 5886, 578, 10445, 23400, 439, 5580, 64782, 10869, 5708, 5605, 2907…	478	2047	16412	1.74441	5.69858e-05	3.16596e-06	2.09926e-05
GOTERM_BP_ALL	GO:0080135~regulation of cellular response to stress	43	8.58283	7.33983e-05	5871, 3265, 6829, 9261, 57805, 2648, 7186, 25804, 25865, 9320, 5585, 23400, 10131, 10155, 578, 5580, 4055, 3276, 6628, 10869, 5605, 598, 2907, 11140, 55361, 51116, 4296, 3159, 3326, 8086, 7157, 322, 1616, 11338, 64223, 24144, 23476, 56893, 10494, 9688, 200081, 5595, 23028	478	773	16412	1.90995	0.316588	0.00306511	0.140125
GOTERM_BP_ALL	GO:0080134~regulation of response to stress	63	12.5749	0.00350975	9513, 6829, 2002, 7791, 2648, 25865, 22904, 5585, 9040, 23400, 578, 10131, 10155, 5580, 10869, 5708, 5605, 2907, 11140, 55361, 4296, 5702, 79155, 162, 1616, 64223, 11338, 24144, 23476, 56893, 9112, 9688, 5595, 23028, 3661, 8517, 3265, 5871, 9261, 57805, 8692, 7040, 7186, 25804, 7423, 9320, 3654, 4055, 1173, 3276, 6628, 598, 51116, 3159, 3326, 8086, 7157, 10211, 322, 5528, 10494, 200081, 5817	478	1513	16412	1.42967	1	0.0587784	6.49613
Annotation Cluster 6	Enrichment Score: 4.719138819110276
Category	Term	Count	%	PValue	Genes	List Total	Pop Hits	Pop Total	Fold Enrichment	Bonferroni	Benjamini	FDR
GOTERM_BP_ALL	GO:0051276~chromosome organization	70	13.9721	5.86171e-10	55135, 6598, 6829, 6597, 1108, 10856, 3005, 1107, 10609, 5536, 23558, 2648, 25865, 23466, 10300, 5585, 8971, 10445, 5580, 3054, 51564, 54623, 29781, 6839, 9739, 9401, 8940, 11284, 1616, 24144, 10474, 23476, 8314, 9112, 5595, 23028, 8986, 29882, 8536, 10432, 65980, 3508, 10362, 2873, 7040, 80335, 5518, 9320, 4676, 60, 9810, 595, 3276, 8379, 30827, 23523, 3837, 5424, 5425, 55201, 10419, 3159, 9757,…	478	1087	16412	2.21107	3.03988e-06	2.53324e-07	1.11981e-06
GOTERM_BP_ALL	GO:0006325~chromatin organization	52	10.3792	6.24467e-09	6829, 6598, 1108, 6597, 10856, 3005, 1107, 5536, 23558, 2648, 25865, 23466, 5585, 8971, 10445, 5580, 3054, 51564, 54623, 6839, 9739, 1616, 10474, 23476, 8314, 9112, 5595, 23028, 8536, 8986, 10432, 65980, 10362, 7040, 80335, 9320, 4676, 60, 9810, 3276, 595, 30827, 23523, 55201, 10419, 9757, 3159, 7157, 322, 80152, 8479, 7862	478	731	16412	2.44242	3.23843e-05	2.02405e-06	1.19297e-05
GOTERM_BP_ALL	GO:0016568~chromatin modification	45	8.98204	2.39916e-08	65980, 6829, 6598, 6597, 1108, 10856, 1107, 10362, 5536, 23558, 2648, 7040, 80335, 25865, 23466, 9320, 5585, 60, 10445, 5580, 3054, 9810, 3276, 51564, 54623, 30827, 23523, 6839, 10419, 9757, 3159, 9739, 7157, 322, 1616, 80152, 10474, 8314, 23476, 5595, 23028, 8986, 8536, 10432, 7862	478	607	16412	2.54541	0.000124413	6.221e-06	4.58329e-05
GOTERM_BP_ALL	GO:0016570~histone modification	34	6.78643	3.08275e-07	6598, 10856, 5536, 23558, 2648, 7040, 80335, 25865, 9320, 5585, 10445, 5580, 3054, 9810, 3276, 51564, 54623, 30827, 6839, 10419, 9757, 9739, 7157, 322, 1616, 10474, 8314, 23476, 5595, 23028, 8536, 8986, 10432, 7862	478	425	16412	2.74678	0.00159744	5.70954e-05	0.00058892
GOTERM_BP_ALL	GO:1902275~regulation of chromatin organization	19	3.79242	4.50629e-07	54623, 6598, 55201, 10856, 3159, 9757, 7157, 23558, 2648, 1616, 7040, 25865, 10474, 5595, 23028, 9320, 8536, 8986, 9810	478	152	16412	4.29184	0.00233424	6.87319e-05	0.000860868
GOTERM_BP_ALL	GO:0016569~covalent chromatin modification	34	6.78643	5.56621e-07	6598, 10856, 5536, 23558, 2648, 7040, 80335, 25865, 9320, 5585, 10445, 5580, 3054, 9810, 3276, 51564, 54623, 30827, 6839, 10419, 9757, 9739, 7157, 322, 1616, 10474, 8314, 23476, 5595, 23028, 8536, 8986, 10432, 7862	478	436	16412	2.67748	0.00288248	7.59613e-05	0.00106335
GOTERM_BP_ALL	GO:1903308~regulation of chromatin modification	18	3.59281	1.08283e-06	54623, 6598, 10856, 3159, 9757, 7157, 23558, 2648, 1616, 7040, 25865, 10474, 5595, 23028, 9320, 8536, 8986, 9810	478	145	16412	4.26224	0.00559983	0.000130586	0.0020686
GOTERM_BP_ALL	GO:0033044~regulation of chromosome organization	26	5.18962	1.09704e-06	55135, 6598, 10856, 23558, 2648, 7040, 25865, 9320, 10445, 9810, 54623, 8379, 55201, 3159, 9757, 7157, 11284, 1616, 10474, 79035, 5595, 23028, 29882, 8536, 8986, 23381	478	287	16412	3.11046	0.00567309	0.000129293	0.00209573
GOTERM_BP_ALL	GO:0031056~regulation of histone modification	17	3.39321	1.29401e-06	54623, 6598, 10856, 9757, 7157, 23558, 2648, 1616, 7040, 25865, 10474, 5595, 23028, 9320, 8536, 8986, 9810	478	131	16412	4.45565	0.00668828	0.000145875	0.00247202
GOTERM_BP_ALL	GO:0018205~peptidyl-lysine modification	31	6.18762	1.61219e-06	6598, 10856, 10362, 5351, 23558, 2648, 7040, 80335, 1725, 10445, 10155, 3054, 51564, 5905, 5447, 30827, 6839, 9757, 9739, 8086, 322, 10474, 23476, 9688, 9112, 83475, 5595, 23028, 8536, 8986, 7862	478	394	16412	2.70146	0.00832598	0.000177874	0.00307985
GOTERM_BP_ALL	GO:0031058~positive regulation of histone modification	13	2.59481	2.76762e-06	54623, 1616, 7040, 25865, 6598, 10856, 5595, 23028, 8986, 7157, 23558, 9810, 2648	478	79	16412	5.65002	0.0142504	0.000270773	0.00528706
GOTERM_BP_ALL	GO:1903310~positive regulation of chromatin modification	13	2.59481	4.13792e-06	54623, 1616, 7040, 25865, 6598, 10856, 5595, 23028, 8986, 7157, 23558, 9810, 2648	478	82	16412	5.44331	0.0212307	0.000357591	0.00790468
GOTERM_BP_ALL	GO:2001252~positive regulation of chromosome organization	16	3.19361	1.66454e-05	54623, 55135, 6598, 10856, 7157, 23558, 2648, 1616, 11284, 7040, 25865, 79035, 5595, 23028, 8986, 9810	478	142	16412	3.8687	0.0827029	0.00102714	0.0317942
GOTERM_BP_ALL	GO:1901985~positive regulation of protein acetylation	8	1.59681	5.5635e-05	7040, 6598, 10856, 5595, 8986, 8536, 23558, 2648	478	35	16412	7.84794	0.250637	0.00255012	0.10623
GOTERM_BP_ALL	GO:0018393~internal peptidyl-lysine acetylation	15	2.99401	0.00012318	5447, 6598, 10856, 23558, 2648, 322, 7040, 10474, 23476, 5595, 8536, 8986, 7862, 10445, 3054	478	150	16412	3.43347	0.472102	0.0046523	0.235058
GOTERM_BP_ALL	GO:0035066~positive regulation of histone acetylation	7	1.39721	0.000157045	7040, 6598, 10856, 5595, 8986, 23558, 2648	478	29	16412	8.28769	0.55714	0.0056403	0.29959
GOTERM_BP_ALL	GO:0006475~internal protein amino acid acetylation	15	2.99401	0.000186694	5447, 6598, 10856, 23558, 2648, 322, 7040, 10474, 23476, 5595, 8536, 8986, 7862, 10445, 3054	478	156	16412	3.30142	0.620267	0.0064775	0.356054
GOTERM_BP_ALL	GO:2000758~positive regulation of peptidyl-lysine acetylation	7	1.39721	0.000191532	7040, 6598, 10856, 5595, 8986, 23558, 2648	478	30	16412	8.01144	0.629677	0.00660065	0.365264
GOTERM_BP_ALL	GO:0018394~peptidyl-lysine acetylation	15	2.99401	0.000259496	5447, 6598, 10856, 23558, 2648, 322, 7040, 10474, 23476, 5595, 8536, 8986, 7862, 10445, 3054	478	161	16412	3.19889	0.7397	0.00827374	0.494572
GOTERM_BP_ALL	GO:0016573~histone acetylation	14	2.79441	0.000317137	6598, 10856, 23558, 2648, 322, 7040, 10474, 23476, 5595, 8536, 8986, 7862, 10445, 3054	478	145	16412	3.31508	0.806975	0.00980155	0.604115
GOTERM_BP_ALL	GO:0035065~regulation of histone acetylation	8	1.59681	0.000910933	7040, 6598, 10856, 5595, 8986, 8536, 23558, 2648	478	54	16412	5.08663	0.99114	0.0216431	1.72595
GOTERM_BP_ALL	GO:0006473~protein acetylation	15	2.99401	0.00104424	5447, 6598, 10856, 23558, 2648, 322, 7040, 10474, 23476, 5595, 8536, 8986, 7862, 10445, 3054	478	185	16412	2.7839	0.995565	0.0235864	1.97615
GOTERM_BP_ALL	GO:2000756~regulation of peptidyl-lysine acetylation	8	1.59681	0.00140001	7040, 6598, 10856, 5595, 8986, 8536, 23558, 2648	478	58	16412	4.73582	0.999301	0.0296976	2.64092
GOTERM_BP_ALL	GO:1901983~regulation of protein acetylation	8	1.59681	0.00249222	7040, 6598, 10856, 5595, 8986, 8536, 23558, 2648	478	64	16412	4.29184	0.999998	0.0451654	4.65518
GOTERM_BP_ALL	GO:0043543~protein acylation	15	2.99401	0.00439593	5447, 6598, 10856, 23558, 2648, 322, 7040, 10474, 23476, 5595, 8536, 8986, 7862, 10445, 3054	478	216	16412	2.38436	1	0.0695382	8.07194
GOTERM_BP_ALL	GO:0043967~histone H4 acetylation	7	1.39721	0.00980287	23476, 6598, 10856, 10445, 3054, 2648, 322	478	63	16412	3.81497	1	0.12075	17.1547
GOTERM_BP_ALL	GO:0043966~histone H3 acetylation	6	1.1976	0.02636	10474, 23476, 6598, 7862, 23558, 2648	478	58	16412	3.55187	1	0.232709	39.9703
Annotation Cluster 7	Enrichment Score: 4.640947722443548
Category	Term	Count	%	PValue	Genes	List Total	Pop Hits	Pop Total	Fold Enrichment	Bonferroni	Benjamini	FDR
GOTERM_BP_ALL	GO:0016032~viral process	51	10.1796	2.89593e-07	5434, 6829, 6598, 23513, 25920, 6597, 4851, 7249, 7791, 10482, 2648, 10616, 3678, 572, 5886, 79080, 10155, 3054, 5708, 6839, 5702, 3693, 975, 162, 1616, 1981, 9820, 23476, 10572, 9688, 5595, 3661, 8517, 27350, 51497, 79720, 23770, 5045, 1072, 8692, 7040, 4055, 1173, 3837, 598, 3159, 3326, 8086, 7157, 7094, 5817	478	801	16412	2.18611	0.0015007	5.56218e-05	0.00055323
GOTERM_BP_ALL	GO:0044764~multi-organism cellular process	51	10.1796	4.88861e-07	5434, 6829, 6598, 23513, 25920, 6597, 4851, 7249, 7791, 10482, 2648, 10616, 3678, 572, 5886, 79080, 10155, 3054, 5708, 6839, 5702, 3693, 975, 162, 1616, 1981, 9820, 23476, 10572, 9688, 5595, 3661, 8517, 27350, 51497, 79720, 23770, 5045, 1072, 8692, 7040, 4055, 1173, 3837, 598, 3159, 3326, 8086, 7157, 7094, 5817	478	815	16412	2.14855	0.00253202	7.24326e-05	0.000933903
GOTERM_BP_ALL	GO:0044419~interspecies interaction between organisms	51	10.1796	1.22151e-06	5434, 6829, 6598, 23513, 25920, 6597, 4851, 7249, 7791, 10482, 2648, 10616, 3678, 572, 5886, 79080, 10155, 3054, 5708, 6839, 5702, 3693, 975, 162, 1616, 1981, 9820, 23476, 10572, 9688, 5595, 3661, 8517, 27350, 51497, 79720, 23770, 5045, 1072, 8692, 7040, 4055, 1173, 3837, 598, 3159, 3326, 8086, 7157, 7094, 5817	478	841	16412	2.08213	0.00631474	0.000140763	0.00233352
GOTERM_BP_ALL	GO:0044403~symbiosis, encompassing mutualism through parasitism	51	10.1796	1.22151e-06	5434, 6829, 6598, 23513, 25920, 6597, 4851, 7249, 7791, 10482, 2648, 10616, 3678, 572, 5886, 79080, 10155, 3054, 5708, 6839, 5702, 3693, 975, 162, 1616, 1981, 9820, 23476, 10572, 9688, 5595, 3661, 8517, 27350, 51497, 79720, 23770, 5045, 1072, 8692, 7040, 4055, 1173, 3837, 598, 3159, 3326, 8086, 7157, 7094, 5817	478	841	16412	2.08213	0.00631474	0.000140763	0.00233352
GOTERM_BP_ALL	GO:0019058~viral life cycle	23	4.59082	0.0122108	5434, 27350, 3837, 6829, 51497, 6598, 25920, 6597, 4851, 79720, 5045, 8086, 3326, 3693, 975, 8692, 7040, 10572, 9688, 3678, 5886, 5817, 10155	478	449	16412	1.75879	1	0.137423	20.9198
GOTERM_BP_ALL	GO:0051704~multi-organism process	85	16.9661	0.0553097	9513, 5434, 5127, 7026, 6598, 6829, 6597, 25920, 23513, 4851, 7249, 7791, 10482, 4000, 2648, 6522, 10616, 3675, 22904, 3678, 572, 79080, 5886, 578, 10155, 23139, 3054, 5580, 54623, 5708, 6839, 6257, 5702, 3693, 975, 79155, 162, 1616, 10766, 9820, 1981, 23476, 10572, 9112, 9688, 6305, 5595, 2119, 3661, 8517, 3265, 27350, 23399, 51497, 79720, 9261, 5045, 23770, 1785, 6794, 23633, 1072, 8692, 7040, …	478	2447	16412	1.19267	1	0.360075	66.2762
Annotation Cluster 8	Enrichment Score: 4.573639104328337
Category	Term	Count	%	PValue	Genes	List Total	Pop Hits	Pop Total	Fold Enrichment	Bonferroni	Benjamini	FDR
GOTERM_BP_ALL	GO:0044260~cellular macromolecule metabolic process	323	64.4711	9.59252e-13	4798, 23132, 2002, 23513, 23654, 5372, 10616, 22904, 56731, 1822, 1820, 1725, 6499, 23139, 51564, 8216, 23648, 63935, 8733, 55954, 57215, 3487, 23644, 6609, 4605, 11338, 1981, 10474, 8314, 7343, 2022, 5216, 5754, 823, 23399, 51497, 26205, 2316, 2314, 9887, 5351, 23633, 1072, 2975, 7040, 7186, 2597, 410, 5763, 4091, 1445, 1468, 8427, 3837, 51586, 1464, 55738, 90121, 7317, 22907, 23623, 2590, 10211…	478	8487	16412	1.30672	4.97458e-09	1.24365e-09	1.83249e-09
GOTERM_BP_ALL	GO:0043170~macromolecule metabolic process	338	67.4651	1.31364e-11	4798, 23132, 2002, 23513, 23654, 5372, 10482, 10616, 22904, 56731, 1822, 1820, 1725, 6499, 23139, 51564, 8216, 23648, 63935, 8733, 55954, 57215, 3487, 23644, 6609, 4605, 11338, 1981, 10474, 8314, 7343, 2022, 5216, 5754, 823, 23399, 51497, 26205, 2316, 2314, 9887, 5351, 23633, 4641, 1072, 2975, 7040, 7186, 726, 2597, 410, 5763, 4091, 1445, 1468, 8427, 3837, 51586, 1464, 55738, 90121, 7317, 22907, …	478	9173	16412	1.26514	6.81253e-08	9.73218e-09	2.50954e-08
GOTERM_BP_ALL	GO:0048522~positive regulation of cellular process	205	40.9182	1.23693e-10	23132, 23513, 2002, 23654, 10616, 22904, 1725, 1820, 51564, 23648, 55361, 3487, 11338, 4605, 6609, 10474, 1981, 8314, 7343, 2022, 5216, 5754, 823, 23399, 51497, 2316, 25777, 14, 4641, 23633, 1072, 7040, 7186, 1445, 1464, 23623, 322, 10211, 10494, 4627, 4771, 112, 55135, 6598, 6597, 4851, 10856, 7249, 23558, 10755, 572, 81, 578, 10869, 5605, 5708, 5702, 3611, 975, 10572, 23363, 23028, 10432, 2118,…	478	4798	16412	1.46699	6.41471e-07	7.12746e-08	2.363e-07
GOTERM_BP_ALL	GO:0044237~cellular metabolic process	362	72.2555	2.62509e-09	4798, 23132, 2002, 23513, 23130, 23654, 5372, 10616, 22904, 56731, 1822, 1820, 1725, 6499, 23139, 51564, 8216, 23648, 63935, 8733, 55954, 57215, 55361, 3487, 23644, 6609, 4605, 11338, 1981, 10474, 8314, 7343, 2022, 5216, 5754, 823, 23399, 51497, 26205, 2316, 2314, 9887, 5351, 23633, 1072, 2975, 7040, 7186, 2597, 410, 5763, 4091, 1445, 1468, 8427, 3837, 51586, 1464, 55738, 55201, 90121, 7317, 2290…	478	10379	16412	1.19753	1.36136e-05	9.07582e-07	5.01491e-06
GOTERM_BP_ALL	GO:0048518~positive regulation of biological process	223	44.511	6.37032e-09	23132, 23513, 2002, 23654, 10616, 22904, 1725, 1820, 51564, 23648, 55361, 3487, 11338, 4605, 6609, 1981, 10474, 8314, 7343, 2022, 5216, 5754, 823, 23399, 51497, 2316, 25777, 14, 4641, 23633, 1072, 7040, 7186, 1445, 1464, 55738, 23623, 10211, 322, 10494, 4627, 4771, 112, 55135, 6598, 6597, 4851, 10856, 7249, 83442, 23558, 10755, 572, 81, 578, 10869, 9610, 5605, 5708, 5702, 3611, 975, 10766, 10572,…	478	5582	16412	1.37167	3.30359e-05	1.94332e-06	1.21697e-05
GOTERM_BP_ALL	GO:0010604~positive regulation of macromolecule metabolic process	132	26.3473	5.41327e-08	5434, 23132, 23513, 26088, 2002, 5536, 2648, 10298, 10616, 3675, 27339, 22904, 1820, 3678, 10155, 9146, 54623, 375790, 23648, 4296, 3487, 51231, 79155, 1616, 11284, 11338, 4605, 6609, 64223, 10474, 23476, 7343, 8536, 2022, 10174, 51497, 6300, 5045, 1785, 23633, 4641, 2771, 7040, 7186, 7423, 5829, 9810, 595, 1445, 10514, 391, 29763, 1464, 9757, 3326, 10211, 322, 10025, 10494, 4627, 79035, 23085, 8…	478	2904	16412	1.56067	0.000280693	1.27605e-05	0.000103414
GOTERM_BP_ALL	GO:0010467~gene expression	209	41.7166	5.88365e-08	4798, 23132, 2002, 10482, 10616, 22904, 56731, 1822, 1725, 1820, 51564, 8216, 23648, 55954, 57215, 23644, 4605, 11338, 10474, 1981, 7343, 2022, 5216, 51497, 26205, 2316, 2314, 9887, 4641, 23633, 2975, 7040, 7186, 2597, 4091, 1468, 8427, 51586, 90121, 22907, 322, 22913, 10607, 4627, 23107, 23381, 6598, 6597, 4851, 10856, 7249, 23558, 10589, 126208, 56006, 29959, 572, 4150, 578, 10445, 5605, 5708, …	478	5265	16412	1.36296	0.00030508	1.32663e-05	0.0001124
GOTERM_BP_ALL	GO:0031325~positive regulation of cellular metabolic process	136	27.1457	6.33864e-08	5434, 23132, 23513, 2002, 5536, 2648, 10298, 10616, 27339, 22904, 1820, 3678, 10155, 54623, 5447, 375790, 23648, 11140, 4296, 55361, 3487, 51231, 79155, 1616, 11284, 11338, 4605, 6609, 64223, 10474, 23476, 7343, 8536, 2022, 23399, 10174, 51497, 6300, 5045, 1785, 23633, 2771, 7040, 7186, 25804, 7423, 5829, 9810, 595, 1445, 391, 29763, 1464, 51116, 9757, 3326, 10211, 322, 10025, 58526, 10494, 4627,…	478	3028	16412	1.54211	0.000328668	1.36967e-05	0.000121092
GOTERM_BP_ALL	GO:0009893~positive regulation of metabolic process	159	31.7365	7.21339e-08	5434, 23132, 23513, 2002, 26088, 5536, 2648, 10298, 10616, 27339, 3675, 22904, 3678, 1820, 10155, 9146, 54623, 5447, 375790, 23648, 11140, 4296, 55361, 3487, 51231, 79155, 1616, 11284, 11338, 4605, 6609, 64223, 10474, 23476, 7343, 8536, 2022, 5216, 23580, 23399, 10174, 51497, 6300, 5045, 1785, 23633, 4641, 2771, 7040, 7186, 25804, 7423, 5829, 11135, 9810, 595, 1445, 10514, 391, 29763, 1464, 55738…	478	3719	16412	1.46793	0.000374016	1.49633e-05	0.000137803
GOTERM_BP_ALL	GO:0090304~nucleic acid metabolic process	198	39.521	3.6382e-07	4798, 23132, 2002, 10616, 22904, 56731, 1822, 1820, 6499, 8216, 51564, 23648, 55954, 57215, 23644, 3487, 4605, 11338, 10474, 1981, 7343, 2022, 5216, 51497, 26205, 2316, 2314, 9887, 23633, 2975, 7040, 7186, 4091, 5763, 8427, 51586, 3837, 90121, 22907, 322, 81875, 22913, 10607, 4771, 23381, 64794, 55135, 6598, 6597, 4851, 10856, 7249, 23558, 10589, 126208, 56006, 29959, 4150, 81, 10445, 53635, 5702…	478	5028	16412	1.35208	0.00188499	6.08618e-05	0.000695031
GOTERM_BP_ALL	GO:0008152~metabolic process	393	78.4431	3.7077e-07	23513, 2002, 79709, 23654, 5372, 10616, 22904, 1822, 1725, 1820, 6499, 8216, 23648, 63935, 8733, 55954, 55361, 57215, 3487, 23644, 8314, 7343, 2022, 5216, 823, 51497, 5351, 23633, 2975, 726, 410, 1445, 8427, 23523, 90121, 55201, 7317, 22907, 8751, 23623, 322, 10072, 6389, 22913, 10607, 203068, 64794, 5127, 112, 55135, 6598, 6597, 10856, 7249, 23558, 118, 10755, 572, 29959, 439, 578, 2997, 10869, …	478	11899	16412	1.13401	0.00192096	6.00861e-05	0.000708307
GOTERM_BP_ALL	GO:0071704~organic substance metabolic process	360	71.8563	5.1229e-07	4798, 23132, 2002, 23513, 23654, 5372, 10482, 10616, 22904, 56731, 1822, 1820, 1725, 6499, 23139, 51564, 8216, 23648, 63935, 8733, 55954, 57215, 55361, 3487, 23644, 6609, 4605, 11338, 1981, 10474, 8314, 7343, 2022, 5216, 5754, 823, 23399, 51497, 26205, 2316, 2314, 9887, 5351, 23633, 4641, 1072, 2975, 7040, 7186, 726, 2597, 410, 5763, 4091, 1445, 1468, 8427, 3837, 51586, 1464, 55738, 90121, 7317, …	478	10652	16412	1.16039	0.00265321	7.37955e-05	0.000978661
GOTERM_BP_ALL	GO:0006139~nucleobase-containing compound metabolic process	215	42.9142	5.43599e-07	4798, 23132, 2002, 5372, 10616, 22904, 56731, 1822, 1820, 6499, 51564, 8216, 23648, 55954, 57215, 23644, 3487, 4605, 11338, 1981, 10474, 7343, 2022, 5216, 51497, 26205, 2316, 2314, 9887, 23633, 2975, 7040, 7186, 2597, 5763, 4091, 8427, 51586, 3837, 90121, 22907, 322, 81875, 22913, 10607, 4771, 23381, 64794, 4245, 112, 55135, 6598, 6597, 4851, 10856, 7249, 23558, 10589, 126208, 56006, 29959, 572, …	478	5602	16412	1.31774	0.00281513	7.61891e-05	0.00103847
GOTERM_BP_ALL	GO:0044238~primary metabolic process	351	70.0599	6.49901e-07	4798, 23132, 2002, 23654, 5372, 10616, 22904, 56731, 1822, 1820, 1725, 6499, 23139, 51564, 8216, 23648, 63935, 8733, 55954, 57215, 55361, 3487, 23644, 6609, 4605, 11338, 1981, 10474, 8314, 7343, 2022, 5216, 5754, 823, 23399, 51497, 26205, 2316, 2314, 9887, 5351, 23633, 1072, 2975, 7040, 7186, 726, 2597, 410, 5763, 4091, 1445, 1468, 8427, 3837, 51586, 1464, 55738, 90121, 7317, 22907, 8751, 23623, …	478	10333	16412	1.16631	0.00336472	8.42562e-05	0.00124155
GOTERM_BP_ALL	GO:0034641~cellular nitrogen compound metabolic process	239	47.7046	1.81877e-06	4798, 23132, 2002, 5372, 10616, 22904, 56731, 1822, 1725, 1820, 6499, 51564, 8216, 23648, 55954, 57215, 23644, 3487, 6609, 4605, 11338, 1981, 10474, 7343, 2022, 5216, 51497, 26205, 2316, 2314, 9887, 23633, 2975, 7040, 7186, 2597, 5763, 4091, 1468, 8427, 51586, 3837, 90121, 22907, 322, 81875, 22913, 10607, 4771, 23107, 4245, 23381, 64794, 112, 55135, 6598, 6597, 4851, 10856, 7249, 23558, 10589, 12…	478	6478	16412	1.26675	0.00938782	0.000192475	0.00347448
GOTERM_BP_ALL	GO:0006807~nitrogen compound metabolic process	248	49.501	1.83409e-06	4798, 23132, 2002, 5372, 10616, 22904, 56731, 1822, 1725, 1820, 6499, 51564, 8216, 23648, 55954, 57215, 23644, 3487, 6609, 4605, 11338, 1981, 10474, 7343, 2022, 5216, 51497, 26205, 2316, 2314, 9887, 23633, 5351, 2975, 7040, 7186, 2597, 410, 5763, 4091, 1468, 8427, 51586, 3837, 1464, 90121, 22907, 322, 81875, 22913, 10607, 4771, 23107, 4245, 23381, 64794, 55135, 112, 6598, 6597, 4851, 10856, 7249,…	478	6780	16412	1.2559	0.00946652	0.000190214	0.00350375
GOTERM_BP_ALL	GO:0006725~cellular aromatic compound metabolic process	217	43.3134	3.35934e-06	4798, 23132, 2002, 5372, 10616, 22904, 56731, 1822, 1820, 6499, 51564, 8216, 23648, 55954, 57215, 23644, 3487, 4605, 11338, 1981, 10474, 7343, 2022, 5216, 51497, 26205, 2316, 2314, 9887, 23633, 2975, 7040, 7186, 2597, 5763, 4091, 8427, 51586, 3837, 90121, 22907, 322, 81875, 22913, 10607, 4771, 4245, 23381, 64794, 112, 55135, 6598, 6597, 4851, 10856, 7249, 23558, 10589, 126208, 56006, 29959, 572, …	478	5796	16412	1.28548	0.0172707	0.000305595	0.00641741
GOTERM_BP_ALL	GO:0046483~heterocycle metabolic process	216	43.1138	4.32701e-06	4798, 23132, 2002, 5372, 10616, 22904, 56731, 1822, 1820, 6499, 51564, 8216, 23648, 55954, 57215, 23644, 3487, 4605, 11338, 1981, 10474, 7343, 2022, 5216, 51497, 26205, 2316, 2314, 9887, 23633, 2975, 7040, 7186, 2597, 5763, 4091, 8427, 51586, 3837, 90121, 22907, 322, 81875, 22913, 10607, 4771, 4245, 23381, 64794, 112, 55135, 6598, 6597, 4851, 10856, 7249, 23558, 10589, 126208, 56006, 29959, 572, …	478	5782	16412	1.28265	0.02219	0.0003678	0.00826589
GOTERM_BP_ALL	GO:0019222~regulation of metabolic process	246	49.1018	4.43407e-06	4798, 23132, 2002, 23513, 23654, 10616, 22904, 56731, 1822, 1820, 23139, 8216, 51564, 23648, 63935, 55361, 57215, 3487, 4605, 6609, 11338, 1981, 10474, 7343, 2022, 5216, 23399, 51497, 26205, 2316, 2314, 9887, 4641, 23633, 7040, 7186, 2597, 4091, 1445, 8427, 23523, 51586, 1464, 55738, 10211, 322, 10494, 4627, 4771, 23381, 55135, 112, 6598, 6597, 4851, 10856, 7249, 83442, 23558, 10755, 10589, 12620…	478	6780	16412	1.24577	0.0227328	0.000370821	0.0084704
GOTERM_BP_ALL	GO:0060255~regulation of macromolecule metabolic process	216	43.1138	4.75187e-06	4798, 23132, 23513, 2002, 23654, 10616, 22904, 56731, 1822, 1820, 23139, 8216, 51564, 23648, 63935, 57215, 3487, 11338, 4605, 6609, 1981, 10474, 7343, 2022, 5216, 51497, 26205, 2316, 2314, 4641, 23633, 7040, 7186, 2597, 4091, 1445, 8427, 51586, 1464, 10211, 322, 10494, 4627, 4771, 23381, 112, 55135, 6598, 6597, 4851, 10856, 7249, 23558, 10755, 10589, 126208, 572, 4150, 81, 10445, 578, 10869, 5605…	478	5789	16412	1.2811	0.0243421	0.000384977	0.00907747
GOTERM_BP_ALL	GO:0009059~macromolecule biosynthetic process	197	39.3214	5.14226e-06	4798, 23132, 2002, 5372, 10616, 22904, 56731, 1822, 1725, 1820, 23139, 8216, 51564, 23648, 8733, 57215, 11338, 4605, 10474, 1981, 7343, 2022, 5216, 51497, 26205, 2316, 2314, 23633, 2975, 7040, 7186, 2597, 4091, 5763, 8427, 1468, 51586, 1464, 55738, 2590, 322, 4771, 23107, 23381, 4245, 11226, 55135, 6598, 6597, 4851, 10856, 7249, 23558, 10589, 126208, 29959, 4150, 81, 10445, 2997, 53635, 5702, 361…	478	5177	16412	1.30654	0.0263154	0.00041019	0.00982319
GOTERM_BP_ALL	GO:0016070~RNA metabolic process	176	35.1297	6.61106e-06	4798, 7536, 5434, 23132, 2002, 1108, 1107, 5536, 2648, 10298, 10616, 284119, 27339, 22904, 56731, 10921, 1822, 23466, 1820, 6499, 10155, 5442, 8216, 51564, 54623, 1893, 375790, 23648, 55954, 57215, 7407, 9739, 23644, 79155, 11007, 1616, 11338, 4605, 64223, 1981, 10474, 23476, 7343, 10813, 8536, 2022, 4839, 5216, 65083, 10421, 10174, 51497, 26205, 6300, 2316, 2314, 9887, 1785, 23481, 23633, 57805,…	478	4524	16412	1.33575	0.033704	0.000496761	0.0126288
GOTERM_BP_ALL	GO:0006366~transcription from RNA polymerase II promoter	86	17.1657	7.63705e-06	4798, 5434, 9968, 7026, 6598, 23132, 6829, 6597, 25920, 1108, 2002, 4851, 10856, 7249, 23558, 22937, 4000, 2648, 10589, 10616, 22904, 25865, 1822, 10921, 1820, 23466, 4150, 29959, 10155, 3054, 29894, 51564, 54623, 375790, 2063, 6839, 23648, 6257, 5702, 3611, 975, 79155, 1616, 11338, 64223, 4605, 23476, 5595, 23028, 8986, 8536, 2022, 10432, 9785, 11047, 2118, 2119, 79869, 27043, 3661, 8517, 3265, …	478	1831	16412	1.61266	0.0388318	0.000557674	0.0145886
GOTERM_BP_ALL	GO:0044249~cellular biosynthetic process	223	44.511	1.15551e-05	4798, 23132, 2002, 5372, 10616, 22904, 56731, 1822, 1725, 1820, 23139, 8216, 51564, 23648, 8733, 55361, 57215, 4605, 6609, 11338, 1981, 10474, 7343, 2022, 5216, 23399, 51497, 26205, 2316, 2314, 23633, 5351, 2975, 7040, 7186, 2597, 5763, 4091, 1468, 8427, 51586, 1464, 55738, 2590, 322, 4771, 23107, 4245, 23381, 11226, 112, 55135, 6598, 6597, 4851, 10856, 7249, 23558, 10589, 126208, 29959, 4150, 81…	478	6088	16412	1.25766	0.0581649	0.000788177	0.0220723
GOTERM_BP_ALL	GO:0009058~biosynthetic process	228	45.509	1.36316e-05	4798, 23132, 2002, 5372, 10616, 22904, 56731, 1822, 1725, 1820, 23139, 8216, 51564, 23648, 8733, 55361, 57215, 4605, 6609, 11338, 1981, 10474, 7343, 2022, 5216, 23399, 51497, 26205, 2316, 2314, 23633, 5351, 2975, 7040, 7186, 2597, 5763, 4091, 1468, 8427, 51586, 1464, 55738, 2590, 322, 4771, 23107, 4245, 23381, 11226, 112, 55135, 6598, 6597, 4851, 10856, 7249, 23558, 10589, 126208, 29959, 4150, 81…	478	6267	16412	1.24913	0.068253	0.000905922	0.0260383
GOTERM_BP_ALL	GO:0031323~regulation of cellular metabolic process	218	43.513	1.5856e-05	4798, 23132, 23513, 2002, 23654, 10616, 22904, 56731, 1822, 1820, 23139, 8216, 51564, 23648, 63935, 55361, 57215, 3487, 11338, 4605, 6609, 1981, 10474, 7343, 2022, 5216, 23399, 51497, 26205, 2316, 2314, 9887, 23633, 7040, 7186, 2597, 4091, 1445, 8427, 51586, 1464, 10211, 322, 10494, 4627, 4771, 23381, 112, 55135, 6598, 6597, 4851, 10856, 7249, 23558, 10755, 10589, 126208, 572, 4150, 81, 10445, 57…	478	5948	16412	1.2584	0.0789397	0.00101467	0.0302865
GOTERM_BP_ALL	GO:1901576~organic substance biosynthetic process	225	44.9102	1.63414e-05	4798, 23132, 2002, 5372, 10616, 22904, 56731, 1822, 1725, 1820, 23139, 8216, 51564, 23648, 8733, 55361, 57215, 4605, 6609, 11338, 1981, 10474, 7343, 2022, 5216, 23399, 51497, 26205, 2316, 2314, 23633, 5351, 2975, 7040, 7186, 2597, 5763, 4091, 1468, 8427, 51586, 1464, 55738, 2590, 322, 4771, 23107, 4245, 23381, 11226, 112, 55135, 6598, 6597, 4851, 10856, 7249, 23558, 10589, 126208, 29959, 4150, 81…	478	6182	16412	1.24965	0.0812556	0.00103297	0.0312136
GOTERM_BP_ALL	GO:0034645~cellular macromolecule biosynthetic process	188	37.525	2.96608e-05	4798, 7536, 5434, 79586, 23132, 2002, 1108, 22870, 1107, 5372, 5536, 2648, 10298, 79147, 10616, 284119, 22904, 56731, 10921, 1822, 1725, 23466, 1820, 10131, 10155, 5442, 8216, 51564, 54623, 1893, 375790, 23648, 124583, 8733, 57215, 7407, 9739, 79155, 11285, 11007, 11284, 1616, 11338, 4605, 64223, 1981, 11282, 10474, 23476, 7343, 8536, 2022, 5216, 10174, 51497, 26205, 6300, 2316, 2314, 1785, 23633…	478	5019	16412	1.2861	0.142576	0.00167059	0.056648
GOTERM_BP_ALL	GO:1901360~organic cyclic compound metabolic process	218	43.513	3.63992e-05	4798, 23132, 2002, 5372, 10616, 22904, 56731, 1822, 1820, 6499, 51564, 8216, 23648, 55954, 57215, 23644, 3487, 4605, 11338, 1981, 10474, 7343, 2022, 5216, 51497, 26205, 2316, 2314, 9887, 23633, 2975, 7040, 7186, 2597, 5763, 4091, 8427, 51586, 3837, 90121, 22907, 322, 81875, 22913, 10607, 4771, 4245, 23381, 64794, 112, 55135, 6598, 6597, 4851, 10856, 7249, 23558, 10589, 126208, 56006, 29959, 572, …	478	6016	16412	1.24418	0.172023	0.00188591	0.0695132
GOTERM_BP_ALL	GO:0051254~positive regulation of RNA metabolic process	71	14.1717	4.76691e-05	5434, 9968, 7026, 6598, 6829, 23132, 6597, 25920, 2002, 4851, 10856, 7249, 23558, 22937, 4000, 2648, 10616, 27339, 22904, 25865, 1820, 10155, 3054, 54623, 375790, 23648, 6257, 5702, 3611, 975, 79155, 4605, 11338, 10474, 23476, 7343, 5595, 23028, 8986, 8536, 2022, 10432, 2118, 2119, 27043, 8517, 3265, 57658, 51497, 1785, 23633, 26574, 8692, 7040, 7186, 29109, 10262, 5307, 22809, 3654, 5300, 391, 3…	478	1501	16412	1.62409	0.21903	0.00230778	0.0910266
GOTERM_BP_ALL	GO:0080090~regulation of primary metabolic process	209	41.7166	6.42178e-05	4798, 23132, 2002, 23654, 10616, 22904, 56731, 1822, 1820, 23139, 8216, 51564, 23648, 63935, 57215, 3487, 11338, 4605, 6609, 10474, 1981, 7343, 2022, 5216, 23399, 51497, 26205, 2316, 2314, 23633, 7040, 7186, 2597, 4091, 1445, 8427, 51586, 1464, 10211, 322, 10494, 4627, 4771, 23381, 112, 55135, 6598, 6597, 4851, 10856, 7249, 23558, 10755, 10589, 126208, 572, 4150, 81, 10445, 578, 10869, 5605, 5708…	478	5767	16412	1.24431	0.283261	0.00279478	0.122609
GOTERM_BP_ALL	GO:0044271~cellular nitrogen compound biosynthetic process	179	35.7285	7.1172e-05	4798, 7536, 5434, 23132, 2002, 1108, 1107, 5372, 5536, 2648, 10298, 10616, 284119, 22904, 56731, 10921, 1822, 1725, 23466, 1820, 10131, 10155, 5442, 8216, 51564, 54623, 1893, 375790, 23648, 57215, 7407, 9739, 271, 79155, 4833, 11007, 11284, 1616, 11338, 4605, 64223, 6609, 1981, 10474, 23476, 7343, 8536, 2022, 5216, 10174, 51497, 26205, 6300, 2316, 5045, 2314, 3029, 1785, 23633, 57805, 2762, 2975,…	478	4799	16412	1.28067	0.308652	0.00299641	0.135878
GOTERM_BP_ALL	GO:0045935~positive regulation of nucleobase-containing compound metabolic process	77	15.3693	0.000114235	5434, 9968, 55135, 7026, 6598, 6829, 23132, 6597, 25920, 2002, 4851, 10856, 7249, 23558, 22937, 4000, 2648, 10616, 27339, 22904, 25865, 1820, 578, 10155, 5580, 3054, 54623, 375790, 23648, 6257, 5702, 3611, 975, 79155, 11284, 11338, 4605, 10474, 23476, 7343, 5595, 23028, 8986, 8536, 2022, 10432, 2118, 2119, 27043, 8517, 3265, 57658, 51497, 1889, 1785, 23633, 26574, 8692, 7040, 7186, 29109, 10262, …	478	1714	16412	1.54246	0.447034	0.00437897	0.218007
GOTERM_BP_ALL	GO:0010628~positive regulation of gene expression	78	15.5689	0.000172665	5434, 9968, 7026, 6598, 6829, 23132, 6597, 25920, 2002, 4851, 10856, 7249, 23558, 22937, 4000, 2648, 10616, 3675, 27339, 22904, 25865, 1820, 10155, 9146, 3054, 54623, 375790, 23648, 6257, 5702, 3611, 975, 79155, 11338, 4605, 10474, 23476, 7343, 5595, 23028, 8986, 8536, 2022, 10432, 2118, 2119, 27043, 8517, 3265, 57658, 51497, 1785, 23633, 4641, 26574, 8692, 7040, 7186, 29109, 51157, 10262, 5307, …	478	1764	16412	1.5182	0.591604	0.00615696	0.32934
GOTERM_BP_ALL	GO:1902680~positive regulation of RNA biosynthetic process	67	13.3733	0.000203853	5434, 9968, 7026, 6598, 6829, 23132, 6597, 2002, 25920, 4851, 10856, 7249, 23558, 22937, 4000, 2648, 10616, 25865, 22904, 1820, 10155, 3054, 54623, 375790, 23648, 6257, 5702, 3611, 975, 79155, 4605, 10474, 23476, 7343, 5595, 23028, 8986, 8536, 2022, 10432, 2118, 2119, 27043, 8517, 3265, 57658, 51497, 1785, 23633, 26574, 8692, 7040, 7186, 29109, 5307, 22809, 3654, 391, 30827, 5300, 3159, 9757, 715…	478	1461	16412	1.57456	0.652603	0.00693171	0.388718
GOTERM_BP_ALL	GO:0045944~positive regulation of transcription from RNA polymerase II promoter	51	10.1796	0.0002275	9968, 6829, 23132, 6598, 2002, 6597, 10856, 4851, 7249, 23558, 22937, 4000, 2648, 10616, 25865, 22904, 1820, 10155, 3054, 54623, 375790, 23648, 6257, 5702, 79155, 975, 4605, 23476, 5595, 23028, 8536, 8986, 2022, 10432, 2118, 2119, 27043, 8517, 3265, 57658, 23633, 26574, 8692, 7040, 29109, 5307, 22809, 5300, 3159, 7157, 322	478	1026	16412	1.7067	0.692705	0.00748742	0.433716
GOTERM_BP_ALL	GO:0034654~nucleobase-containing compound biosynthetic process	157	31.3373	0.000320545	4798, 7536, 5434, 23132, 2002, 1108, 1107, 5372, 5536, 2648, 10298, 10616, 284119, 22904, 56731, 10921, 1822, 23466, 1820, 10155, 5442, 8216, 51564, 54623, 1893, 375790, 23648, 57215, 9739, 271, 79155, 4833, 11007, 1616, 11284, 11338, 4605, 64223, 10474, 23476, 7343, 8536, 2022, 5216, 10174, 51497, 26205, 6300, 2316, 2314, 1785, 23633, 57805, 2762, 2975, 2771, 7040, 7186, 10113, 4091, 595, 10514,…	478	4220	16412	1.27738	0.810358	0.00984771	0.610588
GOTERM_BP_ALL	GO:0006357~regulation of transcription from RNA polymerase II promoter	78	15.5689	0.000339695	9968, 7026, 6598, 6829, 23132, 6597, 25920, 1108, 2002, 4851, 10856, 7249, 1107, 23558, 22937, 4000, 2648, 10589, 10616, 22904, 25865, 1822, 1820, 23466, 4150, 5585, 10155, 3054, 51564, 54623, 1893, 375790, 2063, 6839, 23648, 6257, 5702, 3611, 975, 79155, 1616, 4605, 10474, 23476, 5595, 23028, 8986, 8536, 2022, 10432, 2118, 5216, 2119, 27043, 3661, 8517, 3265, 57658, 10174, 26205, 23152, 23770, 2…	478	1803	16412	1.48536	0.828291	0.0103716	0.646953
GOTERM_BP_ALL	GO:0051173~positive regulation of nitrogen compound metabolic process	78	15.5689	0.000353139	5434, 9968, 55135, 7026, 6598, 6829, 23132, 6597, 25920, 2002, 4851, 10856, 7249, 23558, 22937, 4000, 2648, 10616, 27339, 22904, 25865, 1820, 578, 10155, 5580, 3054, 54623, 375790, 23648, 6257, 5702, 3611, 975, 79155, 11284, 11338, 4605, 10474, 23476, 7343, 5595, 23028, 8986, 8536, 2022, 10432, 2118, 2119, 27043, 8517, 3265, 57658, 51497, 1889, 1785, 23633, 26574, 8692, 7040, 7186, 29109, 10262, …	478	1806	16412	1.4829	0.839859	0.0105929	0.672475
GOTERM_BP_ALL	GO:0031328~positive regulation of cellular biosynthetic process	77	15.3693	0.000395971	5434, 9968, 55135, 7026, 6598, 6829, 23132, 6597, 25920, 2002, 4851, 10856, 7249, 23558, 22937, 4000, 2648, 10616, 22904, 25865, 1820, 10155, 5580, 3054, 54623, 5447, 375790, 23648, 6257, 5702, 3611, 975, 79155, 11284, 4605, 10474, 23476, 7343, 5595, 23028, 8986, 8536, 2022, 10432, 2118, 2119, 27043, 8517, 3265, 57658, 23399, 51497, 1889, 9261, 1785, 23633, 26574, 8692, 7040, 7186, 29109, 5307, 2…	478	1784	16412	1.48194	0.871768	0.0117347	0.753749
GOTERM_BP_ALL	GO:1903508~positive regulation of nucleic acid-templated transcription	64	12.7745	0.000588419	9968, 7026, 6598, 6829, 23132, 6597, 2002, 4851, 10856, 7249, 23558, 22937, 4000, 2648, 10616, 25865, 22904, 1820, 10155, 3054, 54623, 375790, 23648, 6257, 5702, 3611, 975, 79155, 4605, 10474, 23476, 7343, 5595, 23028, 8986, 8536, 2022, 10432, 2118, 2119, 27043, 8517, 3265, 57658, 1785, 23633, 26574, 8692, 7040, 7186, 29109, 5307, 22809, 3654, 391, 30827, 5300, 9757, 3159, 7157, 322, 10025, 7862,…	478	1433	16412	1.53344	0.952756	0.0157724	1.11813
GOTERM_BP_ALL	GO:0045893~positive regulation of transcription, DNA-templated	64	12.7745	0.000588419	9968, 7026, 6598, 6829, 23132, 6597, 2002, 4851, 10856, 7249, 23558, 22937, 4000, 2648, 10616, 25865, 22904, 1820, 10155, 3054, 54623, 375790, 23648, 6257, 5702, 3611, 975, 79155, 4605, 10474, 23476, 7343, 5595, 23028, 8986, 8536, 2022, 10432, 2118, 2119, 27043, 8517, 3265, 57658, 1785, 23633, 26574, 8692, 7040, 7186, 29109, 5307, 22809, 3654, 391, 30827, 5300, 9757, 3159, 7157, 322, 10025, 7862,…	478	1433	16412	1.53344	0.952756	0.0157724	1.11813
GOTERM_BP_ALL	GO:0010468~regulation of gene expression	156	31.1377	0.000592699	4798, 7536, 5434, 23132, 2002, 1108, 1107, 2648, 10298, 10616, 284119, 27339, 3675, 22904, 56731, 10921, 1822, 23466, 1820, 10131, 10155, 9146, 8216, 51564, 54623, 1893, 375790, 23648, 11140, 57215, 7407, 9739, 79155, 11007, 1616, 11338, 4605, 1981, 10474, 23476, 7343, 8536, 2022, 5216, 10174, 51497, 26205, 6300, 2316, 2314, 1785, 23633, 4641, 57805, 7040, 7186, 2597, 7423, 10113, 4091, 9810, 595…	478	4242	16412	1.26266	0.953794	0.0158046	1.12622
GOTERM_BP_ALL	GO:0009891~positive regulation of biosynthetic process	77	15.3693	0.000669786	5434, 9968, 55135, 7026, 6598, 6829, 23132, 6597, 25920, 2002, 4851, 10856, 7249, 23558, 22937, 4000, 2648, 10616, 22904, 25865, 1820, 10155, 5580, 3054, 54623, 5447, 375790, 23648, 6257, 5702, 3611, 975, 79155, 11284, 4605, 10474, 23476, 7343, 5595, 23028, 8986, 8536, 2022, 10432, 2118, 2119, 27043, 8517, 3265, 57658, 23399, 51497, 1889, 9261, 1785, 23633, 26574, 8692, 7040, 7186, 29109, 5307, 2…	478	1816	16412	1.45582	0.969028	0.0172233	1.27181
GOTERM_BP_ALL	GO:0018130~heterocycle biosynthetic process	157	31.3373	0.000676306	4798, 7536, 5434, 23132, 2002, 1108, 1107, 5372, 5536, 2648, 10298, 10616, 284119, 22904, 56731, 10921, 1822, 23466, 1820, 10155, 5442, 8216, 51564, 54623, 1893, 375790, 23648, 57215, 9739, 271, 79155, 4833, 11007, 1616, 11284, 11338, 4605, 64223, 10474, 23476, 7343, 8536, 2022, 5216, 10174, 51497, 26205, 6300, 2316, 2314, 1785, 23633, 57805, 2762, 2975, 2771, 7040, 7186, 10113, 4091, 595, 10514,…	478	4286	16412	1.25771	0.970058	0.0172189	1.28412
GOTERM_BP_ALL	GO:0019438~aromatic compound biosynthetic process	157	31.3373	0.000706563	4798, 7536, 5434, 23132, 2002, 1108, 1107, 5372, 5536, 2648, 10298, 10616, 284119, 22904, 56731, 10921, 1822, 23466, 1820, 10155, 5442, 8216, 51564, 54623, 1893, 375790, 23648, 57215, 9739, 271, 79155, 4833, 11007, 1616, 11284, 11338, 4605, 64223, 10474, 23476, 7343, 8536, 2022, 5216, 10174, 51497, 26205, 6300, 2316, 2314, 1785, 23633, 57805, 2762, 2975, 2771, 7040, 7186, 10113, 4091, 595, 10514,…	478	4290	16412	1.25654	0.974409	0.0178948	1.3412
GOTERM_BP_ALL	GO:0050794~regulation of cellular process	334	66.6667	0.000778978	4798, 23132, 2002, 23513, 23654, 10616, 22904, 56731, 6867, 1822, 1820, 1725, 23139, 51564, 8216, 23648, 63935, 57215, 55361, 3487, 28511, 6609, 4605, 11338, 1981, 10474, 8314, 7343, 2022, 56926, 5216, 10726, 5754, 823, 23399, 51497, 26205, 2316, 2314, 25777, 9887, 23633, 4641, 14, 1072, 7040, 7186, 726, 2597, 4091, 1445, 8427, 23523, 3837, 51586, 1464, 55738, 55201, 8751, 23623, 10211, 322, 1049…	478	10323	16412	1.1109	0.982426	0.019242	1.47769
GOTERM_BP_ALL	GO:0050789~regulation of biological process	348	69.4611	0.000789747	4798, 23132, 2002, 23513, 23654, 10616, 22904, 56731, 6867, 1822, 1820, 1725, 23139, 51564, 8216, 23648, 63935, 8733, 57215, 55361, 3487, 28511, 162, 6609, 4605, 11338, 1981, 10474, 8314, 7343, 2022, 56926, 5216, 10726, 5754, 823, 23399, 51497, 26205, 2316, 2314, 25777, 9887, 23633, 4641, 14, 1072, 7040, 7186, 726, 2597, 4091, 1445, 8427, 23523, 3837, 51586, 1464, 55738, 55201, 8751, 23623, 10211…	478	10831	16412	1.10317	0.983382	0.0194131	1.49798
GOTERM_BP_ALL	GO:0010557~positive regulation of macromolecule biosynthetic process	71	14.1717	0.000904953	5434, 9968, 55135, 7026, 6598, 6829, 23132, 6597, 25920, 2002, 4851, 10856, 7249, 23558, 22937, 4000, 2648, 10616, 22904, 25865, 1820, 10155, 3054, 54623, 375790, 23648, 6257, 5702, 3611, 975, 79155, 11284, 4605, 10474, 23476, 7343, 5595, 23028, 8986, 8536, 2022, 10432, 2118, 2119, 27043, 8517, 3265, 57658, 51497, 9261, 1785, 23633, 26574, 8692, 7040, 7186, 29109, 5307, 22809, 3654, 3276, 5300, 3…	478	1660	16412	1.46853	0.990861	0.0217013	1.71471
GOTERM_BP_ALL	GO:0097659~nucleic acid-templated transcription	137	27.3453	0.00103619	4798, 7536, 5434, 23132, 1108, 2002, 1107, 5536, 2648, 10298, 10616, 284119, 22904, 56731, 10921, 1822, 1820, 23466, 10155, 5442, 8216, 51564, 54623, 1893, 375790, 23648, 57215, 9739, 79155, 11007, 1616, 11338, 4605, 64223, 10474, 23476, 7343, 8536, 2022, 5216, 10174, 51497, 26205, 6300, 2316, 2314, 1785, 23633, 57805, 2975, 7040, 7186, 10113, 4091, 595, 10514, 391, 8427, 51586, 3226, 10419, 9757…	478	3687	16412	1.2758	0.995376	0.0235089	1.96105
GOTERM_BP_ALL	GO:0032774~RNA biosynthetic process	141	28.1437	0.00109613	4798, 7536, 5434, 23132, 1108, 2002, 1107, 5536, 2648, 10298, 10616, 284119, 22904, 56731, 10921, 1822, 1820, 23466, 10155, 5442, 8216, 51564, 54623, 1893, 375790, 23648, 57215, 9739, 79155, 11007, 1616, 11338, 4605, 64223, 10474, 23476, 7343, 8536, 2022, 5216, 10174, 51497, 26205, 6300, 2316, 2314, 1785, 23633, 57805, 2975, 7040, 7186, 10113, 4091, 595, 10514, 391, 8427, 51586, 3226, 10419, 9757…	478	3819	16412	1.26766	0.996612	0.0245311	2.07338
GOTERM_BP_ALL	GO:0006351~transcription, DNA-templated	131	26.1477	0.00172701	4798, 7536, 5434, 23132, 1108, 2002, 1107, 5536, 2648, 10616, 284119, 22904, 56731, 10921, 1822, 1820, 23466, 10155, 5442, 51564, 54623, 1893, 375790, 23648, 57215, 9739, 79155, 11007, 1616, 11338, 4605, 64223, 10474, 23476, 7343, 8536, 2022, 5216, 10174, 51497, 26205, 6300, 2316, 2314, 1785, 23633, 57805, 2975, 7040, 7186, 10113, 4091, 595, 10514, 391, 8427, 51586, 3226, 10419, 9757, 322, 10025,…	478	3544	16412	1.26914	0.999872	0.0342782	3.24817
GOTERM_BP_ALL	GO:1901362~organic cyclic compound biosynthetic process	158	31.5369	0.00180451	4798, 7536, 5434, 23132, 2002, 1108, 1107, 5372, 5536, 2648, 10298, 10616, 284119, 22904, 56731, 10921, 1822, 23466, 1820, 10155, 5442, 8216, 51564, 54623, 5447, 1893, 375790, 23648, 57215, 9739, 271, 79155, 4833, 11007, 1616, 11284, 11338, 4605, 64223, 10474, 23476, 7343, 8536, 2022, 5216, 10174, 51497, 26205, 6300, 2316, 2314, 1785, 23633, 57805, 2762, 2975, 2771, 7040, 7186, 10113, 4091, 595, …	478	4412	16412	1.22958	0.999914	0.0355186	3.39157
GOTERM_BP_ALL	GO:0051171~regulation of nitrogen compound metabolic process	152	30.3393	0.00249909	4798, 7536, 5434, 23132, 2002, 1108, 1107, 2648, 10298, 10616, 284119, 27339, 22904, 56731, 10921, 1822, 23466, 1820, 10131, 10155, 8216, 51564, 54623, 1893, 375790, 23648, 57215, 7407, 9739, 79155, 11007, 1616, 11284, 11338, 4605, 1981, 10474, 23476, 7343, 8536, 2022, 5216, 10174, 51497, 26205, 6300, 2316, 2314, 1785, 23633, 57805, 2771, 7040, 7186, 2597, 10113, 4091, 9810, 595, 10514, 8427, 391…	478	4251	16412	1.22768	0.999998	0.0451297	4.66773
GOTERM_BP_ALL	GO:0031326~regulation of cellular biosynthetic process	148	29.5409	0.00341356	4798, 7536, 5434, 23132, 2002, 1108, 1107, 2648, 10298, 10616, 284119, 22904, 56731, 1822, 23466, 1820, 10131, 10155, 23139, 8216, 51564, 54623, 5447, 1893, 375790, 23648, 57215, 7407, 9739, 79155, 11007, 1616, 11284, 4605, 1981, 10474, 23476, 7343, 8536, 2022, 5216, 23399, 10174, 51497, 26205, 6300, 2316, 2314, 1785, 23633, 57805, 2771, 7040, 7186, 2597, 10113, 4091, 595, 10514, 8427, 391, 51586…	478	4154	16412	1.22329	1	0.0577709	6.32356
GOTERM_BP_ALL	GO:0019219~regulation of nucleobase-containing compound metabolic process	142	28.3433	0.00359715	4798, 7536, 5434, 23132, 1108, 2002, 1107, 2648, 10298, 10616, 284119, 27339, 22904, 56731, 10921, 1822, 1820, 23466, 10155, 8216, 51564, 54623, 1893, 375790, 23648, 57215, 9739, 79155, 11007, 1616, 11284, 11338, 4605, 10474, 23476, 7343, 8536, 2022, 5216, 10174, 51497, 26205, 6300, 2316, 2314, 1785, 23633, 57805, 2771, 7040, 7186, 10113, 4091, 9810, 595, 10514, 8427, 391, 51586, 3226, 10419, 975…	478	3966	16412	1.22933	1	0.0600065	6.65268
GOTERM_BP_ALL	GO:0051252~regulation of RNA metabolic process	132	26.3473	0.0037008	4798, 7536, 5434, 23132, 1108, 2002, 1107, 2648, 10298, 10616, 284119, 27339, 22904, 56731, 10921, 1822, 1820, 23466, 10155, 8216, 51564, 54623, 1893, 375790, 23648, 57215, 9739, 79155, 11007, 1616, 11338, 4605, 10474, 23476, 7343, 8536, 2022, 5216, 10174, 51497, 26205, 6300, 2316, 2314, 1785, 23633, 57805, 7040, 7186, 10113, 4091, 9810, 595, 10514, 391, 8427, 51586, 3226, 10419, 9757, 322, 10025…	478	3646	16412	1.24306	1	0.0610964	6.83801
GOTERM_BP_ALL	GO:0010556~regulation of macromolecule biosynthetic process	142	28.3433	0.0037751	4798, 7536, 5434, 23132, 1108, 2002, 1107, 2648, 10298, 10616, 284119, 22904, 56731, 1822, 1820, 23466, 10131, 10155, 23139, 8216, 51564, 54623, 1893, 375790, 23648, 57215, 7407, 9739, 79155, 11007, 1616, 11284, 4605, 1981, 10474, 23476, 7343, 8536, 2022, 5216, 10174, 51497, 26205, 6300, 2316, 5045, 2314, 1785, 23633, 57805, 7040, 7186, 2597, 10113, 4091, 595, 10514, 8427, 391, 51586, 3226, 8662,…	478	3971	16412	1.22778	1	0.0616986	6.97064
GOTERM_BP_ALL	GO:0009889~regulation of biosynthetic process	149	29.7405	0.00377804	4798, 7536, 5434, 23132, 2002, 1108, 1107, 2648, 10298, 10616, 284119, 22904, 56731, 1822, 23466, 1820, 10131, 10155, 23139, 8216, 51564, 54623, 5447, 1893, 375790, 23648, 57215, 7407, 9739, 79155, 11007, 1616, 11284, 4605, 1981, 10474, 23476, 7343, 8536, 2022, 5216, 23399, 10174, 51497, 26205, 6300, 2316, 5045, 2314, 1785, 23633, 57805, 2771, 7040, 7186, 2597, 10113, 4091, 595, 10514, 8427, 391,…	478	4197	16412	1.21894	1	0.0615518	6.97589
GOTERM_BP_ALL	GO:0065007~biological regulation	354	70.6587	0.00902487	4798, 23132, 2002, 23513, 23654, 10616, 22904, 56731, 6867, 1822, 1820, 1725, 23139, 51564, 8216, 23648, 63935, 8733, 57215, 55361, 3487, 28511, 162, 6609, 4605, 11338, 1981, 10474, 8314, 7343, 2022, 56926, 5216, 10726, 5754, 823, 23399, 51497, 26205, 2316, 2314, 25777, 9887, 23633, 4641, 14, 1072, 7040, 7186, 726, 2597, 4091, 1445, 8427, 23523, 3837, 51586, 1464, 55738, 55201, 8751, 9898, 23623,…	478	11329	16412	1.07287	1	0.11412	15.9024
GOTERM_BP_ALL	GO:2000112~regulation of cellular macromolecule biosynthetic process	135	26.9461	0.010958	4798, 7536, 23132, 1108, 2002, 1107, 2648, 10298, 10616, 284119, 22904, 56731, 1822, 1820, 23466, 10155, 10131, 8216, 51564, 54623, 1893, 375790, 23648, 57215, 7407, 9739, 79155, 11007, 1616, 11284, 4605, 1981, 10474, 23476, 7343, 8536, 2022, 5216, 10174, 51497, 26205, 6300, 2316, 2314, 1785, 23633, 57805, 7040, 7186, 2597, 10113, 4091, 595, 10514, 391, 8427, 51586, 3226, 8662, 10419, 9757, 322, …	478	3862	16412	1.2002	1	0.129213	18.9817
GOTERM_BP_ALL	GO:2001141~regulation of RNA biosynthetic process	125	24.9501	0.0115634	4798, 7536, 5434, 23132, 1108, 2002, 1107, 2648, 10298, 10616, 284119, 22904, 56731, 1822, 1820, 23466, 10155, 8216, 51564, 54623, 1893, 375790, 23648, 57215, 9739, 79155, 11007, 1616, 4605, 10474, 23476, 7343, 8536, 2022, 5216, 10174, 51497, 26205, 6300, 2316, 2314, 1785, 23633, 57805, 7040, 7186, 10113, 4091, 595, 10514, 391, 8427, 51586, 3226, 10419, 9757, 322, 10025, 23085, 9968, 7026, 6829, …	478	3545	16412	1.21067	1	0.132603	19.9239
GOTERM_BP_ALL	GO:1903506~regulation of nucleic acid-templated transcription	124	24.7505	0.0128912	4798, 7536, 23132, 1108, 2002, 1107, 2648, 10298, 10616, 284119, 22904, 56731, 1822, 1820, 23466, 10155, 8216, 51564, 54623, 1893, 375790, 23648, 57215, 9739, 79155, 11007, 1616, 4605, 10474, 23476, 7343, 8536, 2022, 5216, 10174, 51497, 26205, 6300, 2316, 2314, 1785, 23633, 57805, 7040, 7186, 10113, 4091, 595, 10514, 391, 8427, 51586, 3226, 10419, 9757, 322, 10025, 23085, 9968, 7026, 6829, 6598, …	478	3526	16412	1.20746	1	0.143012	21.954
GOTERM_BP_ALL	GO:0006355~regulation of transcription, DNA-templated	122	24.3513	0.0190679	4798, 7536, 23132, 1108, 2002, 1107, 2648, 10298, 10616, 284119, 22904, 56731, 1822, 1820, 23466, 10155, 8216, 51564, 54623, 1893, 375790, 23648, 57215, 9739, 79155, 11007, 1616, 4605, 10474, 23476, 7343, 8536, 2022, 5216, 10174, 51497, 26205, 6300, 2316, 2314, 1785, 23633, 57805, 7040, 7186, 10113, 4091, 595, 10514, 391, 8427, 51586, 3226, 10419, 9757, 322, 10025, 23085, 9968, 7026, 6829, 6598, …	478	3506	16412	1.19476	1	0.188148	30.7735
Annotation Cluster 9	Enrichment Score: 4.255478001225069
Category	Term	Count	%	PValue	Genes	List Total	Pop Hits	Pop Total	Fold Enrichment	Bonferroni	Benjamini	FDR
GOTERM_BP_ALL	GO:0007010~cytoskeleton organization	64	12.7745	4.87049e-08	1108, 1107, 7791, 83442, 118, 4000, 10298, 4926, 6867, 10300, 11252, 81, 3636, 23139, 5580, 832, 64780, 29780, 7283, 4035, 3611, 27175, 3693, 64223, 4605, 9820, 55700, 23363, 10432, 23603, 5216, 5754, 23580, 3265, 10174, 2316, 2314, 25777, 9578, 6709, 1072, 9260, 7040, 5518, 2597, 29109, 9322, 4134, 22809, 5829, 11135, 1265, 391, 10844, 3837, 6624, 55201, 1778, 5524, 58526, 4627, 4771, 203068, 70…	478	1063	16412	2.06719	0.000252552	1.20277e-05	9.30447e-05
GOTERM_BP_ALL	GO:0007051~spindle organization	14	2.79441	0.000180895	10844, 3837, 7283, 1108, 2316, 1107, 25777, 1778, 5524, 4605, 5518, 4627, 4134, 203068	478	137	16412	3.50866	0.608671	0.00636203	0.345012
GOTERM_BP_ALL	GO:0000226~microtubule cytoskeleton organization	27	5.38922	0.000228013	1108, 2316, 1107, 25777, 4000, 4926, 6867, 5518, 2597, 4134, 10300, 22809, 10844, 3837, 7283, 55201, 27175, 1778, 5524, 4605, 9820, 58526, 55700, 4627, 23363, 203068, 10432	478	417	16412	2.22311	0.693522	0.00745693	0.434692
GOTERM_BP_ALL	GO:0007017~microtubule-based process	30	5.98802	0.00473292	3801, 1108, 2316, 1107, 25777, 4000, 4926, 6867, 5518, 2597, 4134, 10300, 22809, 89941, 10844, 3837, 7283, 55201, 4296, 27175, 1778, 5524, 4605, 9820, 55700, 58526, 4627, 23363, 203068, 10432	478	595	16412	1.73116	1	0.0735614	8.66455
Annotation Cluster 10	Enrichment Score: 4.034793873733522
Category	Term	Count	%	PValue	Genes	List Total	Pop Hits	Pop Total	Fold Enrichment	Bonferroni	Benjamini	FDR
GOTERM_BP_ALL	GO:0000377~RNA splicing, via transesterification reactions with bulged adenosine as nucleophile	24	4.79042	6.57327e-06	6626, 79869, 7536, 56949, 10421, 5434, 6628, 79171, 6625, 55954, 10419, 9092, 27339, 11338, 8175, 22913, 25804, 24144, 10921, 3191, 10262, 9785, 2521, 29894	478	277	16412	2.97485	0.0335146	0.000501184	0.0125567
GOTERM_BP_ALL	GO:0000398~mRNA splicing, via spliceosome	24	4.79042	6.57327e-06	6626, 79869, 7536, 56949, 10421, 5434, 6628, 79171, 6625, 55954, 10419, 9092, 27339, 11338, 8175, 22913, 25804, 24144, 10921, 3191, 10262, 9785, 2521, 29894	478	277	16412	2.97485	0.0335146	0.000501184	0.0125567
GOTERM_BP_ALL	GO:0000375~RNA splicing, via transesterification reactions	24	4.79042	8.33315e-06	6626, 79869, 7536, 56949, 10421, 5434, 6628, 79171, 6625, 55954, 10419, 9092, 27339, 11338, 8175, 22913, 25804, 24144, 10921, 3191, 10262, 9785, 2521, 29894	478	281	16412	2.9325	0.0422954	0.000600041	0.0159183
GOTERM_BP_ALL	GO:0006396~RNA processing	47	9.38124	1.13648e-05	79869, 10421, 65083, 7536, 56949, 5434, 6829, 9092, 23481, 57805, 27339, 7040, 25804, 10921, 5518, 3191, 10262, 2521, 9810, 29894, 8568, 6626, 54623, 6628, 79171, 6839, 9277, 6625, 90121, 55954, 22907, 10419, 80789, 8086, 8602, 8175, 11338, 22913, 24144, 23144, 10607, 9688, 10813, 79650, 115708, 9785, 4839	478	811	16412	1.98981	0.0572348	0.000785532	0.0217087
GOTERM_BP_ALL	GO:0008380~RNA splicing	27	5.38922	3.39661e-05	79869, 7536, 56949, 10421, 5434, 9092, 57805, 27339, 25804, 10921, 5518, 3191, 10262, 2521, 29894, 6626, 6628, 79171, 6625, 55954, 10419, 11338, 8175, 24144, 22913, 79650, 9785	478	371	16412	2.49875	0.161509	0.00183322	0.064868
GOTERM_BP_ALL	GO:0006397~mRNA processing	30	5.98802	4.80452e-05	79869, 7536, 56949, 10421, 5434, 6829, 9092, 57805, 27339, 25804, 10921, 3191, 10262, 2521, 9810, 29894, 6626, 54623, 6628, 79171, 6625, 55954, 10419, 11338, 8175, 24144, 22913, 23144, 79650, 9785	478	446	16412	2.30951	0.220551	0.00228334	0.0917444
GOTERM_BP_ALL	GO:0016071~mRNA metabolic process	37	7.38523	7.4869e-05	79869, 7536, 56949, 10421, 5434, 6829, 9887, 9092, 57805, 27339, 25804, 10921, 5518, 56006, 3191, 10262, 2521, 9810, 29894, 6626, 54623, 6628, 79171, 6625, 55954, 10419, 23644, 4849, 8175, 11338, 22913, 24144, 1981, 23144, 79650, 9785, 23381	478	624	16412	2.03587	0.321781	0.00307689	0.142931
GOTERM_BP_ALL	GO:0071826~ribonucleoprotein complex subunit organization	15	2.99401	0.00286029	7536, 56949, 10421, 6628, 22907, 8662, 10419, 26284, 9092, 1778, 8175, 11338, 27339, 24144, 25804	478	206	16412	2.5001	1	0.0501018	5.32504
GOTERM_BP_ALL	GO:0022618~ribonucleoprotein complex assembly	14	2.79441	0.00488455	7536, 56949, 10421, 6628, 22907, 8662, 10419, 26284, 1778, 9092, 8175, 11338, 27339, 25804	478	196	16412	2.45248	1	0.0751589	8.93001
GOTERM_BP_ALL	GO:0000387~spliceosomal snRNP assembly	6	1.1976	0.00642535	10421, 6628, 27339, 25804, 10419, 9092	478	41	16412	5.02459	1	0.091093	11.5864
Annotation Cluster 11	Enrichment Score: 3.8355894441906866
Category	Term	Count	%	PValue	Genes	List Total	Pop Hits	Pop Total	Fold Enrichment	Bonferroni	Benjamini	FDR
GOTERM_BP_ALL	GO:0060255~regulation of macromolecule metabolic process	216	43.1138	4.75187e-06	4798, 23132, 23513, 2002, 23654, 10616, 22904, 56731, 1822, 1820, 23139, 8216, 51564, 23648, 63935, 57215, 3487, 11338, 4605, 6609, 1981, 10474, 7343, 2022, 5216, 51497, 26205, 2316, 2314, 4641, 23633, 7040, 7186, 2597, 4091, 1445, 8427, 51586, 1464, 10211, 322, 10494, 4627, 4771, 23381, 112, 55135, 6598, 6597, 4851, 10856, 7249, 23558, 10755, 10589, 126208, 572, 4150, 81, 10445, 578, 10869, 5605…	478	5789	16412	1.2811	0.0243421	0.000384977	0.00907747
GOTERM_BP_ALL	GO:0031323~regulation of cellular metabolic process	218	43.513	1.5856e-05	4798, 23132, 23513, 2002, 23654, 10616, 22904, 56731, 1822, 1820, 23139, 8216, 51564, 23648, 63935, 55361, 57215, 3487, 11338, 4605, 6609, 1981, 10474, 7343, 2022, 5216, 23399, 51497, 26205, 2316, 2314, 9887, 23633, 7040, 7186, 2597, 4091, 1445, 8427, 51586, 1464, 10211, 322, 10494, 4627, 4771, 23381, 112, 55135, 6598, 6597, 4851, 10856, 7249, 23558, 10755, 10589, 126208, 572, 4150, 81, 10445, 57…	478	5948	16412	1.2584	0.0789397	0.00101467	0.0302865
GOTERM_BP_ALL	GO:0048519~negative regulation of biological process	175	34.9301	4.72615e-05	7536, 5434, 23513, 1108, 23654, 5536, 10616, 27339, 3675, 22904, 10921, 1822, 3678, 23466, 8525, 10131, 10155, 9146, 51564, 54623, 5447, 1893, 4035, 63935, 8733, 3487, 51231, 5546, 79155, 11285, 11007, 1616, 5830, 11338, 6609, 64223, 23476, 8314, 7343, 2022, 5216, 10421, 10174, 51497, 6300, 2316, 5045, 1785, 57805, 1072, 2771, 7040, 7186, 10945, 2597, 7423, 4091, 9810, 595, 1445, 8379, 26056, 105…	478	4638	16412	1.29551	0.217377	0.00230963	0.0902486
GOTERM_BP_ALL	GO:0080090~regulation of primary metabolic process	209	41.7166	6.42178e-05	4798, 23132, 2002, 23654, 10616, 22904, 56731, 1822, 1820, 23139, 8216, 51564, 23648, 63935, 57215, 3487, 11338, 4605, 6609, 10474, 1981, 7343, 2022, 5216, 23399, 51497, 26205, 2316, 2314, 23633, 7040, 7186, 2597, 4091, 1445, 8427, 51586, 1464, 10211, 322, 10494, 4627, 4771, 23381, 112, 55135, 6598, 6597, 4851, 10856, 7249, 23558, 10755, 10589, 126208, 572, 4150, 81, 10445, 578, 10869, 5605, 5708…	478	5767	16412	1.24431	0.283261	0.00279478	0.122609
GOTERM_BP_ALL	GO:0048523~negative regulation of cellular process	162	32.3353	7.57672e-05	7536, 5434, 23513, 1108, 23654, 5536, 10616, 27339, 3675, 22904, 10921, 1822, 3678, 23466, 8525, 10131, 10155, 9146, 51564, 54623, 5447, 1893, 4035, 63935, 3487, 51231, 5546, 79155, 11007, 11285, 1616, 5830, 11338, 6609, 64223, 23476, 8314, 7343, 2022, 5216, 10421, 10174, 51497, 6300, 2316, 5045, 1785, 57805, 1072, 2771, 7040, 7186, 2597, 7423, 4091, 9810, 595, 1445, 8379, 26056, 10514, 8427, 235…	478	4261	16412	1.30538	0.324933	0.00308926	0.144644
GOTERM_BP_ALL	GO:0009892~negative regulation of metabolic process	105	20.9581	0.00146214	7536, 5434, 1108, 5536, 10616, 22904, 1822, 10921, 23466, 8525, 10155, 10131, 51564, 54623, 5447, 1893, 63935, 51231, 11007, 1616, 6609, 11338, 7343, 2022, 10421, 10174, 51497, 2316, 5045, 57805, 2771, 7040, 7186, 2597, 7423, 4091, 9810, 595, 1445, 8379, 8427, 10514, 23523, 598, 10419, 9757, 3326, 322, 4771, 9513, 7026, 6598, 6829, 6597, 25920, 4851, 7249, 22937, 10755, 10589, 5585, 578, 10445, 3…	478	2715	16412	1.32786	0.999494	0.0304975	2.75657
GOTERM_BP_ALL	GO:0010605~negative regulation of macromolecule metabolic process	96	19.1617	0.00153971	7536, 5434, 9513, 7026, 6598, 6829, 6597, 25920, 1108, 4851, 7249, 5536, 10755, 10616, 10589, 22904, 1822, 10921, 23466, 5585, 578, 3636, 10155, 10445, 3054, 5580, 51564, 54623, 64780, 5447, 10869, 1893, 5605, 5708, 2063, 6839, 63935, 5702, 3611, 4849, 51231, 11007, 1616, 6609, 11338, 24144, 7343, 10572, 9112, 9688, 23028, 29882, 2022, 23603, 10421, 3661, 3265, 10174, 51497, 2316, 23152, 5045, 10…	478	2444	16412	1.34866	0.999662	0.0315832	2.90078
GOTERM_BP_ALL	GO:0031324~negative regulation of cellular metabolic process	91	18.1637	0.00529854	7536, 9513, 7026, 6598, 6829, 6597, 25920, 1108, 4851, 7249, 5536, 10755, 10589, 10616, 22904, 1822, 10921, 23466, 5585, 578, 10155, 10445, 10131, 5580, 3054, 51564, 54623, 64780, 5447, 1893, 10869, 5708, 2063, 6839, 63935, 5702, 3611, 4849, 51231, 11007, 1616, 6609, 11338, 24144, 56893, 7343, 10572, 9112, 23028, 29882, 2022, 23603, 10421, 3661, 10174, 51497, 2316, 23152, 5045, 10362, 26574, 5780…	478	2391	16412	1.30676	1	0.0798665	9.65108
Annotation Cluster 12	Enrichment Score: 3.611614244320317
Category	Term	Count	%	PValue	Genes	List Total	Pop Hits	Pop Total	Fold Enrichment	Bonferroni	Benjamini	FDR
GOTERM_BP_ALL	GO:0036498~IRE1-mediated unfolded protein response	12	2.39521	1.75223e-06	30827, 9820, 116138, 55738, 7094, 3068, 439, 10113, 578, 29927, 4000, 118	478	63	16412	6.53995	0.0090459	0.000189296	0.00334736
GOTERM_BP_ALL	GO:0030968~endoplasmic reticulum unfolded protein response	13	2.59481	0.000227306	595, 30827, 9820, 116138, 55738, 7094, 3068, 10113, 439, 578, 29927, 118, 4000	478	122	16412	3.65862	0.692396	0.00752883	0.433347
GOTERM_BP_ALL	GO:0034620~cellular response to unfolded protein	13	2.59481	0.000285246	595, 30827, 9820, 116138, 55738, 7094, 3068, 10113, 439, 578, 29927, 118, 4000	478	125	16412	3.57081	0.772248	0.00892656	0.543522
GOTERM_BP_ALL	GO:0034976~response to endoplasmic reticulum stress	19	3.79242	0.000449496	595, 30827, 10869, 116138, 2907, 55738, 5702, 7157, 4000, 118, 10211, 9820, 7186, 7094, 3068, 10113, 578, 439, 29927	478	253	16412	2.5785	0.902861	0.0130135	0.855221
GOTERM_BP_ALL	GO:0035967~cellular response to topologically incorrect protein	13	2.59481	0.00057696	595, 30827, 9820, 116138, 55738, 7094, 3068, 10113, 439, 578, 29927, 118, 4000	478	135	16412	3.30631	0.949862	0.0155479	1.09647
GOTERM_BP_ALL	GO:0006986~response to unfolded protein	14	2.79441	0.000965311	595, 30827, 9820, 116138, 55738, 7094, 3068, 10113, 439, 3326, 578, 29927, 118, 4000	478	163	16412	2.949	0.993319	0.0226104	1.82808
GOTERM_BP_ALL	GO:0035966~response to topologically incorrect protein	14	2.79441	0.00183968	595, 30827, 9820, 116138, 55738, 7094, 3068, 10113, 439, 3326, 578, 29927, 118, 4000	478	175	16412	2.74678	0.999929	0.0360619	3.45655
Annotation Cluster 13	Enrichment Score: 3.4489289540905004
Category	Term	Count	%	PValue	Genes	List Total	Pop Hits	Pop Total	Fold Enrichment	Bonferroni	Benjamini	FDR
GOTERM_BP_ALL	GO:0018193~peptidyl-amino acid modification	81	16.1677	3.66843e-10	6598, 2050, 22870, 10856, 5372, 23558, 2648, 25865, 8775, 1725, 3678, 5585, 578, 10155, 10445, 23139, 3054, 5580, 51564, 5447, 5589, 5605, 6839, 4296, 3611, 9739, 51231, 975, 64223, 11282, 10474, 23476, 9112, 9688, 5595, 23028, 8986, 8536, 11070, 5754, 6300, 9261, 5045, 23770, 6794, 10362, 5351, 2762, 6709, 8692, 7040, 80335, 10945, 84364, 369, 5518, 2597, 7423, 9632, 10113, 5829, 3276, 1445, 590…	478	1339	16412	2.07701	1.90245e-06	1.7295e-07	7.00808e-07
GOTERM_BP_ALL	GO:0044267~cellular protein metabolic process	201	40.1198	3.37587e-07	2002, 23654, 5372, 10616, 1725, 23139, 51564, 63935, 8733, 3487, 6609, 10474, 1981, 8314, 2022, 5754, 23399, 5351, 1072, 7040, 7186, 2597, 410, 4091, 1445, 1468, 1464, 55738, 7317, 23623, 2590, 322, 10211, 10494, 4627, 4771, 23107, 4245, 11226, 5127, 112, 6598, 4851, 10856, 7249, 118, 23558, 10755, 29959, 572, 10445, 578, 439, 10869, 5605, 5708, 5702, 3611, 4849, 975, 56893, 23028, 10432, 8078, 3…	478	5119	16412	1.34817	0.0017492	6.03681e-05	0.000644917
GOTERM_BP_ALL	GO:0051246~regulation of protein metabolic process	118	23.5529	3.54921e-07	26088, 22870, 23654, 5536, 2648, 10298, 3678, 10131, 23139, 9146, 54623, 5447, 1893, 11140, 63935, 4296, 7407, 3487, 51231, 1616, 6609, 64223, 10474, 1981, 23476, 8536, 2022, 10421, 10174, 6300, 2768, 2316, 5045, 57805, 2771, 7040, 7186, 2597, 7423, 5829, 4091, 9810, 595, 1445, 8379, 29763, 1464, 8662, 10419, 9757, 3326, 10211, 322, 10494, 4627, 4771, 8558, 896, 9513, 112, 7026, 6598, 10856, 7249…	478	2592	16412	1.56308	0.00183893	6.13522e-05	0.00067803
GOTERM_BP_ALL	GO:0032268~regulation of cellular protein metabolic process	112	22.3553	3.91565e-07	22870, 23654, 5536, 2648, 10298, 3678, 10131, 9146, 54623, 5447, 1893, 11140, 63935, 7407, 4296, 3487, 51231, 1616, 6609, 64223, 10474, 1981, 23476, 8536, 2022, 10421, 10174, 6300, 2768, 5045, 57805, 2771, 7040, 7186, 2597, 7423, 5829, 4091, 9810, 595, 1445, 8379, 29763, 1464, 8662, 10419, 9757, 3326, 10211, 10494, 4627, 4771, 8558, 896, 9513, 112, 7026, 6598, 10856, 7249, 23558, 10755, 25865, 57…	478	2423	16412	1.58708	0.00202859	6.15331e-05	0.000748033
GOTERM_BP_ALL	GO:0036211~protein modification process	161	32.1357	6.24507e-07	2002, 22870, 23654, 5372, 5536, 2648, 10298, 79147, 10616, 27339, 1725, 3678, 9040, 10155, 23139, 9146, 51564, 54623, 5447, 11140, 63935, 8733, 4296, 9739, 3487, 51231, 79155, 11285, 1616, 6609, 64223, 10474, 11282, 23476, 8314, 8536, 2022, 5754, 10421, 23399, 10174, 6300, 5045, 9578, 5351, 57805, 2762, 1072, 2771, 7040, 7186, 10945, 2597, 7423, 9632, 410, 10113, 5829, 4091, 9810, 595, 1445, 8379…	478	3903	16412	1.41632	0.00323345	8.304e-05	0.00119304
GOTERM_BP_ALL	GO:0006464~cellular protein modification process	161	32.1357	6.24507e-07	2002, 22870, 23654, 5372, 5536, 2648, 10298, 79147, 10616, 27339, 1725, 3678, 9040, 10155, 23139, 9146, 51564, 54623, 5447, 11140, 63935, 8733, 4296, 9739, 3487, 51231, 79155, 11285, 1616, 6609, 64223, 10474, 11282, 23476, 8314, 8536, 2022, 5754, 10421, 23399, 10174, 6300, 5045, 9578, 5351, 57805, 2762, 1072, 2771, 7040, 7186, 10945, 2597, 7423, 9632, 410, 10113, 5829, 4091, 9810, 595, 1445, 8379…	478	3903	16412	1.41632	0.00323345	8.304e-05	0.00119304
GOTERM_BP_ALL	GO:0019538~protein metabolic process	218	43.513	7.42282e-07	2002, 23654, 5372, 10616, 1725, 23139, 51564, 63935, 8733, 3487, 6609, 1981, 10474, 8314, 2022, 5754, 823, 23399, 2316, 5351, 1072, 7040, 7186, 726, 2597, 410, 4091, 1445, 1468, 1464, 55738, 8751, 7317, 23623, 2590, 10211, 322, 10072, 10494, 4627, 4771, 23107, 4245, 11226, 5127, 112, 6598, 4851, 10856, 7249, 118, 23558, 10755, 29959, 572, 10445, 578, 439, 10869, 5605, 5708, 5702, 3611, 4849, 975,…	478	5721	16412	1.30833	0.00384208	9.165e-05	0.00141803
GOTERM_BP_ALL	GO:0043412~macromolecule modification	164	32.7345	2.42351e-06	2002, 22870, 23654, 5372, 5536, 2648, 10298, 79147, 10616, 27339, 1725, 3678, 9040, 10155, 23139, 9146, 51564, 54623, 5447, 11140, 63935, 8733, 4296, 9739, 3487, 51231, 79155, 11285, 1616, 6609, 64223, 10474, 11282, 23476, 8314, 8536, 2022, 5754, 10421, 23399, 10174, 6300, 5045, 9578, 5351, 57805, 2762, 1072, 2771, 7040, 7186, 10945, 2597, 7423, 9632, 410, 10113, 5829, 4091, 9810, 595, 1445, 8379…	478	4080	16412	1.38012	0.0124897	0.00024167	0.00462972
GOTERM_BP_ALL	GO:0031399~regulation of protein modification process	86	17.1657	3.02224e-06	112, 7026, 6598, 22870, 10856, 23654, 7249, 5536, 23558, 2648, 10298, 25865, 3678, 5585, 578, 5580, 9146, 54623, 64780, 5708, 5605, 11140, 63935, 4296, 5702, 3611, 3487, 51231, 975, 1616, 6609, 64223, 10474, 23476, 9112, 5595, 23028, 8986, 29882, 8536, 2022, 23603, 10421, 3265, 8517, 5871, 10174, 1889, 28952, 9261, 6794, 10362, 57805, 6709, 8692, 2771, 2873, 7040, 7186, 369, 5518, 7423, 9320, 365…	478	1788	16412	1.65145	0.0155512	0.000290205	0.00577346
GOTERM_BP_ALL	GO:0010647~positive regulation of cell communication	83	16.5669	4.70686e-06	6598, 6829, 6597, 4851, 3783, 5536, 9746, 10755, 10616, 25865, 5986, 3678, 572, 81, 5585, 578, 5580, 5447, 1893, 5605, 5708, 11140, 124583, 55361, 4296, 5702, 3611, 3487, 1759, 975, 79155, 1616, 64223, 23476, 10572, 9688, 5499, 5595, 2022, 3661, 3265, 8517, 5871, 23399, 10174, 1889, 28952, 2316, 9261, 5045, 23770, 6794, 4641, 57805, 6709, 8692, 2771, 7040, 4900, 7186, 25804, 369, 5518, 7423, 3654…	478	1725	16412	1.65205	0.0241143	0.000387383	0.00899149
GOTERM_BP_ALL	GO:0009967~positive regulation of signal transduction	72	14.3713	6.47754e-06	6598, 6597, 4851, 3783, 5536, 10755, 10616, 25865, 5986, 3678, 572, 81, 5585, 578, 5580, 5447, 1893, 5605, 5708, 124583, 4296, 5702, 3611, 3487, 975, 79155, 1616, 64223, 23476, 10572, 5499, 5595, 2022, 3661, 3265, 8517, 5871, 23399, 10174, 1889, 28952, 2316, 9261, 5045, 23770, 6794, 4641, 57805, 6709, 8692, 2771, 7040, 7186, 369, 5518, 7423, 3654, 5829, 4055, 3276, 1445, 5300, 598, 1464, 23623, 7…	478	1439	16412	1.71793	0.0330347	0.000501257	0.0123738
GOTERM_BP_ALL	GO:0010646~regulation of cell communication	129	25.7485	1.20016e-05	5536, 9746, 2648, 10298, 10616, 3675, 3678, 8525, 10131, 9146, 89941, 51564, 5447, 1893, 4035, 11140, 124583, 4296, 55361, 3487, 51231, 79155, 1616, 11338, 6609, 64223, 23476, 7343, 56926, 2022, 23399, 10174, 2768, 2316, 5045, 1785, 4641, 57805, 2771, 7040, 7186, 25804, 7423, 5829, 4091, 595, 1445, 26056, 391, 598, 1464, 51116, 10419, 23623, 3326, 10211, 997, 10025, 10494, 396, 4771, 8558, 9968, …	478	3110	16412	1.42417	0.0603434	0.000807995	0.0229251
GOTERM_BP_ALL	GO:0065009~regulation of molecular function	119	23.7525	1.46483e-05	23513, 22870, 23654, 5536, 2648, 10298, 10616, 8525, 9146, 5447, 1893, 375790, 11140, 4035, 63935, 4296, 51231, 1616, 11284, 6609, 64223, 23476, 8536, 2022, 5216, 10421, 23580, 6300, 2316, 5045, 1785, 57805, 2771, 7040, 7186, 5829, 11135, 595, 1445, 8379, 391, 23523, 1464, 55738, 8751, 3326, 10211, 10025, 58526, 10494, 79035, 396, 4771, 23085, 896, 112, 55135, 7026, 6598, 6597, 4851, 10856, 7249,…	478	2823	16412	1.44734	0.073153	0.000961142	0.0279801
GOTERM_BP_ALL	GO:0000165~MAPK cascade	47	9.38124	1.69619e-05	5871, 8517, 3265, 10174, 1889, 6300, 2002, 9261, 5536, 6709, 8692, 2771, 7040, 2873, 7186, 25865, 369, 5518, 7423, 5585, 3654, 5829, 5580, 4055, 9146, 3276, 1445, 5300, 5605, 5708, 1464, 10419, 4296, 5702, 3611, 3487, 51231, 975, 22821, 79155, 1616, 6609, 5528, 10494, 4771, 5595, 8558	478	823	16412	1.96079	0.0842074	0.00103435	0.0323987
GOTERM_BP_ALL	GO:0023056~positive regulation of signaling	76	15.1697	1.70023e-05	6598, 6597, 23513, 4851, 3783, 5536, 9746, 10755, 10616, 25865, 5986, 3678, 572, 81, 5585, 578, 5580, 5447, 1893, 5605, 5708, 124583, 4296, 5702, 3611, 3487, 1759, 975, 79155, 1616, 64223, 23476, 10572, 5499, 5595, 2022, 3661, 3265, 8517, 5871, 23399, 10174, 1889, 28952, 2316, 9261, 5045, 23770, 6794, 4641, 57805, 6709, 8692, 2771, 7040, 4900, 7186, 369, 5518, 7423, 3654, 5829, 4055, 3276, 1445, …	478	1591	16412	1.64013	0.084399	0.00102476	0.0324758
GOTERM_BP_ALL	GO:0006950~response to stress	161	32.1357	1.72127e-05	4798, 5434, 116138, 23513, 2002, 23130, 5536, 2648, 10298, 27339, 3675, 22904, 3678, 8525, 9040, 10131, 10155, 1893, 11140, 4296, 55361, 3487, 79155, 162, 1616, 11284, 11338, 64223, 1981, 23476, 2022, 9158, 5216, 5754, 6300, 2768, 2316, 2767, 1785, 4641, 5351, 57805, 1072, 2771, 7040, 7186, 25804, 2597, 7423, 10113, 5829, 4091, 595, 1445, 10514, 391, 5424, 598, 5425, 55738, 8751, 7317, 51116, 332…	478	4119	16412	1.34205	0.0853977	0.00101387	0.0328776
GOTERM_BP_ALL	GO:0023014~signal transduction by protein phosphorylation	48	9.58084	2.29716e-05	5871, 8517, 3265, 10174, 1889, 6300, 2002, 9261, 5536, 6709, 8692, 10298, 2771, 7040, 2873, 7186, 25865, 369, 5518, 7423, 5585, 3654, 5829, 5580, 4055, 9146, 3276, 1445, 5300, 5605, 5708, 1464, 10419, 4296, 5702, 3611, 3487, 51231, 975, 22821, 79155, 1616, 6609, 5528, 10494, 4771, 5595, 8558	478	859	16412	1.91859	0.112309	0.00130829	0.0438752
GOTERM_BP_ALL	GO:0043405~regulation of MAP kinase activity	23	4.59082	3.41048e-05	1445, 3265, 8517, 5871, 5605, 1464, 9261, 4296, 3611, 975, 8692, 1616, 6609, 2873, 7040, 7186, 5518, 5595, 5585, 3654, 5829, 5580, 9146	478	286	16412	2.76118	0.162112	0.00182175	0.0651329
GOTERM_BP_ALL	GO:0031401~positive regulation of protein modification process	61	12.1756	3.4571e-05	112, 6598, 10856, 5536, 23558, 2648, 10298, 25865, 3678, 5585, 578, 5580, 54623, 5708, 5605, 5702, 4296, 3487, 3611, 51231, 975, 1616, 6609, 64223, 9112, 5595, 23028, 8986, 29882, 8536, 2022, 3265, 8517, 5871, 10174, 28952, 9261, 6794, 6709, 2771, 7040, 7186, 369, 7423, 3654, 5829, 4055, 9810, 595, 3276, 1445, 5300, 1464, 3326, 7157, 22821, 10211, 5524, 10494, 8558, 896	478	1213	16412	1.72664	0.164135	0.0018278	0.0660229
GOTERM_BP_ALL	GO:0009966~regulation of signal transduction	110	21.9561	3.5297e-05	5536, 10298, 10616, 3675, 3678, 8525, 10131, 89941, 9146, 51564, 5447, 1893, 11140, 4035, 124583, 4296, 3487, 51231, 79155, 1616, 6609, 64223, 23476, 7343, 56926, 2022, 23399, 10174, 2768, 2316, 5045, 1785, 4641, 57805, 2771, 7040, 7186, 7423, 5829, 4091, 595, 1445, 391, 598, 1464, 10419, 23623, 3326, 10211, 997, 10025, 10494, 396, 4771, 8558, 9968, 6598, 6597, 4851, 3783, 7249, 4000, 10755, 2586…	478	2607	16412	1.44872	0.167276	0.00184732	0.067409
GOTERM_BP_ALL	GO:0044093~positive regulation of molecular function	82	16.3673	4.04075e-05	112, 55135, 6598, 6597, 23513, 7249, 83442, 5536, 118, 2648, 10298, 10616, 25865, 5986, 572, 81, 5585, 578, 5580, 26229, 5447, 9610, 5605, 5708, 375790, 6257, 4296, 5702, 3611, 51231, 975, 11284, 1616, 23476, 2664, 6305, 5595, 23028, 8986, 8536, 29882, 23603, 11047, 5216, 23580, 3265, 8517, 5871, 6300, 9261, 1785, 6794, 6709, 2771, 7040, 7186, 84364, 369, 9322, 3654, 5829, 4323, 11135, 5863, 595,…	478	1802	16412	1.5624	0.189057	0.00207267	0.0771652
GOTERM_BP_ALL	GO:1902531~regulation of intracellular signal transduction	76	15.1697	4.14719e-05	4851, 7249, 5536, 10298, 10616, 3675, 25865, 8525, 572, 81, 5585, 10131, 89941, 5580, 9146, 51564, 1893, 5605, 5708, 2907, 124583, 4296, 5702, 3611, 3487, 51231, 975, 79155, 1616, 6609, 64223, 23476, 2664, 5595, 23028, 3661, 3265, 8517, 5871, 10174, 1889, 28952, 2768, 2316, 9261, 1785, 6794, 57805, 6709, 8692, 2771, 2873, 7040, 7186, 369, 5518, 7423, 9322, 3654, 5829, 4055, 3276, 1445, 5300, 391,…	478	1633	16412	1.59794	0.193521	0.00210638	0.0791971
GOTERM_BP_ALL	GO:0035556~intracellular signal transduction	113	22.5549	4.769e-05	2002, 5536, 10298, 10616, 3675, 27339, 8525, 9040, 10131, 23139, 89941, 9146, 51564, 1893, 124583, 4296, 3487, 51231, 79155, 28511, 1616, 6609, 64223, 23476, 2022, 10726, 23580, 10174, 6300, 2768, 2316, 1785, 9578, 57805, 1072, 2771, 7040, 7186, 7423, 5829, 11135, 4091, 1445, 8379, 9230, 391, 10514, 3837, 598, 1464, 8751, 10419, 10211, 997, 80152, 10494, 4627, 396, 4771, 23085, 8558, 112, 4851, 7…	478	2716	16412	1.42851	0.219114	0.00228744	0.0910664
GOTERM_BP_ALL	GO:0032270~positive regulation of cellular protein metabolic process	70	13.9721	5.1984e-05	112, 6598, 10856, 5536, 23558, 2648, 10298, 25865, 3678, 572, 5585, 578, 5580, 54623, 5605, 5708, 4296, 5702, 3611, 3487, 51231, 975, 1616, 6609, 64223, 9112, 5595, 23028, 8986, 29882, 8536, 2022, 11047, 8078, 3265, 8517, 5871, 10174, 6300, 28952, 9261, 5045, 6794, 6709, 2771, 7040, 7186, 369, 7423, 3654, 5829, 4055, 4323, 9810, 595, 3276, 1445, 5300, 29763, 1464, 3326, 7157, 22821, 10211, 5524, …	478	1476	16412	1.62834	0.236312	0.00244787	0.0992623
GOTERM_BP_ALL	GO:0043408~regulation of MAPK cascade	44	8.78244	6.17004e-05	5871, 8517, 3265, 10174, 1889, 9261, 5536, 6709, 8692, 10298, 2771, 7040, 2873, 7186, 25865, 369, 5518, 7423, 5585, 3654, 5829, 5580, 4055, 9146, 3276, 1445, 5300, 5605, 5708, 1464, 10419, 5702, 4296, 3611, 3487, 51231, 975, 22821, 1616, 6609, 10494, 4771, 5595, 8558	478	792	16412	1.90748	0.273842	0.0027312	0.117805
GOTERM_BP_ALL	GO:0071900~regulation of protein serine/threonine kinase activity	29	5.78842	8.98066e-05	3265, 8517, 5871, 7026, 9261, 8692, 2873, 7040, 7186, 5518, 5585, 3654, 5829, 5580, 9146, 595, 1445, 5605, 1464, 11140, 4296, 3611, 3326, 975, 1616, 6609, 5595, 8536, 896	478	439	16412	2.26813	0.372341	0.00360402	0.171425
GOTERM_BP_ALL	GO:0001932~regulation of protein phosphorylation	66	13.1737	0.000101145	112, 7026, 23654, 7249, 5536, 10298, 25865, 3678, 5585, 578, 5580, 9146, 64780, 5708, 5605, 11140, 4296, 5702, 3611, 3487, 51231, 975, 1616, 6609, 64223, 10474, 23476, 5595, 8986, 8536, 2022, 23603, 3265, 8517, 5871, 10174, 1889, 9261, 6794, 6709, 8692, 2771, 2873, 7040, 7186, 369, 5518, 7423, 3654, 5829, 4055, 4091, 595, 3276, 1445, 5300, 1464, 10419, 3326, 7157, 22821, 10211, 10494, 4771, 8558,…	478	1398	16412	1.62095	0.408187	0.00396609	0.193048
GOTERM_BP_ALL	GO:0051247~positive regulation of protein metabolic process	72	14.3713	0.000111561	112, 6598, 26088, 10856, 5536, 23558, 22937, 2648, 10298, 25865, 3678, 572, 5585, 578, 5580, 54623, 5605, 5708, 4296, 5702, 3611, 3487, 51231, 975, 1616, 6609, 64223, 9112, 5595, 23028, 8986, 29882, 8536, 2022, 11047, 8078, 3265, 8517, 5871, 10174, 6300, 28952, 9261, 5045, 6794, 6709, 2771, 7040, 7186, 369, 7423, 3654, 5829, 4055, 4323, 9810, 595, 3276, 1445, 5300, 29763, 1464, 3326, 7157, 22821,…	478	1571	16412	1.57358	0.439311	0.00430852	0.212909
GOTERM_BP_ALL	GO:0051338~regulation of transferase activity	53	10.5788	0.000115126	112, 55135, 7026, 7249, 5536, 10298, 572, 5585, 10445, 578, 5580, 9146, 5708, 5605, 11140, 5702, 4296, 3611, 975, 11284, 1616, 6609, 5595, 29882, 8536, 23603, 3265, 8517, 5871, 9261, 6794, 6709, 8692, 2771, 2873, 7040, 7186, 369, 5518, 3654, 5829, 595, 1445, 8379, 5300, 1464, 3326, 7157, 22821, 10494, 79035, 4771, 896	478	1050	16412	1.73309	0.449584	0.00438067	0.219706
GOTERM_BP_ALL	GO:0023051~regulation of signaling	120	23.9521	0.000123679	23513, 5536, 9746, 10298, 10616, 3675, 3678, 8525, 10131, 89941, 9146, 51564, 5447, 1893, 4035, 11140, 124583, 4296, 3487, 51231, 79155, 1616, 6609, 64223, 23476, 7343, 56926, 2022, 23399, 10174, 2768, 2316, 5045, 1785, 4641, 57805, 2771, 7040, 7186, 7423, 5829, 4091, 595, 1445, 26056, 9230, 391, 598, 1464, 10419, 23623, 3326, 10211, 997, 10025, 10494, 396, 4771, 8558, 9968, 5127, 6598, 6597, 485…	478	2990	16412	1.37798	0.473466	0.00463733	0.236009
GOTERM_BP_ALL	GO:0050790~regulation of catalytic activity	98	19.5609	0.00015293	23513, 22870, 23654, 5536, 10298, 8525, 9146, 5447, 1893, 375790, 11140, 4035, 63935, 4296, 51231, 1616, 11284, 64223, 6609, 8536, 2022, 5216, 10421, 23580, 6300, 5045, 1785, 57805, 2771, 7040, 7186, 5829, 11135, 595, 8379, 1445, 391, 23523, 1464, 55738, 3326, 58526, 10494, 79035, 396, 4771, 896, 55135, 112, 7026, 4851, 7249, 83442, 25865, 572, 5585, 578, 10445, 5580, 26229, 64780, 9610, 5708, 56…	478	2342	16412	1.43672	0.547585	0.00553119	0.29175
GOTERM_BP_ALL	GO:0016310~phosphorylation	91	18.1637	0.000208941	5127, 112, 7026, 2050, 2002, 23654, 7249, 5536, 10298, 25865, 3678, 8525, 29959, 572, 5585, 578, 10155, 23139, 9146, 5580, 64780, 5605, 5708, 11140, 55361, 4296, 5702, 3611, 3487, 51231, 975, 79155, 4833, 1616, 11284, 6609, 64223, 10474, 23476, 5595, 8986, 8536, 2022, 5315, 23603, 5754, 3265, 8517, 5871, 10174, 1889, 6300, 9261, 6794, 9578, 1606, 6709, 1072, 8692, 2771, 7040, 2873, 7186, 369, 551…	478	2155	16412	1.44987	0.661653	0.00705787	0.398402
GOTERM_BP_ALL	GO:0048584~positive regulation of response to stimulus	91	18.1637	0.000212732	6598, 6829, 6597, 2002, 4851, 3783, 5536, 10755, 10616, 25865, 5986, 3678, 572, 81, 9040, 5585, 578, 10155, 5580, 5447, 1893, 5605, 5708, 11140, 124583, 55361, 4296, 5702, 3611, 3487, 975, 79155, 1616, 64223, 23476, 10572, 9688, 5499, 5595, 2022, 3661, 3265, 8517, 5871, 23399, 10174, 1889, 28952, 2316, 9261, 5045, 23770, 6794, 4641, 57805, 6709, 1072, 8692, 2771, 7040, 7186, 25804, 369, 5518, 742…	478	2156	16412	1.44919	0.66824	0.00713897	0.405616
GOTERM_BP_ALL	GO:0010033~response to organic substance	117	23.3533	0.000241798	1292, 116138, 2002, 5536, 2648, 10616, 3675, 22904, 3678, 9040, 54623, 5447, 1893, 11140, 3693, 79155, 1616, 6609, 64223, 1981, 2022, 9158, 5754, 6300, 5045, 1785, 2783, 4641, 5351, 1072, 7040, 7186, 2597, 7423, 10113, 5829, 4091, 9810, 595, 1445, 26056, 9230, 3837, 598, 55738, 3326, 10211, 790, 997, 396, 112, 7026, 6598, 6829, 6597, 4851, 2052, 10856, 7249, 7791, 85377, 118, 4000, 23558, 22937, …	478	2945	16412	1.36406	0.714672	0.00780758	0.460915
GOTERM_BP_ALL	GO:0070887~cellular response to chemical stimulus	112	22.3553	0.000253842	116138, 2002, 5536, 2648, 10616, 3675, 22904, 3678, 9040, 10131, 54623, 5447, 1893, 11140, 3693, 79155, 1616, 64223, 1981, 2022, 9158, 5754, 6300, 5045, 1785, 2783, 4641, 5351, 7040, 7186, 2597, 7423, 10113, 5829, 4091, 595, 1445, 26056, 9230, 391, 3837, 598, 55738, 3326, 10211, 790, 997, 10494, 396, 112, 7026, 6598, 6597, 4851, 2052, 10856, 7249, 7791, 85377, 4000, 118, 23558, 10755, 25865, 572,…	478	2798	16412	1.37437	0.731953	0.00814426	0.483822
GOTERM_BP_ALL	GO:0051347~positive regulation of transferase activity	39	7.78443	0.000270697	5871, 3265, 8517, 112, 55135, 9261, 6794, 5536, 6709, 10298, 2771, 7040, 7186, 369, 572, 5585, 3654, 578, 5829, 5580, 595, 1445, 5300, 5605, 5708, 1464, 5702, 4296, 3611, 3326, 975, 22821, 1616, 11284, 10494, 5595, 8536, 29882, 896	478	717	16412	1.86758	0.754394	0.00857666	0.515868
GOTERM_BP_ALL	GO:0071902~positive regulation of protein serine/threonine kinase activity	21	4.19162	0.000347026	595, 1445, 3265, 8517, 5871, 5605, 1464, 9261, 4296, 3611, 3326, 975, 1616, 7040, 7186, 5595, 8536, 5585, 3654, 5829, 896	478	291	16412	2.47776	0.834699	0.0105323	0.660871
GOTERM_BP_ALL	GO:0042325~regulation of phosphorylation	67	13.3733	0.000353091	112, 7026, 23654, 7249, 5536, 10298, 25865, 3678, 572, 5585, 578, 5580, 9146, 64780, 5708, 5605, 11140, 4296, 5702, 3611, 3487, 51231, 975, 1616, 6609, 64223, 10474, 23476, 5595, 8986, 8536, 2022, 23603, 3265, 8517, 5871, 10174, 1889, 9261, 6794, 6709, 8692, 2771, 2873, 7040, 7186, 369, 5518, 7423, 3654, 5829, 4055, 4091, 595, 3276, 1445, 5300, 1464, 10419, 3326, 7157, 22821, 10211, 10494, 4771, …	478	1491	16412	1.54288	0.839819	0.0106531	0.672384
GOTERM_BP_ALL	GO:0048583~regulation of response to stimulus	141	28.1437	0.000383924	2002, 5536, 2648, 10298, 10616, 3675, 22904, 3678, 8525, 9040, 10155, 10131, 9146, 89941, 51564, 5447, 1893, 4035, 11140, 124583, 4296, 55361, 3487, 51231, 79155, 162, 1616, 11338, 6609, 64223, 23476, 7343, 56926, 2022, 23399, 10174, 2768, 2316, 5045, 1785, 4641, 57805, 1072, 2771, 7040, 7186, 25804, 7423, 5829, 4091, 595, 1445, 391, 598, 1464, 51116, 10419, 23623, 3326, 10211, 322, 997, 10025, 1…	478	3728	16412	1.2986	0.863497	0.0114451	0.730896
GOTERM_BP_ALL	GO:0006468~protein phosphorylation	78	15.5689	0.00040553	5127, 112, 7026, 2050, 2002, 7249, 5536, 10298, 25865, 3678, 29959, 5585, 578, 10155, 23139, 9146, 5580, 64780, 5708, 5605, 11140, 4296, 5702, 3611, 3487, 51231, 975, 79155, 1616, 6609, 64223, 23476, 5595, 8986, 8536, 2022, 23603, 5754, 3265, 8517, 5871, 10174, 1889, 6300, 9261, 6794, 9578, 6709, 1072, 8692, 2771, 2873, 7040, 7186, 369, 5518, 7423, 3654, 5829, 4055, 4091, 595, 3276, 1445, 5300, 1…	478	1815	16412	1.47554	0.877972	0.0118806	0.771877
GOTERM_BP_ALL	GO:0043406~positive regulation of MAP kinase activity	17	3.39321	0.000459859	1445, 3265, 5871, 8517, 5605, 1464, 9261, 4296, 3611, 975, 1616, 7040, 7186, 5595, 5585, 3654, 5829	478	211	16412	2.76631	0.907946	0.0130924	0.874856
GOTERM_BP_ALL	GO:0043085~positive regulation of catalytic activity	68	13.5729	0.00051499	112, 55135, 23513, 7249, 83442, 5536, 10298, 25865, 572, 5585, 578, 5580, 26229, 5447, 9610, 5605, 5708, 375790, 4296, 5702, 3611, 51231, 975, 11284, 1616, 2664, 6305, 5595, 8536, 29882, 11047, 23603, 5216, 23580, 3265, 8517, 5871, 6300, 9261, 1785, 6794, 6709, 2771, 7040, 7186, 84364, 369, 9322, 3654, 5829, 11135, 5863, 4323, 595, 1445, 5905, 5300, 391, 1464, 55738, 28964, 3326, 22821, 5524, 585…	478	1539	16412	1.51706	0.930846	0.0144137	0.979251
GOTERM_BP_ALL	GO:0033674~positive regulation of kinase activity	35	6.98603	0.000539233	5871, 3265, 8517, 112, 9261, 6794, 5536, 6709, 10298, 2771, 7040, 7186, 369, 572, 5585, 3654, 578, 5829, 5580, 595, 1445, 5605, 5708, 1464, 5702, 4296, 3611, 3326, 975, 22821, 1616, 10494, 5595, 8536, 896	478	640	16412	1.87768	0.93902	0.0148471	1.02512
GOTERM_BP_ALL	GO:0045860~positive regulation of protein kinase activity	34	6.78643	0.000549421	5871, 3265, 8517, 112, 9261, 6794, 5536, 6709, 10298, 2771, 7040, 7186, 369, 5585, 3654, 578, 5829, 5580, 595, 1445, 5605, 5708, 1464, 5702, 4296, 3611, 3326, 975, 22821, 1616, 10494, 5595, 8536, 896	478	615	16412	1.89818	0.94216	0.0150457	1.0444
GOTERM_BP_ALL	GO:0045859~regulation of protein kinase activity	44	8.78244	0.00055544	5871, 3265, 8517, 112, 7026, 7249, 9261, 6794, 5536, 6709, 8692, 10298, 2771, 7040, 2873, 7186, 369, 5518, 5585, 3654, 578, 5829, 5580, 9146, 595, 1445, 5605, 5708, 1464, 11140, 5702, 4296, 3611, 3326, 975, 22821, 1616, 6609, 10494, 4771, 5595, 8536, 23603, 896	478	876	16412	1.72458	0.943939	0.0151294	1.05578
GOTERM_BP_ALL	GO:0019220~regulation of phosphate metabolic process	74	14.7705	0.000623838	112, 7026, 22870, 23654, 7249, 5536, 10298, 25865, 3678, 572, 5585, 578, 5580, 9146, 64780, 5708, 5605, 11140, 63935, 4296, 5702, 3611, 3487, 51231, 975, 1616, 6609, 64223, 10474, 23476, 5595, 8986, 8536, 2022, 23603, 10421, 3265, 8517, 5871, 10174, 1889, 9261, 6794, 9887, 6709, 8692, 2771, 2873, 7040, 7186, 369, 5518, 7423, 3654, 5829, 4055, 4091, 595, 3276, 1445, 5300, 1464, 10419, 3326, 7157, …	478	1723	16412	1.47462	0.960688	0.0163758	1.18506
GOTERM_BP_ALL	GO:0051174~regulation of phosphorus metabolic process	74	14.7705	0.000753586	112, 7026, 22870, 23654, 7249, 5536, 10298, 25865, 3678, 572, 5585, 578, 5580, 9146, 64780, 5708, 5605, 11140, 63935, 4296, 5702, 3611, 3487, 51231, 975, 1616, 6609, 64223, 10474, 23476, 5595, 8986, 8536, 2022, 23603, 10421, 3265, 8517, 5871, 10174, 1889, 9261, 6794, 9887, 6709, 8692, 2771, 2873, 7040, 7186, 369, 5518, 7423, 3654, 5829, 4055, 4091, 595, 3276, 1445, 5300, 1464, 10419, 3326, 7157, …	478	1736	16412	1.46358	0.979951	0.0187995	1.42985
GOTERM_BP_ALL	GO:0001934~positive regulation of protein phosphorylation	48	9.58084	0.000863673	5871, 8517, 3265, 112, 10174, 9261, 6794, 5536, 6709, 10298, 2771, 7040, 7186, 25865, 369, 3678, 7423, 5585, 3654, 578, 5829, 5580, 4055, 595, 3276, 1445, 5300, 5708, 5605, 1464, 4296, 5702, 3611, 3487, 3326, 7157, 975, 22821, 10211, 1616, 64223, 10494, 5595, 8986, 8536, 2022, 8558, 896	478	1005	16412	1.63987	0.988677	0.0209147	1.6371
GOTERM_BP_ALL	GO:0043549~regulation of kinase activity	45	8.98204	0.000905941	5871, 3265, 8517, 112, 7026, 7249, 9261, 6794, 5536, 6709, 8692, 10298, 2771, 7040, 2873, 7186, 369, 5518, 572, 5585, 3654, 578, 5829, 5580, 9146, 595, 1445, 5605, 5708, 1464, 11140, 5702, 4296, 3611, 3326, 975, 22821, 1616, 6609, 10494, 4771, 5595, 8536, 23603, 896	478	925	16412	1.67034	0.990908	0.0216248	1.71657
GOTERM_BP_ALL	GO:0042327~positive regulation of phosphorylation	49	9.78044	0.00111359	112, 5536, 10298, 25865, 3678, 572, 5585, 578, 5580, 5708, 5605, 5702, 4296, 3487, 3611, 975, 1616, 64223, 5595, 8536, 8986, 2022, 8517, 3265, 5871, 10174, 9261, 6794, 6709, 2771, 7040, 7186, 369, 7423, 3654, 5829, 4055, 3276, 595, 1445, 5300, 1464, 3326, 7157, 22821, 10211, 10494, 8558, 896	478	1045	16412	1.60995	0.996906	0.024704	2.10606
GOTERM_BP_ALL	GO:0010562~positive regulation of phosphorus metabolic process	53	10.5788	0.00123319	112, 5536, 10298, 25865, 3678, 572, 5585, 578, 5580, 5708, 5605, 5702, 4296, 3487, 3611, 51231, 975, 1616, 6609, 64223, 5595, 8536, 8986, 2022, 3265, 8517, 5871, 10174, 1889, 9261, 6794, 6709, 2771, 7040, 7186, 369, 7423, 3654, 5829, 4055, 3276, 595, 1445, 5300, 1464, 3326, 7157, 22821, 10211, 5524, 10494, 8558, 896	478	1162	16412	1.56604	0.998337	0.0267513	2.32975
GOTERM_BP_ALL	GO:0045937~positive regulation of phosphate metabolic process	53	10.5788	0.00123319	112, 5536, 10298, 25865, 3678, 572, 5585, 578, 5580, 5708, 5605, 5702, 4296, 3487, 3611, 51231, 975, 1616, 6609, 64223, 5595, 8536, 8986, 2022, 3265, 8517, 5871, 10174, 1889, 9261, 6794, 6709, 2771, 7040, 7186, 369, 7423, 3654, 5829, 4055, 3276, 595, 1445, 5300, 1464, 3326, 7157, 22821, 10211, 5524, 10494, 8558, 896	478	1162	16412	1.56604	0.998337	0.0267513	2.32975
GOTERM_BP_ALL	GO:0006793~phosphorus metabolic process	118	23.5529	0.00125707	2002, 22870, 23654, 64943, 5372, 5536, 79143, 10298, 3678, 8525, 10155, 23139, 9146, 64748, 11140, 63935, 8733, 4296, 55361, 3487, 51231, 10908, 271, 79155, 4833, 1616, 11284, 6609, 64223, 10474, 23476, 8536, 2022, 5754, 10421, 23399, 10174, 6300, 9887, 9578, 2762, 1072, 2771, 7040, 7186, 2597, 7423, 5829, 4091, 595, 1445, 1464, 10419, 3326, 10211, 790, 10494, 4771, 23381, 23085, 8558, 6576, 4245…	478	3108	16412	1.30357	0.998531	0.0270364	2.37434
GOTERM_BP_ALL	GO:0006796~phosphate-containing compound metabolic process	116	23.1537	0.00129019	2002, 22870, 23654, 64943, 5372, 5536, 79143, 10298, 3678, 8525, 10155, 23139, 9146, 64748, 11140, 63935, 8733, 4296, 55361, 3487, 51231, 10908, 271, 79155, 4833, 1616, 11284, 6609, 64223, 10474, 23476, 8536, 2022, 5754, 10421, 23399, 10174, 6300, 9887, 9578, 2762, 1072, 2771, 7040, 7186, 2597, 7423, 5829, 4091, 595, 1445, 1464, 10419, 3326, 10211, 790, 10494, 4771, 23381, 23085, 8558, 4245, 896,…	478	3046	16412	1.30756	0.998763	0.0276248	2.43617
GOTERM_BP_ALL	GO:0043410~positive regulation of MAPK cascade	32	6.38723	0.00171442	5871, 3265, 8517, 10174, 9261, 5536, 6709, 2771, 7040, 25865, 7186, 369, 7423, 5585, 3654, 5829, 4055, 3276, 1445, 5605, 5708, 1464, 5702, 4296, 3487, 3611, 975, 22821, 1616, 10494, 5595, 8558	478	606	16412	1.81305	0.999863	0.0341631	3.22486
GOTERM_BP_ALL	GO:1902533~positive regulation of intracellular signal transduction	46	9.18164	0.00195495	3661, 5871, 8517, 3265, 10174, 4851, 28952, 9261, 2316, 5536, 6709, 10616, 2771, 7040, 7186, 25865, 369, 7423, 572, 5585, 81, 3654, 5829, 4055, 3276, 1445, 1893, 5605, 5708, 598, 1464, 124583, 4296, 5702, 3611, 3487, 7157, 975, 22821, 79155, 1616, 64223, 23476, 10494, 5595, 8558	478	990	16412	1.59535	0.999961	0.037711	3.66933
GOTERM_BP_ALL	GO:0031098~stress-activated protein kinase signaling cascade	19	3.79242	0.0019762	3276, 3265, 5871, 8517, 5605, 2002, 9261, 4296, 79155, 10298, 1616, 2873, 7186, 10494, 5528, 5595, 5585, 3654, 4055	478	288	16412	2.26514	0.999965	0.0379725	3.70851
GOTERM_BP_ALL	GO:0000187~activation of MAPK activity	12	2.39521	0.0024668	1616, 5871, 8517, 5605, 1464, 5595, 9261, 4296, 5585, 3654, 5829, 975	478	139	16412	2.96415	0.999997	0.0448712	4.60876
GOTERM_BP_ALL	GO:0032147~activation of protein kinase activity	26	5.18962	0.00266075	5871, 8517, 3265, 112, 5708, 5605, 1464, 9261, 5702, 4296, 6794, 5536, 975, 22821, 6709, 10298, 1616, 2771, 7186, 369, 10494, 5595, 5585, 3654, 5829, 5580	478	468	16412	1.90748	0.999999	0.0476508	4.96245
GOTERM_BP_ALL	GO:0007166~cell surface receptor signaling pathway	104	20.7585	0.00302327	2002, 23654, 5536, 10616, 3675, 3678, 9040, 9146, 51564, 54623, 5447, 1893, 11140, 4035, 3487, 3693, 79155, 1616, 64223, 1981, 2022, 9158, 5754, 23399, 6300, 2316, 5045, 1785, 4641, 2762, 57805, 1072, 2771, 7040, 7186, 7423, 5829, 4091, 595, 1445, 23523, 3837, 598, 1464, 8751, 3326, 4627, 396, 9968, 112, 2050, 6597, 4851, 3783, 7249, 7791, 10398, 4000, 10755, 25865, 5986, 572, 578, 5580, 977, 570…	478	2745	16412	1.30084	1	0.0525302	5.62022
GOTERM_BP_ALL	GO:0051403~stress-activated MAPK cascade	17	3.39321	0.00414742	3276, 5871, 8517, 3265, 2002, 9261, 4296, 79155, 1616, 2873, 7186, 10494, 5528, 5595, 5585, 3654, 4055	478	261	16412	2.23636	1	0.0663381	7.6326
GOTERM_BP_ALL	GO:0051716~cellular response to stimulus	234	46.7066	0.00888546	4798, 2002, 23130, 23654, 10616, 22904, 23139, 51564, 55361, 3487, 28511, 6609, 11338, 1981, 10474, 7343, 2022, 10726, 5754, 23399, 2316, 4641, 5351, 1072, 7040, 7186, 726, 2597, 4091, 1445, 23523, 3837, 1464, 55738, 8751, 7317, 23623, 10211, 322, 10494, 4627, 4771, 112, 6598, 6597, 4851, 10856, 7249, 7791, 118, 23558, 10755, 572, 81, 439, 10445, 578, 977, 10869, 9610, 5605, 5708, 5702, 3611, 975…	478	7127	16412	1.12731	1	0.113277	15.676
GOTERM_BP_ALL	GO:0007154~cell communication	209	41.7166	0.0328583	23513, 2002, 23130, 23654, 10616, 23139, 51564, 55361, 3487, 28511, 11338, 6609, 10474, 1981, 7343, 56926, 2022, 10726, 5754, 23399, 2316, 4641, 1072, 7040, 7186, 726, 4091, 1445, 23523, 3837, 1464, 55738, 8751, 23623, 322, 10211, 10494, 4627, 4771, 5127, 112, 6598, 6597, 4851, 7249, 7791, 118, 10755, 572, 81, 578, 439, 977, 9610, 5605, 5708, 5702, 3611, 975, 56893, 10572, 2664, 23028, 10432, 211…	478	6471	16412	1.10894	1	0.266521	47.179
GOTERM_BP_ALL	GO:0032874~positive regulation of stress-activated MAPK cascade	9	1.79641	0.0419269	3276, 1616, 5871, 3265, 7186, 10494, 4296, 5585, 4055	478	134	16412	2.30606	1	0.306452	55.8791
GOTERM_BP_ALL	GO:0007165~signal transduction	186	37.1257	0.0419991	116138, 2002, 23654, 5536, 10298, 10616, 27339, 3675, 3678, 8525, 9040, 10131, 23139, 9146, 89941, 51564, 54623, 5447, 1893, 375790, 64748, 4035, 11140, 124583, 4296, 3487, 51231, 3693, 79155, 28511, 1616, 64223, 6609, 1981, 10474, 23476, 7343, 8536, 2022, 9158, 10726, 5754, 23580, 10174, 23399, 6300, 2316, 2768, 2767, 5045, 1785, 9578, 4641, 2783, 57805, 2762, 1072, 2771, 7040, 7186, 726, 7423, …	478	5735	16412	1.11356	1	0.306481	55.9426
GOTERM_BP_ALL	GO:0070304~positive regulation of stress-activated protein kinase signaling cascade	9	1.79641	0.0434897	3276, 1616, 5871, 3265, 7186, 10494, 4296, 5585, 4055	478	135	16412	2.28898	1	0.311835	57.2339
GOTERM_BP_ALL	GO:0042221~response to chemical	144	28.7425	0.0436626	1292, 116138, 23513, 2002, 23654, 5536, 2648, 10616, 3675, 22904, 3678, 9040, 10131, 4924, 54623, 5447, 1893, 375790, 11140, 3693, 79155, 1616, 6609, 64223, 1981, 2022, 9158, 5754, 10227, 6300, 2768, 5045, 1785, 4641, 2783, 5351, 1072, 2771, 7040, 7186, 2597, 7423, 10113, 5829, 4091, 9810, 595, 1445, 9230, 26056, 391, 3837, 598, 55738, 3326, 10211, 322, 790, 997, 10494, 4627, 396, 6573, 112, 7026…	478	4340	16412	1.13922	1	0.312462	57.3814
GOTERM_BP_ALL	GO:0032872~regulation of stress-activated MAPK cascade	11	2.19561	0.0589909	3276, 1616, 5871, 3265, 7186, 5605, 10494, 5595, 4296, 5585, 4055	478	195	16412	1.93683	1	0.374515	68.7001
GOTERM_BP_ALL	GO:0070302~regulation of stress-activated protein kinase signaling cascade	11	2.19561	0.0605841	3276, 1616, 5871, 3265, 7186, 5605, 10494, 5595, 4296, 5585, 4055	478	196	16412	1.92695	1	0.380439	69.6971
GOTERM_BP_ALL	GO:0007257~activation of JUN kinase activity	4	0.798403	0.0805556	1616, 5871, 4296, 5585	478	35	16412	3.92397	1	0.443126	79.8998
GOTERM_BP_ALL	GO:0007254~JNK cascade	10	1.99601	0.0822439	1616, 5871, 2873, 3265, 8517, 7186, 4296, 5585, 3654, 4055	478	181	16412	1.89695	1	0.449773	80.5933
GOTERM_BP_ALL	GO:0046330~positive regulation of JNK cascade	7	1.39721	0.111482	1616, 5871, 3265, 7186, 4296, 5585, 4055	478	113	16412	2.12693	1	0.531702	89.5449
GOTERM_BP_ALL	GO:0043507~positive regulation of JUN kinase activity	5	0.998004	0.115339	1616, 5871, 7186, 4296, 5585	478	64	16412	2.6824	1	0.540633	90.3786
GOTERM_BP_ALL	GO:0023052~signaling	195	38.9222	0.128616	23513, 2002, 23654, 10616, 23139, 51564, 3487, 28511, 6609, 10474, 1981, 7343, 56926, 2022, 10726, 5754, 23399, 2316, 4641, 1072, 7040, 7186, 726, 4091, 1445, 23523, 3837, 1464, 55738, 8751, 23623, 322, 10211, 10494, 4627, 4771, 5127, 112, 6598, 6597, 4851, 7249, 7791, 118, 10755, 572, 81, 578, 439, 977, 9610, 5605, 5708, 5702, 3611, 975, 10572, 2664, 23028, 10432, 2119, 3265, 8517, 28952, 23154,…	478	6250	16412	1.07124	1	0.571706	92.7926
GOTERM_BP_ALL	GO:0044700~single organism signaling	194	38.7226	0.13097	23513, 2002, 23654, 10616, 23139, 51564, 3487, 28511, 6609, 10474, 1981, 7343, 2022, 10726, 5754, 23399, 2316, 4641, 1072, 7040, 7186, 726, 4091, 1445, 23523, 3837, 1464, 55738, 8751, 23623, 322, 10211, 10494, 4627, 4771, 5127, 112, 6598, 6597, 4851, 7249, 7791, 118, 10755, 572, 81, 578, 439, 977, 9610, 5708, 5605, 5702, 3611, 975, 10572, 2664, 23028, 10432, 2119, 3265, 8517, 28952, 23154, 23770,…	478	6220	16412	1.07089	1	0.576627	93.1556
GOTERM_BP_ALL	GO:0050896~response to stimulus	257	51.2974	0.194427	4798, 2002, 23513, 23130, 23654, 10616, 22904, 23139, 51564, 55361, 3487, 28511, 162, 6609, 11338, 1981, 10474, 7343, 2022, 56926, 5216, 10726, 5754, 23399, 10227, 2316, 5351, 4641, 1072, 7040, 7186, 726, 2597, 4091, 1445, 23523, 3837, 1464, 55738, 8751, 7317, 23623, 10211, 322, 10494, 4627, 4771, 203068, 5127, 112, 6598, 6597, 4851, 10856, 7249, 7791, 118, 23558, 10755, 572, 81, 439, 10445, 578,…	478	8472	16412	1.04155	1	0.696242	98.3921
GOTERM_BP_ALL	GO:0043506~regulation of JUN kinase activity	5	0.998004	0.203354	1616, 5871, 7186, 4296, 5585	478	80	16412	2.14592	1	0.710545	98.7004
GOTERM_BP_ALL	GO:0046328~regulation of JNK cascade	7	1.39721	0.306357	1616, 5871, 3265, 7186, 4296, 5585, 4055	478	157	16412	1.53085	1	0.830445	99.9077
Annotation Cluster 14	Enrichment Score: 3.3256702069530917
Category	Term	Count	%	PValue	Genes	List Total	Pop Hits	Pop Total	Fold Enrichment	Bonferroni	Benjamini	FDR
GOTERM_BP_ALL	GO:0006974~cellular response to DNA damage stimulus	46	9.18164	1.72138e-05	4798, 3661, 56949, 8517, 5434, 6598, 6300, 10856, 3508, 9261, 6794, 5536, 26574, 57805, 27339, 2873, 8525, 9320, 572, 5886, 10445, 10155, 578, 5580, 595, 64782, 5708, 598, 5424, 6839, 5425, 7317, 5702, 3159, 7157, 9401, 322, 11284, 24144, 23476, 9112, 5595, 79035, 23028, 10432, 84164	478	799	16412	1.97672	0.0854028	0.00100255	0.0328797
GOTERM_BP_ALL	GO:0006259~DNA metabolic process	47	9.38124	0.000750342	4798, 56949, 5434, 3265, 27350, 116138, 55135, 6829, 6598, 10856, 3508, 3005, 5536, 27339, 2873, 7040, 25865, 5518, 9320, 5886, 10155, 10445, 5580, 5763, 10514, 3837, 5424, 5425, 79033, 10419, 3487, 3159, 7157, 9401, 322, 8940, 11284, 997, 24144, 9112, 4771, 5595, 79035, 23028, 10432, 84164, 23381	478	971	16412	1.66193	0.97961	0.0188098	1.42374
GOTERM_BP_ALL	GO:0006281~DNA repair	26	5.18962	0.00816307	4798, 56949, 5434, 6598, 10856, 3508, 5536, 2873, 27339, 9320, 5886, 10445, 10155, 5424, 5425, 3159, 7157, 9401, 322, 11284, 24144, 9112, 79035, 23028, 10432, 84164	478	512	16412	1.74356	1	0.107435	14.4941
Annotation Cluster 15	Enrichment Score: 2.8934682071315145
Category	Term	Count	%	PValue	Genes	List Total	Pop Hits	Pop Total	Fold Enrichment	Bonferroni	Benjamini	FDR
GOTERM_BP_ALL	GO:0034330~cell junction organization	21	4.19162	6.53269e-05	51564, 3801, 977, 1445, 29780, 6624, 2318, 2316, 3611, 4641, 10211, 7040, 3678, 7094, 4771, 81, 60, 5817, 5829, 23603, 4323	478	257	16412	2.80556	0.287372	0.00281932	0.124725
GOTERM_BP_ALL	GO:0034329~cell junction assembly	17	3.39321	0.00106019	51564, 977, 29780, 6624, 2318, 2316, 3611, 4641, 10211, 3678, 7094, 81, 60, 5817, 5829, 23603, 4323	478	228	16412	2.56005	0.995918	0.0238387	2.00604
GOTERM_BP_ALL	GO:0045216~cell-cell junction organization	13	2.59481	0.0301384	51564, 3801, 1445, 6624, 7040, 4771, 7094, 81, 60, 5817, 5829, 23603, 4323	478	223	16412	2.00158	1	0.253431	44.2677
Annotation Cluster 16	Enrichment Score: 2.8514362871191183
Category	Term	Count	%	PValue	Genes	List Total	Pop Hits	Pop Total	Fold Enrichment	Bonferroni	Benjamini	FDR
GOTERM_BP_ALL	GO:0006913~nucleocytoplasmic transport	31	6.18762	7.06281e-06	23534, 65083, 2316, 28952, 7249, 9887, 10482, 23633, 4000, 8692, 10616, 5514, 7040, 10921, 23039, 10155, 5580, 29894, 5905, 10514, 3837, 8086, 3326, 7157, 11338, 23144, 9688, 5595, 8536, 9785, 23381	478	424	16412	2.51032	0.0359652	0.000523118	0.0134918
GOTERM_BP_ALL	GO:0051169~nuclear transport	31	6.18762	8.88037e-06	23534, 65083, 2316, 28952, 7249, 9887, 10482, 23633, 4000, 8692, 10616, 5514, 7040, 10921, 23039, 10155, 5580, 29894, 5905, 10514, 3837, 8086, 3326, 7157, 11338, 23144, 9688, 5595, 8536, 9785, 23381	478	429	16412	2.48106	0.0450094	0.000622155	0.0169635
GOTERM_BP_ALL	GO:0051168~nuclear export	14	2.79441	0.000413076	65083, 5905, 9887, 10482, 7040, 11338, 23144, 10921, 9688, 8536, 23039, 9785, 23381, 29894	478	149	16412	3.22608	0.882657	0.0120324	0.786187
GOTERM_BP_ALL	GO:0050657~nucleic acid transport	14	2.79441	0.000911835	65083, 9887, 8086, 10482, 4641, 10211, 11338, 23144, 10921, 9688, 23039, 9785, 23381, 29894	478	162	16412	2.9672	0.991182	0.0215656	1.72764
GOTERM_BP_ALL	GO:0051236~establishment of RNA localization	14	2.79441	0.000911835	65083, 9887, 8086, 10482, 4641, 10211, 11338, 23144, 10921, 9688, 23039, 9785, 23381, 29894	478	162	16412	2.9672	0.991182	0.0215656	1.72764
GOTERM_BP_ALL	GO:0050658~RNA transport	14	2.79441	0.000911835	65083, 9887, 8086, 10482, 4641, 10211, 11338, 23144, 10921, 9688, 23039, 9785, 23381, 29894	478	162	16412	2.9672	0.991182	0.0215656	1.72764
GOTERM_BP_ALL	GO:0071426~ribonucleoprotein complex export from nucleus	10	1.99601	0.00120521	65083, 11338, 23144, 10921, 9688, 9887, 9785, 10482, 23381, 29894	478	90	16412	3.81497	0.998077	0.0262616	2.27745
GOTERM_BP_ALL	GO:0006405~RNA export from nucleus	10	1.99601	0.0016395	65083, 11338, 23144, 10921, 9688, 9887, 9785, 10482, 23381, 29894	478	94	16412	3.65263	0.999798	0.0330748	3.08601
GOTERM_BP_ALL	GO:0071427~mRNA-containing ribonucleoprotein complex export from nucleus	9	1.79641	0.00189608	11338, 23144, 10921, 9688, 9887, 9785, 10482, 23381, 29894	478	78	16412	3.9617	0.999947	0.0370081	3.56072
GOTERM_BP_ALL	GO:0006406~mRNA export from nucleus	9	1.79641	0.00189608	11338, 23144, 10921, 9688, 9887, 9785, 10482, 23381, 29894	478	78	16412	3.9617	0.999947	0.0370081	3.56072
GOTERM_BP_ALL	GO:0071166~ribonucleoprotein complex localization	10	1.99601	0.00189938	65083, 11338, 23144, 10921, 9688, 9887, 9785, 10482, 23381, 29894	478	96	16412	3.57653	0.999948	0.0367948	3.56681
GOTERM_BP_ALL	GO:0006403~RNA localization	14	2.79441	0.00203499	65083, 9887, 8086, 10482, 4641, 10211, 11338, 23144, 10921, 9688, 23039, 9785, 23381, 29894	478	177	16412	2.71574	0.999974	0.0387939	3.81682
GOTERM_BP_ALL	GO:0051028~mRNA transport	12	2.39521	0.00207721	11338, 23144, 10921, 9688, 9887, 23039, 9785, 8086, 10482, 4641, 23381, 29894	478	136	16412	3.02953	0.999979	0.0391522	3.89451
GOTERM_BP_ALL	GO:0015931~nucleobase-containing compound transport	14	2.79441	0.00488455	65083, 9887, 8086, 10482, 4641, 10211, 11338, 23144, 10921, 9688, 23039, 9785, 23381, 29894	478	196	16412	2.45248	1	0.0751589	8.93001
GOTERM_BP_ALL	GO:0016973~poly(A)+ mRNA export from nucleus	3	0.598802	0.0609115	23144, 9688, 10482	478	14	16412	7.35744	1	0.381214	69.8982
GOTERM_BP_ALL	GO:0071705~nitrogen compound transport	22	4.39122	0.714774	26056, 9230, 65083, 5127, 28952, 9887, 8086, 4641, 10482, 10211, 10755, 10616, 11338, 23144, 10921, 9688, 572, 23039, 6573, 9785, 23381, 29894	478	799	16412	0.945387	1	0.989528	100
Annotation Cluster 17	Enrichment Score: 2.674733364631046
Category	Term	Count	%	PValue	Genes	List Total	Pop Hits	Pop Total	Fold Enrichment	Bonferroni	Benjamini	FDR
GOTERM_BP_ALL	GO:0031329~regulation of cellular catabolic process	37	7.38523	0.000610474	8078, 6829, 28952, 2768, 5045, 6794, 57805, 2648, 10755, 25865, 25804, 369, 572, 5886, 23400, 5580, 9810, 8379, 6628, 10869, 5708, 29763, 598, 11140, 55361, 51116, 5702, 3326, 7157, 975, 11338, 57104, 56893, 9688, 5499, 200081, 29882	478	696	16412	1.82527	0.957865	0.0161093	1.15981
GOTERM_BP_ALL	GO:0009894~regulation of catabolic process	41	8.18363	0.000662452	8078, 6829, 26088, 28952, 2316, 2768, 5045, 6794, 57805, 2648, 10755, 25804, 25865, 369, 572, 5886, 23400, 5580, 9146, 9810, 8379, 6628, 5300, 10869, 5708, 29763, 598, 11140, 55361, 5702, 51116, 3326, 7157, 975, 11338, 57104, 56893, 9688, 5499, 200081, 29882	478	805	16412	1.74873	0.967827	0.0171212	1.25797
GOTERM_BP_ALL	GO:0010506~regulation of autophagy	17	3.39321	0.0233872	6628, 598, 6829, 11140, 55361, 51116, 6794, 7157, 2648, 11338, 25804, 25865, 56893, 9688, 200081, 572, 23400	478	317	16412	1.84129	1	0.214248	36.3703
Annotation Cluster 18	Enrichment Score: 2.558003474322388
Category	Term	Count	%	PValue	Genes	List Total	Pop Hits	Pop Total	Fold Enrichment	Bonferroni	Benjamini	FDR
GOTERM_BP_ALL	GO:0006353~DNA-templated transcription, termination	11	2.19561	0.00047258	79869, 284119, 6628, 11338, 5434, 7343, 10921, 10419, 4150, 9785, 29894	478	96	16412	3.93419	0.913825	0.0133062	0.898954
GOTERM_BP_ALL	GO:0031124~mRNA 3'-end processing	10	1.99601	0.000670471	79869, 54623, 6628, 11338, 23144, 10921, 6829, 9785, 9810, 29894	478	83	16412	4.13671	0.969138	0.0171558	1.27311
GOTERM_BP_ALL	GO:0031123~RNA 3'-end processing	11	2.19561	0.00119164	79869, 54623, 6628, 11338, 23144, 10921, 6829, 79650, 9785, 9810, 29894	478	108	16412	3.49706	0.997937	0.0260792	2.25208
GOTERM_BP_ALL	GO:0006369~termination of RNA polymerase II transcription	7	1.39721	0.00228374	79869, 6628, 11338, 10921, 4150, 9785, 29894	478	47	16412	5.11368	0.999993	0.0423508	4.27377
GOTERM_BP_ALL	GO:0006378~mRNA polyadenylation	5	0.998004	0.0218227	54623, 23144, 6829, 9810, 29894	478	37	16412	4.63983	1	0.204553	34.3946
GOTERM_BP_ALL	GO:0043631~RNA polyadenylation	5	0.998004	0.0238465	54623, 23144, 6829, 9810, 29894	478	38	16412	4.51773	1	0.217252	36.9396
Annotation Cluster 19	Enrichment Score: 2.5027405956095623
Category	Term	Count	%	PValue	Genes	List Total	Pop Hits	Pop Total	Fold Enrichment	Bonferroni	Benjamini	FDR
GOTERM_BP_ALL	GO:0043393~regulation of protein binding	15	2.99401	0.000452704	5300, 10856, 8751, 3326, 118, 10211, 7186, 24144, 5986, 5499, 5595, 23028, 8536, 578, 5580	478	170	16412	3.02953	0.904464	0.0130331	0.8613
GOTERM_BP_ALL	GO:0032091~negative regulation of protein binding	9	1.79641	0.00174496	5300, 24144, 10856, 5499, 5595, 23028, 8751, 8536, 5580	478	77	16412	4.01315	0.999883	0.0344965	3.28139
GOTERM_BP_ALL	GO:0051098~regulation of binding	18	3.59281	0.00342403	5300, 10856, 8751, 3326, 118, 2648, 10211, 7040, 7186, 24144, 23476, 5986, 5499, 5595, 23028, 8536, 578, 5580	478	279	16412	2.21514	1	0.0575682	6.34235
GOTERM_BP_ALL	GO:0051100~negative regulation of binding	9	1.79641	0.0360497	5300, 24144, 10856, 5499, 5595, 23028, 8751, 8536, 5580	478	130	16412	2.37702	1	0.281072	50.4111
Annotation Cluster 20	Enrichment Score: 2.4672408151991054
Category	Term	Count	%	PValue	Genes	List Total	Pop Hits	Pop Total	Fold Enrichment	Bonferroni	Benjamini	FDR
GOTERM_BP_ALL	GO:0030198~extracellular matrix organization	24	4.79042	0.000988121	1292, 977, 4237, 823, 30008, 375790, 6624, 4851, 79709, 8751, 5045, 3611, 3326, 3693, 5351, 10211, 11285, 7040, 3675, 9672, 3678, 4054, 2022, 4323	478	387	16412	2.12929	0.994065	0.0227284	1.87089
GOTERM_BP_ALL	GO:0043062~extracellular structure organization	24	4.79042	0.00103124	1292, 977, 4237, 823, 30008, 375790, 6624, 4851, 79709, 8751, 5045, 3611, 3326, 3693, 5351, 10211, 11285, 7040, 3675, 9672, 3678, 4054, 2022, 4323	478	388	16412	2.1238	0.995256	0.0235007	1.95178
GOTERM_BP_ALL	GO:0022617~extracellular matrix disassembly	9	1.79641	0.0389141	1292, 7040, 823, 6624, 8751, 5045, 2022, 4323, 10211	478	132	16412	2.341	1	0.293277	53.1517
Annotation Cluster 21	Enrichment Score: 2.37386155910302
Category	Term	Count	%	PValue	Genes	List Total	Pop Hits	Pop Total	Fold Enrichment	Bonferroni	Benjamini	FDR
GOTERM_BP_ALL	GO:0031346~positive regulation of cell projection organization	26	5.18962	2.17531e-06	5754, 23580, 3265, 23654, 6794, 1785, 2648, 3675, 162427, 10300, 79006, 11135, 5605, 375790, 6624, 3611, 322, 8175, 9820, 10494, 23363, 396, 29882, 8536, 23603, 5216	478	298	16412	2.99565	0.0112178	0.000221175	0.00415558
GOTERM_BP_ALL	GO:0031344~regulation of cell projection organization	34	6.78643	6.62788e-05	5754, 23580, 3265, 112, 23654, 6794, 1785, 1072, 2648, 3675, 4134, 10300, 162427, 79006, 5580, 11135, 832, 391, 5605, 375790, 6624, 4035, 3611, 322, 8175, 9820, 10494, 2664, 23363, 396, 8536, 29882, 23603, 5216	478	548	16412	2.13026	0.290882	0.00283674	0.126541
GOTERM_BP_ALL	GO:0010720~positive regulation of cell development	28	5.58882	0.000647067	5754, 4851, 23654, 2316, 1785, 10362, 6794, 7040, 3675, 27339, 162427, 10300, 572, 79006, 5300, 5605, 10419, 3611, 322, 8175, 1981, 9820, 10494, 23363, 396, 29882, 8536, 2119	478	471	16412	2.04113	0.965153	0.0168105	1.22893
GOTERM_BP_ALL	GO:0010770~positive regulation of cell morphogenesis involved in differentiation	14	2.79441	0.000766071	5605, 4851, 2316, 23654, 6794, 3611, 1785, 7040, 9820, 10494, 23363, 396, 29882, 79006	478	159	16412	3.02318	0.981209	0.0190167	1.45338
GOTERM_BP_ALL	GO:0010976~positive regulation of neuron projection development	17	3.39321	0.000878186	5754, 5605, 23654, 6794, 3611, 322, 3675, 8175, 9820, 10494, 23363, 396, 10300, 162427, 29882, 79006, 8536	478	224	16412	2.60576	0.989499	0.0211638	1.66439
GOTERM_BP_ALL	GO:0045666~positive regulation of neuron differentiation	20	3.99202	0.00149265	5754, 5605, 23654, 6794, 3611, 10362, 322, 3675, 8175, 9820, 1981, 10494, 23363, 396, 10300, 162427, 29882, 79006, 8536, 2119	478	304	16412	2.25886	0.999568	0.0309999	2.81332
GOTERM_BP_ALL	GO:0050769~positive regulation of neurogenesis	23	4.59082	0.00149475	5754, 5605, 4851, 23654, 10419, 6794, 3611, 10362, 322, 27339, 3675, 8175, 9820, 1981, 10494, 23363, 396, 10300, 162427, 29882, 79006, 8536, 2119	478	375	16412	2.10586	0.999573	0.0309192	2.81723
GOTERM_BP_ALL	GO:0051962~positive regulation of nervous system development	25	4.99002	0.00219737	5754, 4851, 23654, 10362, 6794, 9746, 3675, 27339, 162427, 10300, 79006, 5605, 375790, 10419, 3611, 322, 8175, 1981, 9820, 10494, 23363, 396, 29882, 8536, 2119	478	436	16412	1.96873	0.999989	0.0410742	4.11535
GOTERM_BP_ALL	GO:0051094~positive regulation of developmental process	51	10.1796	0.00315756	4851, 23654, 9746, 4000, 3675, 27339, 25865, 3678, 162427, 10300, 79006, 572, 51564, 5447, 1893, 5605, 375790, 23648, 3611, 1981, 9820, 23363, 23028, 29882, 8536, 23603, 2119, 5754, 6300, 2316, 9904, 1785, 6794, 10362, 9092, 9260, 7040, 7423, 4054, 4323, 3276, 595, 5300, 10419, 3159, 10211, 322, 8175, 10494, 396, 4771	478	1157	16412	1.51346	1	0.0544384	5.86279
GOTERM_BP_ALL	GO:0050772~positive regulation of axonogenesis	8	1.59681	0.00323902	5605, 10494, 23654, 396, 29882, 79006, 3611, 6794	478	67	16412	4.09967	1	0.0556206	6.00963
GOTERM_BP_ALL	GO:0045597~positive regulation of cell differentiation	39	7.78443	0.00385307	5754, 6300, 4851, 2316, 23654, 10362, 6794, 1785, 9092, 4000, 9260, 27339, 7040, 3675, 4054, 10300, 162427, 79006, 572, 4323, 3276, 5447, 5300, 5605, 10419, 3611, 322, 10211, 8175, 9820, 1981, 10494, 23363, 4771, 396, 23028, 8536, 29882, 2119	478	831	16412	1.61138	1	0.0621533	7.10964
GOTERM_BP_ALL	GO:0060284~regulation of cell development	39	7.78443	0.00447567	5754, 112, 4851, 2316, 23654, 10362, 6794, 1785, 1072, 27339, 7040, 3675, 5518, 10300, 162427, 79006, 572, 22809, 81, 5300, 5605, 4035, 10419, 3611, 4849, 7157, 322, 8175, 9820, 1981, 10494, 2664, 23363, 4771, 396, 8536, 29882, 23603, 2119	478	837	16412	1.59983	1	0.070329	8.2125
GOTERM_BP_ALL	GO:0050767~regulation of neurogenesis	32	6.38723	0.00591658	5754, 112, 4851, 23654, 1785, 6794, 10362, 1072, 27339, 7040, 3675, 162427, 10300, 79006, 22809, 5605, 4035, 10419, 3611, 7157, 322, 8175, 9820, 1981, 10494, 2664, 23363, 396, 4771, 8536, 29882, 2119	478	659	16412	1.66724	1	0.087771	10.7175
GOTERM_BP_ALL	GO:0010975~regulation of neuron projection development	22	4.39122	0.00606401	5754, 112, 5605, 4035, 23654, 1785, 6794, 3611, 1072, 322, 3675, 8175, 9820, 10494, 2664, 23363, 396, 10300, 162427, 29882, 79006, 8536	478	396	16412	1.90748	1	0.0888513	10.9701
GOTERM_BP_ALL	GO:0051960~regulation of nervous system development	35	6.98603	0.00680143	5754, 112, 4851, 23654, 10362, 6794, 1785, 9746, 1072, 27339, 7040, 3675, 162427, 10300, 79006, 22809, 5605, 375790, 4035, 6257, 10419, 3611, 7157, 322, 8175, 9820, 1981, 10494, 2664, 23363, 396, 4771, 8536, 29882, 2119	478	748	16412	1.60657	1	0.0943834	12.2235
GOTERM_BP_ALL	GO:0045664~regulation of neuron differentiation	27	5.38922	0.0100848	5754, 112, 4851, 23654, 10362, 6794, 1785, 1072, 3675, 27339, 162427, 10300, 79006, 5605, 4035, 3611, 322, 8175, 1981, 9820, 10494, 2664, 23363, 396, 29882, 8536, 2119	478	548	16412	1.69167	1	0.122571	17.6042
GOTERM_BP_ALL	GO:0022604~regulation of cell morphogenesis	26	5.18962	0.0146678	23580, 4851, 2316, 2768, 23654, 6794, 1785, 1072, 7040, 4134, 79006, 81, 5829, 11135, 832, 5605, 29780, 3611, 9820, 10494, 4627, 2664, 23363, 396, 29882, 23603	478	538	16412	1.6593	1	0.157867	24.5942
GOTERM_BP_ALL	GO:0010769~regulation of cell morphogenesis involved in differentiation	18	3.59281	0.0188931	5605, 4851, 23654, 2316, 1785, 3611, 6794, 1072, 7040, 9820, 10494, 2664, 23363, 396, 29882, 79006, 81, 23603	478	335	16412	1.84485	1	0.187283	30.5374
GOTERM_BP_ALL	GO:0051240~positive regulation of multicellular organismal process	56	11.1776	0.019733	5434, 4851, 23654, 9746, 4000, 3675, 27339, 25865, 3678, 10300, 162427, 572, 79006, 51564, 5447, 1893, 5605, 375790, 3611, 10766, 9820, 1981, 23363, 23028, 29882, 8536, 5216, 2119, 5754, 3661, 8517, 1889, 9261, 9904, 6794, 10362, 9092, 14, 8692, 9260, 7040, 7186, 7423, 51157, 3654, 4323, 595, 3276, 5300, 10419, 10211, 322, 8175, 10494, 10555, 396	478	1432	16412	1.3427	1	0.191579	31.6647
GOTERM_BP_ALL	GO:0050793~regulation of developmental process	82	16.3673	0.0203173	5434, 9968, 112, 4851, 23654, 9746, 4000, 3675, 27339, 25865, 3678, 10300, 162427, 572, 79006, 81, 5585, 51564, 54623, 832, 5447, 1893, 10869, 5605, 29780, 375790, 23648, 4035, 6257, 3611, 4849, 11007, 1616, 10766, 9820, 1981, 2664, 23363, 23028, 8536, 29882, 23603, 2118, 2119, 5754, 23580, 6300, 2768, 9904, 2316, 2767, 10939, 1785, 6794, 10362, 9092, 1072, 9260, 7040, 5518, 7423, 4134, 4054, 228…	478	2238	16412	1.25802	1	0.195268	32.4387
GOTERM_BP_ALL	GO:0045595~regulation of cell differentiation	60	11.976	0.024004	5434, 9968, 112, 4851, 23654, 4000, 3675, 27339, 162427, 10300, 79006, 572, 81, 51564, 54623, 5447, 5605, 4035, 3611, 4849, 11007, 1616, 10766, 9820, 1981, 2664, 23363, 23028, 29882, 8536, 23603, 2119, 5754, 6300, 2316, 2767, 10362, 6794, 1785, 9092, 1072, 9260, 7040, 5518, 4054, 22809, 4323, 595, 3276, 5300, 51586, 10419, 7157, 10211, 322, 8175, 10494, 4771, 396, 1209	478	1571	16412	1.31132	1	0.217781	37.1337
GOTERM_BP_ALL	GO:0022603~regulation of anatomical structure morphogenesis	39	7.78443	0.0298784	5754, 23580, 9968, 4851, 2768, 2316, 23654, 6794, 1785, 1072, 7040, 25865, 3678, 7423, 4134, 79006, 5585, 81, 5829, 11135, 51564, 5447, 832, 1893, 5605, 29780, 3611, 10211, 9820, 10494, 4627, 2664, 23363, 396, 8536, 29882, 23603, 2118, 2119	478	952	16412	1.40657	1	0.252721	43.9816
GOTERM_BP_ALL	GO:0050770~regulation of axonogenesis	10	1.99601	0.0503498	5605, 10494, 2664, 23654, 396, 29882, 79006, 1785, 3611, 6794	478	164	16412	2.09358	1	0.339483	62.7281
GOTERM_BP_ALL	GO:2000026~regulation of multicellular organismal development	58	11.5768	0.0749118	9968, 112, 4851, 23654, 9746, 4000, 3675, 27339, 25865, 3678, 162427, 10300, 79006, 572, 51564, 54623, 5447, 1893, 10869, 5605, 375790, 4035, 6257, 3611, 10766, 9820, 1981, 2664, 23363, 23028, 29882, 8536, 2118, 2119, 5754, 9904, 2767, 1785, 6794, 10362, 9092, 1072, 7040, 7423, 22809, 4323, 3276, 595, 5300, 10419, 7157, 10211, 322, 8175, 10494, 4771, 396, 1209	478	1621	16412	1.22851	1	0.428834	77.4072
GOTERM_BP_ALL	GO:0051239~regulation of multicellular organismal process	86	17.1657	0.112171	5434, 9968, 112, 7026, 4851, 23654, 83442, 9746, 10398, 4000, 3675, 27339, 25865, 3678, 10300, 162427, 572, 79006, 23139, 5580, 51564, 54623, 5447, 1893, 10869, 5605, 375790, 4035, 6257, 3611, 4849, 10766, 9820, 1981, 2664, 23363, 23028, 8986, 29882, 8536, 23603, 2118, 5216, 2119, 5754, 3661, 8517, 1889, 9904, 9261, 2767, 10939, 5045, 1785, 6794, 10362, 9092, 14, 1072, 79065, 9260, 8692, 7040, 71…	478	2582	16412	1.1436	1	0.533587	89.6986
Annotation Cluster 22	Enrichment Score: 2.3289430990424744
Category	Term	Count	%	PValue	Genes	List Total	Pop Hits	Pop Total	Fold Enrichment	Bonferroni	Benjamini	FDR
GOTERM_BP_ALL	GO:0070997~neuron death	22	4.39122	7.37011e-05	51564, 5300, 3265, 8517, 375790, 598, 2002, 4035, 4296, 3611, 3326, 5536, 7157, 10280, 997, 1616, 7186, 1822, 2597, 7423, 572, 9040	478	280	16412	2.69773	0.317661	0.00305315	0.140703
GOTERM_BP_ALL	GO:1901214~regulation of neuron death	20	3.99202	0.000193056	51564, 5300, 8517, 3265, 375790, 598, 2002, 4035, 4296, 3611, 3326, 5536, 7157, 10280, 997, 1616, 7186, 7423, 572, 9040	478	257	16412	2.67196	0.632593	0.00660908	0.368165
GOTERM_BP_ALL	GO:1901216~positive regulation of neuron death	9	1.79641	0.00102623	997, 1616, 5300, 375790, 2002, 572, 4296, 9040, 7157	478	71	16412	4.35229	0.99513	0.0234909	1.94238
GOTERM_BP_ALL	GO:0051402~neuron apoptotic process	15	2.99401	0.00325957	51564, 3265, 5300, 375790, 598, 4035, 4296, 3611, 3326, 7157, 997, 1822, 2597, 7423, 9040	478	209	16412	2.46421	1	0.0557797	6.04665
GOTERM_BP_ALL	GO:0043523~regulation of neuron apoptotic process	13	2.59481	0.0136797	3265, 5300, 598, 375790, 4035, 4296, 3611, 3326, 7157, 10280, 997, 7423, 9040	478	199	16412	2.24297	1	0.149229	23.1364
GOTERM_BP_ALL	GO:0097285~cell-type specific apoptotic process	22	4.39122	0.0171107	51564, 3661, 5300, 3265, 375790, 598, 4035, 4296, 3611, 3326, 7157, 79155, 997, 7186, 1822, 10572, 2597, 7423, 9040, 5585, 578, 5580	478	437	16412	1.72852	1	0.175091	28.0867
GOTERM_BP_ALL	GO:0043525~positive regulation of neuron apoptotic process	6	1.1976	0.0172011	997, 5300, 375790, 4296, 9040, 7157	478	52	16412	3.9617	1	0.175253	28.2128
GOTERM_BP_ALL	GO:1901215~negative regulation of neuron death	11	2.19561	0.0279603	51564, 5300, 3265, 8517, 7186, 598, 7423, 4035, 3611, 3326, 5536	478	171	16412	2.20867	1	0.242314	41.8274
GOTERM_BP_ALL	GO:0043524~negative regulation of neuron apoptotic process	7	1.39721	0.204413	5300, 3265, 598, 7423, 4035, 3611, 3326	478	136	16412	1.76723	1	0.711884	98.733
Annotation Cluster 23	Enrichment Score: 2.245157701111141
Category	Term	Count	%	PValue	Genes	List Total	Pop Hits	Pop Total	Fold Enrichment	Bonferroni	Benjamini	FDR
GOTERM_BP_ALL	GO:0030168~platelet activation	21	4.19162	5.86662e-05	1445, 391, 2768, 2316, 2767, 3611, 10398, 1606, 1072, 2771, 7040, 4627, 7423, 7094, 8525, 5595, 81, 60, 9158, 5580, 5216	478	255	16412	2.82757	0.262325	0.00264217	0.112015
GOTERM_BP_ALL	GO:0007596~blood coagulation	28	5.58882	0.00644984	3265, 2316, 2768, 2767, 10362, 1606, 10398, 1072, 2771, 7040, 3675, 7423, 3678, 8525, 81, 60, 5580, 1445, 391, 832, 3611, 7157, 4627, 5595, 7094, 23028, 9158, 5216	478	555	16412	1.7322	1	0.0911766	11.628
GOTERM_BP_ALL	GO:0001775~cell activation	43	8.58283	0.00796038	2050, 2316, 2768, 2767, 6794, 9092, 1606, 10398, 1072, 8692, 2771, 7040, 22904, 7186, 7423, 1725, 8525, 572, 81, 5585, 60, 578, 5580, 4055, 4323, 977, 1445, 8379, 391, 10419, 3611, 7157, 975, 79155, 64223, 4627, 200081, 7094, 5595, 9158, 5216, 896, 1209	478	983	16412	1.50193	1	0.105704	14.1597
GOTERM_BP_ALL	GO:0050817~coagulation	28	5.58882	0.00910171	3265, 2316, 2768, 2767, 10362, 1606, 10398, 1072, 2771, 7040, 3675, 7423, 3678, 8525, 81, 60, 5580, 1445, 391, 832, 3611, 7157, 4627, 5595, 7094, 23028, 9158, 5216	478	570	16412	1.68662	1	0.114483	16.0268
GOTERM_BP_ALL	GO:0007599~hemostasis	28	5.58882	0.00910171	3265, 2316, 2768, 2767, 10362, 1606, 10398, 1072, 2771, 7040, 3675, 7423, 3678, 8525, 81, 60, 5580, 1445, 391, 832, 3611, 7157, 4627, 5595, 7094, 23028, 9158, 5216	478	570	16412	1.68662	1	0.114483	16.0268
GOTERM_BP_ALL	GO:0042060~wound healing	34	6.78643	0.00943898	5754, 3265, 23513, 4851, 2316, 2768, 2767, 10362, 10398, 1606, 1072, 2771, 7040, 3675, 7423, 3678, 8525, 81, 60, 5580, 1445, 832, 391, 8751, 3611, 7157, 4627, 7094, 5595, 23028, 2022, 5315, 9158, 5216	478	739	16412	1.57968	1	0.117633	16.5712
GOTERM_BP_ALL	GO:0050878~regulation of body fluid levels	33	6.58683	0.0114927	3265, 112, 3783, 2316, 2768, 2767, 10362, 10398, 1606, 1072, 8692, 2771, 7040, 3675, 7423, 3678, 8525, 81, 60, 5580, 595, 1445, 391, 832, 3611, 7157, 790, 4627, 7094, 5595, 23028, 9158, 5216	478	720	16412	1.57368	1	0.132424	19.8143
GOTERM_BP_ALL	GO:0009611~response to wounding	42	8.38323	0.0403902	5754, 3265, 23513, 4851, 2316, 2768, 2767, 7791, 10362, 1606, 10398, 1072, 8692, 2771, 7040, 3675, 22904, 7423, 3678, 8525, 81, 60, 5580, 1445, 5905, 832, 391, 5605, 8751, 3611, 7157, 975, 23476, 4627, 9112, 7094, 5595, 23028, 2022, 5315, 9158, 5216	478	1067	16412	1.35151	1	0.299358	54.5073
Annotation Cluster 24	Enrichment Score: 2.2188730821584057
Category	Term	Count	%	PValue	Genes	List Total	Pop Hits	Pop Total	Fold Enrichment	Bonferroni	Benjamini	FDR
GOTERM_BP_ALL	GO:0051641~cellular localization	128	25.5489	3.06747e-06	23513, 26088, 22870, 10482, 23277, 2648, 10616, 3675, 27339, 4926, 6867, 10921, 10155, 4924, 9146, 89941, 54623, 375790, 11140, 8733, 5830, 162, 11338, 8314, 8536, 5216, 23534, 65083, 23399, 2316, 10939, 25777, 5045, 1785, 9887, 4641, 23633, 23481, 1072, 7040, 7186, 10945, 7423, 9632, 10113, 1445, 8379, 26056, 9230, 1468, 10514, 391, 3837, 598, 55201, 55738, 3326, 1778, 10211, 322, 10494, 4627, 7…	478	2998	16412	1.46593	0.0157821	0.000289193	0.00585986
GOTERM_BP_ALL	GO:0034613~cellular protein localization	75	14.9701	3.08375e-06	55135, 26088, 10856, 7249, 10953, 85377, 4000, 2648, 10755, 10616, 3675, 27339, 8775, 10300, 572, 23039, 11252, 10155, 8266, 439, 4924, 5580, 9146, 26229, 54623, 375790, 11140, 8733, 975, 162, 5830, 11338, 79058, 8314, 2664, 9688, 23363, 5595, 8536, 2119, 23534, 23399, 28952, 2316, 10939, 25777, 6794, 23633, 4641, 23481, 79065, 8692, 5514, 7040, 10945, 10469, 9632, 1173, 1445, 26056, 9230, 5905, …	478	1489	16412	1.72942	0.0158651	0.000285537	0.00589095
GOTERM_BP_ALL	GO:0070727~cellular macromolecule localization	75	14.9701	3.7359e-06	55135, 26088, 10856, 7249, 10953, 85377, 4000, 2648, 10755, 10616, 3675, 27339, 8775, 10300, 572, 23039, 11252, 10155, 8266, 439, 4924, 5580, 9146, 26229, 54623, 375790, 11140, 8733, 975, 162, 5830, 11338, 79058, 8314, 2664, 9688, 23363, 5595, 8536, 2119, 23534, 23399, 28952, 2316, 10939, 25777, 6794, 23633, 4641, 23481, 79065, 8692, 5514, 7040, 10945, 10469, 9632, 1173, 1445, 26056, 9230, 5905, …	478	1497	16412	1.72018	0.0191879	0.000333986	0.00713673
GOTERM_BP_ALL	GO:0006913~nucleocytoplasmic transport	31	6.18762	7.06281e-06	23534, 65083, 2316, 28952, 7249, 9887, 10482, 23633, 4000, 8692, 10616, 5514, 7040, 10921, 23039, 10155, 5580, 29894, 5905, 10514, 3837, 8086, 3326, 7157, 11338, 23144, 9688, 5595, 8536, 9785, 23381	478	424	16412	2.51032	0.0359652	0.000523118	0.0134918
GOTERM_BP_ALL	GO:0051169~nuclear transport	31	6.18762	8.88037e-06	23534, 65083, 2316, 28952, 7249, 9887, 10482, 23633, 4000, 8692, 10616, 5514, 7040, 10921, 23039, 10155, 5580, 29894, 5905, 10514, 3837, 8086, 3326, 7157, 11338, 23144, 9688, 5595, 8536, 9785, 23381	478	429	16412	2.48106	0.0450094	0.000622155	0.0169635
GOTERM_BP_ALL	GO:0010256~endomembrane system organization	34	6.78643	4.29628e-05	3801, 23399, 79720, 7249, 25777, 85377, 1785, 23207, 4000, 7040, 3675, 5518, 11252, 439, 8266, 5580, 1173, 9146, 1445, 391, 5605, 29763, 375790, 598, 10419, 8086, 1759, 10211, 9820, 10494, 9688, 23363, 5595, 29927	478	536	16412	2.17795	0.199733	0.00216086	0.0820431
GOTERM_BP_ALL	GO:1902580~single-organism cellular localization	61	12.1756	5.46931e-05	23513, 22870, 7249, 10953, 85377, 4000, 23277, 2648, 10616, 3675, 4926, 8775, 10300, 572, 81, 10155, 8266, 439, 89941, 5580, 9146, 375790, 1759, 5830, 11338, 8314, 2664, 9688, 5595, 2119, 23534, 28952, 2316, 10939, 25777, 1785, 23633, 4641, 8692, 5514, 7040, 10469, 4134, 9632, 10113, 1173, 1445, 9230, 391, 3837, 598, 55201, 55738, 9277, 3326, 1778, 7157, 10211, 4627, 29927, 10452	478	1233	16412	1.69864	0.246967	0.00255211	0.104433
GOTERM_BP_ALL	GO:0033036~macromolecule localization	112	22.3553	5.47823e-05	26088, 23513, 9746, 10482, 2648, 10616, 3675, 27339, 10921, 10155, 4924, 9146, 54623, 375790, 11140, 4035, 8733, 4833, 5830, 162, 11338, 8314, 8536, 23534, 65083, 23399, 2316, 10939, 25777, 1785, 9887, 4641, 23633, 23481, 7040, 7186, 10945, 9632, 10113, 1445, 26056, 9230, 391, 3837, 598, 55738, 3326, 10280, 322, 10211, 4627, 79035, 4771, 23381, 23085, 5127, 55135, 4851, 10856, 3783, 7249, 10953, …	478	2695	16412	1.4269	0.247315	0.00253347	0.104603
GOTERM_BP_ALL	GO:0061024~membrane organization	56	11.1776	6.80028e-05	22870, 7249, 3783, 85377, 23207, 4000, 3675, 8775, 572, 11252, 439, 8266, 578, 89941, 5580, 9146, 375790, 162, 5830, 79058, 56893, 10572, 9688, 2664, 2119, 11070, 23399, 79720, 2316, 10939, 25777, 1785, 4641, 6709, 79065, 8692, 7040, 10945, 84364, 5518, 9632, 10113, 60, 1173, 1445, 9230, 391, 29763, 598, 55738, 8086, 1778, 7157, 10211, 4627, 29927	478	1108	16412	1.73533	0.297194	0.0028866	0.129831
GOTERM_BP_ALL	GO:0033365~protein localization to organelle	46	9.18164	8.96799e-05	23534, 55135, 23399, 10856, 7249, 28952, 2316, 10953, 10939, 25777, 6794, 85377, 23481, 23633, 4000, 79065, 8692, 2648, 10616, 5514, 7040, 10945, 10469, 572, 11252, 439, 8266, 10155, 5580, 9146, 54623, 3837, 9277, 8733, 3326, 7157, 975, 5830, 11338, 8314, 9688, 23363, 5595, 79035, 29927, 10452	478	856	16412	1.84509	0.371928	0.00362701	0.171183
GOTERM_BP_ALL	GO:0008104~protein localization	99	19.7605	0.000109105	26088, 23513, 9746, 2648, 10616, 3675, 27339, 10155, 4924, 9146, 54623, 375790, 11140, 4035, 8733, 5830, 162, 11338, 8314, 8536, 23534, 23399, 2316, 10939, 25777, 1785, 4641, 23633, 23481, 7040, 10945, 7186, 9632, 10113, 26056, 9230, 1445, 391, 3837, 598, 55738, 3326, 322, 10211, 4627, 79035, 4771, 23085, 5127, 55135, 4851, 10856, 3783, 7249, 10953, 85377, 23558, 4000, 10755, 8775, 10300, 572, 81…	478	2351	16412	1.44583	0.432121	0.00424545	0.208225
GOTERM_BP_ALL	GO:1903827~regulation of cellular protein localization	32	6.38723	0.000179929	2316, 28952, 6794, 4641, 4000, 2648, 8692, 10616, 7040, 3675, 572, 10155, 4924, 5580, 1173, 26229, 1445, 26056, 5905, 9230, 5300, 391, 598, 9277, 3326, 7157, 11338, 8314, 2664, 4771, 23028, 8536	478	529	16412	2.07696	0.606706	0.00637137	0.343173
GOTERM_BP_ALL	GO:0046907~intracellular transport	79	15.7685	0.000224971	26088, 22870, 7249, 10953, 85377, 10482, 4000, 2648, 10755, 10616, 8775, 10921, 10300, 572, 29959, 23039, 578, 10155, 4924, 89941, 5580, 9146, 29894, 26229, 5605, 11140, 5830, 162, 11338, 79058, 8314, 10572, 2664, 9688, 5595, 8536, 9785, 11070, 23534, 65083, 79720, 28952, 2316, 10939, 1785, 9887, 23633, 4641, 6709, 8692, 5514, 7040, 10945, 84364, 10469, 9632, 10113, 1173, 1445, 5905, 9230, 1468, …	478	1810	16412	1.49859	0.688648	0.00749967	0.428905
GOTERM_BP_ALL	GO:0016482~cytoplasmic transport	57	11.3772	0.000272853	22870, 7249, 10953, 10482, 4000, 2648, 10616, 8775, 10921, 29959, 23039, 10155, 578, 5580, 9146, 29894, 5605, 5830, 11338, 8314, 9688, 5595, 8536, 9785, 11070, 23534, 65083, 28952, 2316, 10939, 1785, 9887, 23633, 6709, 8692, 5514, 7040, 10945, 84364, 10469, 9632, 10113, 1445, 5905, 10514, 3837, 55738, 9277, 3326, 8086, 1778, 7157, 22821, 23144, 29927, 10452, 23381	478	1197	16412	1.63499	0.757125	0.00859219	0.519966
GOTERM_BP_ALL	GO:0044802~single-organism membrane organization	45	8.98204	0.000458668	23399, 22870, 3783, 7249, 2316, 10939, 25777, 85377, 1785, 4641, 23207, 4000, 79065, 7040, 3675, 8775, 5518, 9632, 572, 11252, 10113, 439, 578, 8266, 5580, 89941, 9146, 1173, 1445, 9230, 391, 29763, 375790, 598, 55738, 8086, 7157, 10211, 5830, 56893, 10572, 9688, 2664, 29927, 2119	478	896	16412	1.7244	0.907375	0.0131308	0.8726
GOTERM_BP_ALL	GO:1902582~single-organism intracellular transport	71	14.1717	0.000460668	22870, 7249, 10953, 85377, 10482, 4000, 2648, 10755, 10616, 8775, 10921, 10300, 572, 29959, 23039, 578, 10155, 89941, 5580, 9146, 29894, 11140, 162, 5830, 11338, 8314, 10572, 2664, 9688, 5595, 8536, 9785, 11070, 23534, 65083, 79720, 28952, 2316, 10939, 1785, 9887, 23633, 4641, 6709, 8692, 5514, 7040, 10945, 84364, 10469, 9632, 10113, 1445, 9230, 5905, 1468, 3837, 598, 55201, 55738, 9277, 3326, 17…	478	1620	16412	1.50479	0.908331	0.0130437	0.876388
GOTERM_BP_ALL	GO:0045184~establishment of protein localization	82	16.3673	0.000555676	5127, 55135, 26088, 4851, 10856, 7249, 3783, 10953, 85377, 23558, 4000, 2648, 10755, 10616, 3675, 8775, 10300, 572, 23039, 81, 10155, 8266, 439, 4924, 5580, 9146, 26229, 11140, 4035, 8733, 5830, 162, 11338, 79058, 8314, 2664, 9688, 5595, 8536, 23603, 11070, 23534, 3661, 79720, 28952, 2316, 10939, 1785, 4641, 23633, 79065, 8692, 6238, 5514, 7040, 7186, 10945, 84364, 10469, 9632, 10113, 1173, 1445,…	478	1951	16412	1.44308	0.944008	0.0150567	1.05623
GOTERM_BP_ALL	GO:0006886~intracellular protein transport	47	9.38124	0.000826708	23534, 26088, 7249, 28952, 2316, 10953, 10939, 85377, 23633, 4641, 4000, 8692, 2648, 10755, 10616, 5514, 7040, 10945, 8775, 10469, 9632, 10300, 23039, 10155, 4924, 5580, 9146, 1173, 26229, 1445, 5905, 3837, 9277, 11140, 3326, 7157, 162, 5830, 11338, 8314, 79058, 9688, 2664, 5595, 8536, 29927, 10452	478	976	16412	1.65341	0.986282	0.020217	1.56756
GOTERM_BP_ALL	GO:0051649~establishment of localization in cell	102	20.3593	0.00109971	26088, 23513, 22870, 10482, 2648, 10616, 4926, 10921, 10155, 4924, 89941, 9146, 11140, 5830, 162, 11338, 8314, 8536, 5216, 65083, 23534, 2316, 10939, 25777, 5045, 1785, 9887, 4641, 23633, 1072, 7040, 10945, 7186, 7423, 9632, 10113, 1445, 26056, 9230, 10514, 1468, 3837, 598, 55201, 55738, 3326, 1778, 322, 10494, 4627, 203068, 23381, 23085, 5127, 4851, 3783, 7249, 10953, 85377, 4000, 10755, 8775, 1…	478	2601	16412	1.34646	0.996675	0.0245044	2.08007
GOTERM_BP_ALL	GO:0017038~protein import	21	4.19162	0.0011411	23534, 3837, 2316, 28952, 7249, 10939, 3326, 23633, 7157, 4000, 8692, 10616, 5830, 5514, 7040, 10469, 9688, 5595, 10155, 5580, 10452	478	320	16412	2.25322	0.997318	0.0250923	2.15756
GOTERM_BP_ALL	GO:0034504~protein localization to nucleus	21	4.19162	0.00189756	23534, 54623, 3837, 23399, 28952, 7249, 2316, 25777, 6794, 3326, 23633, 7157, 4000, 8692, 10616, 5514, 7040, 9688, 5595, 10155, 5580	478	334	16412	2.15877	0.999947	0.0368979	3.56346
GOTERM_BP_ALL	GO:0006605~protein targeting	34	6.78643	0.00369011	23534, 7249, 2316, 28952, 10953, 10939, 85377, 4641, 23633, 4000, 2648, 8692, 10755, 10616, 5514, 7040, 10469, 10300, 10155, 5580, 9146, 3837, 9277, 11140, 3326, 7157, 5830, 11338, 8314, 9688, 2664, 5595, 29927, 10452	478	692	16412	1.68697	1	0.0611193	6.81891
GOTERM_BP_ALL	GO:0051179~localization	193	38.523	0.00400555	23513, 23654, 10482, 23277, 10616, 6867, 51564, 8733, 162, 11338, 8314, 2022, 5216, 5754, 23534, 23399, 10227, 2316, 10226, 25777, 9887, 14, 4641, 23633, 1072, 7040, 7186, 1445, 1468, 3837, 1464, 55201, 55738, 8751, 322, 10211, 10494, 4627, 203068, 4771, 23381, 5127, 112, 55135, 4851, 10856, 7249, 10953, 83442, 118, 23558, 10755, 29959, 572, 23039, 81, 578, 439, 977, 9610, 5605, 3611, 975, 10572,…	478	5647	16412	1.17347	1	0.064337	7.38089
GOTERM_BP_ALL	GO:0072594~establishment of protein localization to organelle	32	6.38723	0.00447332	23534, 55135, 10856, 2316, 28952, 7249, 10953, 10939, 23633, 4000, 2648, 8692, 10616, 5514, 7040, 10469, 572, 10155, 5580, 9146, 3837, 9277, 3326, 7157, 5830, 11338, 8314, 9688, 79035, 5595, 29927, 10452	478	646	16412	1.70079	1	0.0705064	8.20836
GOTERM_BP_ALL	GO:0044744~protein targeting to nucleus	17	3.39321	0.00592492	23534, 3837, 28952, 7249, 2316, 3326, 23633, 7157, 4000, 8692, 10616, 5514, 7040, 9688, 5595, 10155, 5580	478	271	16412	2.15384	1	0.0873914	10.7318
GOTERM_BP_ALL	GO:0006606~protein import into nucleus	17	3.39321	0.00592492	23534, 3837, 28952, 7249, 2316, 3326, 23633, 7157, 4000, 8692, 10616, 5514, 7040, 9688, 5595, 10155, 5580	478	271	16412	2.15384	1	0.0873914	10.7318
GOTERM_BP_ALL	GO:1902593~single-organism nuclear import	17	3.39321	0.00592492	23534, 3837, 28952, 7249, 2316, 3326, 23633, 7157, 4000, 8692, 10616, 5514, 7040, 9688, 5595, 10155, 5580	478	271	16412	2.15384	1	0.0873914	10.7318
GOTERM_BP_ALL	GO:0051170~nuclear import	17	3.39321	0.00678702	23534, 3837, 28952, 7249, 2316, 3326, 23633, 7157, 4000, 8692, 10616, 5514, 7040, 9688, 5595, 10155, 5580	478	275	16412	2.12251	1	0.0944443	12.1992
GOTERM_BP_ALL	GO:0015031~protein transport	71	14.1717	0.00832585	5127, 26088, 4851, 7249, 3783, 10953, 85377, 4000, 2648, 10755, 10616, 8775, 10300, 572, 81, 23039, 10155, 4924, 5580, 9146, 26229, 11140, 4035, 8733, 162, 5830, 11338, 79058, 8314, 2664, 9688, 5595, 8536, 11070, 23534, 3661, 79720, 28952, 2316, 10939, 1785, 23633, 4641, 79065, 8692, 6238, 5514, 7040, 7186, 10945, 84364, 10469, 9632, 10113, 1173, 1445, 26056, 9230, 5905, 3837, 55738, 9277, 3326, …	478	1816	16412	1.34238	1	0.108371	14.7618
GOTERM_BP_ALL	GO:1903829~positive regulation of cellular protein localization	19	3.79242	0.00862968	391, 9277, 2316, 6794, 3326, 4641, 7157, 2648, 8692, 10616, 3675, 7040, 11338, 8314, 572, 8536, 10155, 5580, 26229	478	332	16412	1.96494	1	0.11046	15.2593
GOTERM_BP_ALL	GO:0032880~regulation of protein localization	42	8.38323	0.00964275	3661, 5127, 3783, 28952, 2316, 6794, 9746, 4641, 23207, 4000, 8692, 2648, 10616, 7040, 3675, 10945, 7186, 572, 10155, 4924, 5580, 1173, 26229, 1445, 5905, 9230, 26056, 5300, 391, 598, 9277, 4035, 8733, 3326, 7157, 322, 11338, 8314, 2664, 4771, 23028, 8536	478	966	16412	1.49281	1	0.119173	16.8984
GOTERM_BP_ALL	GO:0032386~regulation of intracellular transport	28	5.58882	0.0120047	2316, 28952, 4641, 2648, 8692, 10616, 7040, 572, 10155, 578, 4924, 5580, 26229, 5905, 9230, 1445, 5605, 9277, 8086, 3326, 7157, 11338, 8314, 23144, 10572, 2664, 5595, 8536	478	585	16412	1.64337	1	0.136135	20.604
GOTERM_BP_ALL	GO:0032388~positive regulation of intracellular transport	18	3.59281	0.0249673	9277, 2316, 3326, 4641, 7157, 2648, 8692, 10616, 7040, 11338, 8314, 10572, 572, 8536, 10155, 578, 5580, 26229	478	346	16412	1.7862	1	0.223637	38.3085
GOTERM_BP_ALL	GO:0033157~regulation of intracellular protein transport	19	3.79242	0.0285169	5905, 1445, 9277, 28952, 2316, 3326, 4641, 2648, 8692, 10616, 11338, 7040, 8314, 2664, 8536, 10155, 4924, 5580, 26229	478	378	16412	1.72582	1	0.244553	42.4605
GOTERM_BP_ALL	GO:0090316~positive regulation of intracellular protein transport	14	2.79441	0.0313938	10616, 11338, 7040, 8314, 9277, 2316, 8536, 10155, 3326, 4641, 5580, 26229, 8692, 2648	478	250	16412	1.92274	1	0.260151	45.6299
GOTERM_BP_ALL	GO:1900180~regulation of protein localization to nucleus	12	2.39521	0.0342806	10616, 7040, 5300, 2316, 4771, 28952, 6794, 10155, 3326, 5580, 4000, 8692	478	202	16412	2.03969	1	0.273156	48.6434
GOTERM_BP_ALL	GO:0060341~regulation of cellular localization	48	9.58084	0.0376244	3661, 5127, 4851, 3783, 28952, 2316, 6794, 4641, 4000, 8692, 2648, 10616, 7040, 3675, 7186, 8775, 572, 10155, 578, 4924, 5580, 9146, 1173, 26229, 1445, 8379, 5905, 9230, 26056, 5300, 391, 5605, 598, 9277, 3326, 8086, 1759, 7157, 322, 11338, 8314, 23144, 10572, 2664, 4771, 5595, 23028, 8536	478	1242	16412	1.32695	1	0.288626	51.936
GOTERM_BP_ALL	GO:0072657~protein localization to membrane	22	4.39122	0.0424888	1445, 9230, 391, 375790, 598, 7249, 2316, 85377, 4641, 7157, 10211, 5830, 3675, 7040, 2664, 572, 8266, 439, 29927, 1173, 9146, 2119	478	480	16412	1.57368	1	0.308659	56.3708
GOTERM_BP_ALL	GO:1900182~positive regulation of protein localization to nucleus	8	1.59681	0.0467259	10616, 7040, 2316, 6794, 10155, 3326, 5580, 8692	478	113	16412	2.43078	1	0.326857	59.915
GOTERM_BP_ALL	GO:0046824~positive regulation of nucleocytoplasmic transport	8	1.59681	0.0485972	10616, 7040, 2316, 8536, 10155, 3326, 5580, 8692	478	114	16412	2.40945	1	0.333835	61.3918
GOTERM_BP_ALL	GO:0046822~regulation of nucleocytoplasmic transport	12	2.39521	0.0498904	5905, 10616, 7040, 23144, 2316, 28952, 8536, 10155, 3326, 8086, 5580, 8692	478	215	16412	1.91636	1	0.339035	62.3821
GOTERM_BP_ALL	GO:0071702~organic substance transport	89	17.7645	0.0543143	5127, 26088, 4851, 7249, 3783, 10953, 85377, 10482, 4000, 2648, 10755, 6522, 10616, 8775, 10921, 10300, 572, 23039, 81, 10155, 4924, 5580, 9146, 29894, 26229, 11140, 4035, 8733, 4833, 5830, 162, 11338, 79058, 8314, 2664, 9688, 5595, 8536, 9785, 11070, 23534, 65083, 3661, 10227, 79720, 28952, 2316, 10939, 1785, 9887, 23633, 4641, 79065, 8692, 6238, 5514, 7040, 7186, 10945, 84364, 10469, 9632, 1011…	478	2573	16412	1.18764	1	0.355194	65.5909
GOTERM_BP_ALL	GO:1903533~regulation of protein targeting	15	2.99401	0.060744	9277, 28952, 2316, 3326, 4641, 2648, 8692, 10616, 7040, 11338, 8314, 2664, 10155, 4924, 5580	478	304	16412	1.69415	1	0.380808	69.7955
GOTERM_BP_ALL	GO:1903649~regulation of cytoplasmic transport	20	3.99202	0.0648441	1445, 5905, 5605, 9277, 28952, 2316, 3326, 8086, 2648, 8692, 10616, 11338, 7040, 8314, 23144, 5595, 8536, 10155, 578, 5580	478	448	16412	1.5328	1	0.396262	72.2173
GOTERM_BP_ALL	GO:0042307~positive regulation of protein import into nucleus	7	1.39721	0.0659468	10616, 7040, 2316, 10155, 3326, 5580, 8692	478	98	16412	2.45248	1	0.399382	72.8364
GOTERM_BP_ALL	GO:0070201~regulation of establishment of protein localization	33	6.58683	0.0672317	3661, 5127, 3783, 2316, 28952, 4641, 2648, 8692, 10616, 7040, 3675, 10945, 7186, 572, 10155, 4924, 5580, 26229, 26056, 5905, 1445, 391, 598, 4035, 9277, 8733, 3326, 7157, 322, 11338, 8314, 2664, 8536	478	834	16412	1.35857	1	0.403754	73.5415
GOTERM_BP_ALL	GO:1904591~positive regulation of protein import	7	1.39721	0.0739968	10616, 7040, 2316, 10155, 3326, 5580, 8692	478	101	16412	2.37963	1	0.426085	76.9764
GOTERM_BP_ALL	GO:1903651~positive regulation of cytoplasmic transport	13	2.59481	0.0796132	10616, 11338, 7040, 8314, 9277, 2316, 8536, 10155, 3326, 578, 5580, 8692, 2648	478	261	16412	1.71016	1	0.441766	79.5026
GOTERM_BP_ALL	GO:0051234~establishment of localization	149	29.7405	0.0917154	23513, 26088, 22870, 10482, 2648, 10616, 3675, 4926, 10921, 10155, 4924, 9146, 89941, 4035, 11140, 8733, 4833, 162, 5830, 11338, 8314, 80228, 8536, 5216, 23534, 65083, 10227, 2316, 10226, 10939, 5045, 25777, 9887, 1785, 23633, 4641, 1072, 2771, 7040, 51614, 7186, 10945, 7423, 9632, 10113, 595, 1445, 9230, 26056, 1468, 10514, 391, 29763, 3837, 26133, 598, 55201, 55738, 3326, 1778, 10280, 10211, 32…	478	4630	16412	1.10494	1	0.479065	84.0822
GOTERM_BP_ALL	GO:0051222~positive regulation of protein transport	19	3.79242	0.101729	3661, 4035, 9277, 3783, 2316, 3326, 4641, 2648, 8692, 322, 10616, 7040, 11338, 8314, 572, 8536, 10155, 5580, 26229	478	446	16412	1.46269	1	0.506854	87.1202
GOTERM_BP_ALL	GO:0090150~establishment of protein localization to membrane	16	3.19361	0.105621	9230, 1445, 391, 598, 7249, 85377, 4641, 7157, 10211, 5830, 3675, 2664, 572, 8266, 439, 29927	478	361	16412	1.52176	1	0.516765	88.1457
GOTERM_BP_ALL	GO:0051223~regulation of protein transport	29	5.78842	0.137842	3661, 5127, 2316, 28952, 3783, 4641, 2648, 8692, 10616, 7040, 10945, 7186, 572, 10155, 4924, 5580, 26229, 26056, 5905, 1445, 4035, 9277, 8733, 3326, 322, 11338, 8314, 2664, 8536	478	774	16412	1.28644	1	0.590291	94.1188
GOTERM_BP_ALL	GO:1902578~single-organism localization	127	25.3493	0.238902	23513, 22870, 10482, 23277, 2648, 10616, 3675, 4926, 10921, 10155, 9146, 89941, 375790, 4035, 11140, 8733, 4833, 5830, 162, 11338, 8314, 80228, 8536, 5216, 23534, 65083, 10227, 2316, 10939, 25777, 5045, 1785, 9887, 4641, 23633, 1072, 2771, 7040, 7186, 10945, 7423, 9632, 10113, 595, 1445, 9230, 26056, 1468, 391, 29763, 3837, 598, 26133, 55201, 55738, 3326, 1778, 10280, 10211, 322, 790, 4627, 20306…	478	4092	16412	1.06562	1	0.758631	99.4567
GOTERM_BP_ALL	GO:0042306~regulation of protein import into nucleus	8	1.59681	0.256562	10616, 7040, 2316, 28952, 10155, 3326, 5580, 8692	478	177	16412	1.55185	1	0.78047	99.653
GOTERM_BP_ALL	GO:1904589~regulation of protein import	8	1.59681	0.274476	10616, 7040, 2316, 28952, 10155, 3326, 5580, 8692	478	181	16412	1.51756	1	0.799033	99.7823
GOTERM_BP_ALL	GO:0006810~transport	138	27.5449	0.27539	23513, 26088, 22870, 10482, 2648, 10616, 10921, 10155, 4924, 9146, 89941, 4035, 11140, 8733, 4833, 5830, 162, 11338, 8314, 80228, 8536, 5216, 23534, 65083, 10227, 2316, 10226, 10939, 5045, 9887, 1785, 23633, 4641, 1072, 2771, 7040, 51614, 7186, 10945, 7423, 9632, 10113, 595, 1445, 9230, 26056, 1468, 10514, 29763, 3837, 26133, 598, 55201, 55738, 3326, 1778, 10280, 10211, 322, 790, 4627, 203068, 65…	478	4501	16412	1.0527	1	0.799985	99.7874
GOTERM_BP_ALL	GO:0042993~positive regulation of transcription factor import into nucleus	3	0.598802	0.428883	10616, 2316, 10155	478	50	16412	2.06008	1	0.913477	99.9977
GOTERM_BP_ALL	GO:0044765~single-organism transport	116	23.1537	0.474272	23513, 22870, 10482, 2648, 10616, 10921, 10155, 89941, 9146, 4035, 11140, 4833, 5830, 162, 11338, 8314, 80228, 8536, 5216, 23534, 65083, 10227, 2316, 10939, 5045, 1785, 9887, 4641, 23633, 1072, 2771, 7040, 7186, 10945, 7423, 9632, 10113, 595, 1445, 26056, 9230, 1468, 29763, 3837, 598, 26133, 55201, 55738, 3326, 1778, 10280, 322, 10211, 790, 4627, 203068, 6573, 23381, 23085, 6576, 5127, 112, 4851,…	478	3922	16412	1.01551	1	0.933232	99.9995
GOTERM_BP_ALL	GO:0051049~regulation of transport	53	10.5788	0.505642	5127, 4851, 3783, 7249, 2648, 10616, 8775, 572, 11252, 81, 10155, 578, 4924, 5580, 9146, 26229, 5605, 4035, 8733, 1759, 11338, 8314, 79058, 10572, 9688, 2664, 5595, 8536, 3661, 79720, 2316, 28952, 1785, 4641, 8692, 2771, 7040, 10945, 7186, 1445, 9230, 5905, 26056, 29763, 9277, 55738, 3326, 8086, 7157, 10211, 322, 23144, 53827	478	1778	16412	1.02348	1	0.944829	99.9999
GOTERM_BP_ALL	GO:0051050~positive regulation of transport	28	5.58882	0.511169	3661, 79720, 2316, 3783, 1785, 4641, 2648, 8692, 10616, 7040, 572, 81, 10155, 578, 9146, 5580, 26229, 4035, 9277, 3326, 1759, 7157, 322, 10211, 11338, 8314, 10572, 8536	478	924	16412	1.04045	1	0.946335	99.9999
GOTERM_BP_ALL	GO:0042990~regulation of transcription factor import into nucleus	4	0.798403	0.524446	10616, 2316, 28952, 10155	478	95	16412	1.44567	1	0.950547	99.9999
GOTERM_BP_ALL	GO:0042991~transcription factor import into nucleus	4	0.798403	0.531525	10616, 2316, 28952, 10155	478	96	16412	1.43061	1	0.952788	99.9999
Annotation Cluster 25	Enrichment Score: 2.0951301295502986
Category	Term	Count	%	PValue	Genes	List Total	Pop Hits	Pop Total	Fold Enrichment	Bonferroni	Benjamini	FDR
GOTERM_BP_ALL	GO:0022613~ribonucleoprotein complex biogenesis	28	5.58882	1.6359e-05	7536, 56949, 65083, 10421, 26284, 9092, 23481, 26574, 27339, 25804, 8568, 6628, 6839, 9277, 90121, 22907, 8662, 10419, 92170, 1778, 8602, 81875, 11338, 8175, 10607, 10813, 64794, 4839	478	377	16412	2.55006	0.0813395	0.00102163	0.0312473
GOTERM_BP_ALL	GO:0042254~ribosome biogenesis	17	3.39321	0.00158686	8568, 65083, 6839, 90121, 9277, 22907, 26284, 92170, 9092, 23481, 26574, 8602, 81875, 10607, 10813, 64794, 4839	478	237	16412	2.46283	0.999735	0.0321542	2.98834
GOTERM_BP_ALL	GO:0034660~ncRNA metabolic process	26	5.18962	0.00382051	65083, 3265, 5434, 6598, 6597, 9092, 23481, 2975, 29894, 8568, 6628, 6839, 90121, 9277, 7407, 10419, 8086, 80789, 7157, 8602, 10607, 9688, 10813, 115708, 79650, 4839	478	481	16412	1.85593	1	0.0620286	7.05161
GOTERM_BP_ALL	GO:0006364~rRNA processing	11	2.19561	0.0152337	8568, 65083, 10607, 6839, 90121, 9277, 10813, 9092, 23481, 4839, 8602	478	155	16412	2.43666	1	0.162145	25.4172
GOTERM_BP_ALL	GO:0016072~rRNA metabolic process	11	2.19561	0.0193564	8568, 65083, 10607, 6839, 90121, 9277, 10813, 9092, 23481, 4839, 8602	478	161	16412	2.34585	1	0.190372	31.1615
GOTERM_BP_ALL	GO:0034470~ncRNA processing	17	3.39321	0.03542	8568, 65083, 6839, 90121, 9277, 8086, 80789, 9092, 23481, 8602, 10607, 9688, 10813, 115708, 79650, 4839, 29894	478	334	16412	1.74758	1	0.279299	49.7887
GOTERM_BP_ALL	GO:0000462~maturation of SSU-rRNA from tricistronic rRNA transcript (SSU-rRNA, 5.8S rRNA, LSU-rRNA)	4	0.798403	0.0386549	10607, 90121, 9277, 8602	478	26	16412	5.28227	1	0.292849	52.9098
GOTERM_BP_ALL	GO:0042274~ribosomal small subunit biogenesis	5	0.998004	0.0535122	10607, 90121, 9277, 26284, 8602	478	49	16412	3.50354	1	0.352164	65.0291
GOTERM_BP_ALL	GO:0030490~maturation of SSU-rRNA	4	0.798403	0.0649942	10607, 90121, 9277, 8602	478	32	16412	4.29184	1	0.396108	72.3023
Annotation Cluster 26	Enrichment Score: 2.07937134314418
Category	Term	Count	%	PValue	Genes	List Total	Pop Hits	Pop Total	Fold Enrichment	Bonferroni	Benjamini	FDR
GOTERM_BP_ALL	GO:0008219~cell death	86	17.1657	0.000145164	23513, 2002, 4851, 3005, 5536, 118, 4000, 10298, 10616, 25865, 1822, 10921, 3678, 10300, 572, 81, 9040, 5585, 578, 10131, 89941, 5580, 51564, 64782, 64780, 5447, 5708, 5605, 375790, 2907, 4035, 4296, 5702, 3611, 79155, 4833, 1616, 6609, 54867, 10572, 5499, 5595, 23028, 5315, 3661, 3265, 8517, 5871, 1889, 10227, 2316, 23770, 1785, 6794, 9092, 26574, 57805, 6709, 1072, 8692, 7040, 7186, 369, 5518, …	478	1986	16412	1.4868	0.528989	0.0052879	0.276953
GOTERM_BP_ALL	GO:0016265~death	86	17.1657	0.000145164	23513, 2002, 4851, 3005, 5536, 118, 4000, 10298, 10616, 25865, 1822, 10921, 3678, 10300, 572, 81, 9040, 5585, 578, 10131, 89941, 5580, 51564, 64782, 64780, 5447, 5708, 5605, 375790, 2907, 4035, 4296, 5702, 3611, 79155, 4833, 1616, 6609, 54867, 10572, 5499, 5595, 23028, 5315, 3661, 3265, 8517, 5871, 1889, 10227, 2316, 23770, 1785, 6794, 9092, 26574, 57805, 6709, 1072, 8692, 7040, 7186, 369, 5518, …	478	1986	16412	1.4868	0.528989	0.0052879	0.276953
GOTERM_BP_ALL	GO:0012501~programmed cell death	81	16.1677	0.000302796	23513, 4851, 3005, 118, 4000, 10298, 10616, 1822, 10921, 3678, 572, 81, 9040, 5585, 578, 10131, 89941, 5580, 51564, 64782, 64780, 5447, 5708, 5605, 375790, 2907, 4035, 4296, 5702, 3611, 79155, 4833, 1616, 6609, 54867, 10572, 5499, 5595, 23028, 5315, 3661, 3265, 8517, 5871, 1889, 10227, 2316, 23770, 1785, 6794, 9092, 26574, 57805, 6709, 1072, 8692, 7040, 7186, 369, 5518, 2597, 7423, 22809, 3654, 4…	478	1885	16412	1.47539	0.792066	0.00941645	0.576871
GOTERM_BP_ALL	GO:0006915~apoptotic process	76	15.1697	0.000538589	23513, 4851, 3005, 118, 4000, 10298, 10616, 1822, 10921, 3678, 572, 9040, 5585, 578, 10131, 89941, 5580, 51564, 64782, 64780, 5447, 5708, 375790, 2907, 4035, 4296, 5702, 3611, 79155, 1616, 6609, 54867, 10572, 5499, 5595, 23028, 3661, 3265, 8517, 1889, 10227, 2316, 23770, 1785, 6794, 9092, 26574, 57805, 6709, 1072, 8692, 7040, 7186, 369, 5518, 2597, 7423, 22809, 3654, 4055, 4091, 5300, 10514, 3837…	478	1774	16412	1.47094	0.938816	0.0149086	1.02391
GOTERM_BP_ALL	GO:0010941~regulation of cell death	65	12.9741	0.00281475	2002, 23513, 4851, 5536, 4000, 10298, 10616, 10921, 3678, 10300, 572, 9040, 81, 10131, 578, 5580, 51564, 64780, 5447, 5708, 5605, 375790, 2907, 4035, 5702, 4296, 3611, 79155, 4833, 1616, 6609, 10572, 5499, 23028, 8517, 3265, 5871, 2316, 23770, 1785, 26574, 57805, 1072, 8692, 7040, 7186, 369, 5518, 7423, 22809, 3654, 4055, 4091, 10514, 5300, 23523, 598, 3326, 7157, 10280, 322, 5524, 997, 10494, 396	478	1557	16412	1.43337	1	0.0496581	5.2424
GOTERM_BP_ALL	GO:0010942~positive regulation of cell death	31	6.18762	0.00497497	23513, 2002, 4851, 1785, 26574, 57805, 8692, 10616, 7040, 7186, 10921, 5518, 10300, 572, 9040, 578, 5580, 4055, 5300, 10514, 375790, 598, 4296, 7157, 322, 997, 5524, 1616, 6609, 10572, 5499	478	624	16412	1.70573	1	0.0760493	9.08797
GOTERM_BP_ALL	GO:0043065~positive regulation of apoptotic process	29	5.78842	0.00716503	23513, 4851, 1785, 26574, 57805, 8692, 10616, 7040, 7186, 10921, 5518, 572, 9040, 578, 4055, 5580, 5300, 10514, 598, 375790, 4296, 7157, 322, 997, 5524, 1616, 6609, 10572, 5499	478	586	16412	1.69916	1	0.097887	12.8354
GOTERM_BP_ALL	GO:0043068~positive regulation of programmed cell death	29	5.78842	0.0078918	23513, 4851, 1785, 26574, 57805, 8692, 10616, 7040, 7186, 10921, 5518, 572, 9040, 578, 4055, 5580, 5300, 10514, 598, 375790, 4296, 7157, 322, 997, 5524, 1616, 6609, 10572, 5499	478	591	16412	1.68478	1	0.105108	14.0463
GOTERM_BP_ALL	GO:2001235~positive regulation of apoptotic signaling pathway	13	2.59481	0.00829671	598, 7157, 8692, 10616, 1616, 7186, 10572, 5518, 5499, 572, 578, 4055, 5580	478	186	16412	2.39974	1	0.108282	14.714
GOTERM_BP_ALL	GO:0042981~regulation of apoptotic process	59	11.7764	0.0083401	23513, 4851, 4000, 10298, 10616, 10921, 3678, 572, 9040, 81, 10131, 578, 5580, 64780, 5447, 5708, 5605, 375790, 2907, 4035, 5702, 4296, 3611, 79155, 4833, 1616, 6609, 10572, 5499, 23028, 3265, 5871, 2316, 23770, 1785, 26574, 57805, 1072, 8692, 7040, 7186, 369, 5518, 7423, 22809, 3654, 4055, 4091, 10514, 5300, 598, 3326, 7157, 10280, 322, 997, 5524, 10494, 396	478	1455	16412	1.39227	1	0.108277	14.7852
GOTERM_BP_ALL	GO:0043067~regulation of programmed cell death	59	11.7764	0.00986958	23513, 4851, 4000, 10298, 10616, 10921, 3678, 572, 9040, 81, 10131, 578, 5580, 64780, 5447, 5708, 5605, 375790, 2907, 4035, 5702, 4296, 3611, 79155, 4833, 1616, 6609, 10572, 5499, 23028, 3265, 5871, 2316, 23770, 1785, 26574, 57805, 1072, 8692, 7040, 7186, 369, 5518, 7423, 22809, 3654, 4055, 4091, 10514, 5300, 598, 3326, 7157, 10280, 322, 997, 5524, 10494, 396	478	1466	16412	1.38182	1	0.121238	17.2613
GOTERM_BP_ALL	GO:2001238~positive regulation of extrinsic apoptotic signaling pathway	6	1.1976	0.0214636	10616, 7186, 5518, 5499, 4055, 8692	478	55	16412	3.74561	1	0.202967	33.9329
GOTERM_BP_ALL	GO:0097191~extrinsic apoptotic signaling pathway	13	2.59481	0.0358425	598, 4000, 8692, 10616, 1616, 7040, 7186, 10572, 5518, 5499, 572, 578, 4055	478	229	16412	1.94913	1	0.280916	50.2071
GOTERM_BP_ALL	GO:0060548~negative regulation of cell death	37	7.38523	0.0466791	3265, 8517, 4851, 2316, 23770, 5536, 26574, 4000, 57805, 1072, 10616, 7186, 369, 7423, 3678, 572, 22809, 3654, 10131, 5580, 4091, 51564, 5447, 5300, 64780, 23523, 5708, 598, 2907, 4035, 5702, 3611, 3326, 7157, 79155, 396, 23028	478	927	16412	1.37043	1	0.327435	59.8774
GOTERM_BP_ALL	GO:0097190~apoptotic signaling pathway	27	5.38922	0.0484931	3265, 6794, 9092, 4000, 26574, 57805, 8692, 10616, 7040, 7186, 5518, 572, 10131, 578, 89941, 4055, 5580, 64782, 10514, 598, 2907, 7157, 1616, 10572, 10494, 5499, 23028	478	632	16412	1.46683	1	0.333666	61.311
GOTERM_BP_ALL	GO:2001233~regulation of apoptotic signaling pathway	18	3.59281	0.0531532	598, 2907, 7157, 57805, 4000, 8692, 10616, 1616, 7186, 10572, 5518, 5499, 23028, 572, 578, 10131, 4055, 5580	478	381	16412	1.62211	1	0.351077	64.7748
GOTERM_BP_ALL	GO:0043069~negative regulation of programmed cell death	33	6.58683	0.0907668	3265, 4851, 2316, 23770, 26574, 57805, 4000, 1072, 10616, 7186, 369, 7423, 3678, 572, 22809, 3654, 10131, 5580, 4091, 5447, 5300, 64780, 5708, 598, 2907, 4035, 5702, 3611, 3326, 7157, 79155, 396, 23028	478	861	16412	1.31597	1	0.476253	83.7616
GOTERM_BP_ALL	GO:0043066~negative regulation of apoptotic process	32	6.38723	0.117247	3265, 4851, 2316, 23770, 26574, 57805, 4000, 1072, 7186, 369, 7423, 3678, 572, 22809, 3654, 10131, 5580, 4091, 5447, 5300, 64780, 5708, 598, 2907, 4035, 5702, 3611, 3326, 7157, 79155, 396, 23028	478	852	16412	1.28957	1	0.544698	90.7674
GOTERM_BP_ALL	GO:2001236~regulation of extrinsic apoptotic signaling pathway	8	1.59681	0.169573	10616, 7186, 598, 5518, 5499, 4055, 4000, 8692	478	156	16412	1.76076	1	0.653583	97.1269
Annotation Cluster 27	Enrichment Score: 2.0587988864878883
Category	Term	Count	%	PValue	Genes	List Total	Pop Hits	Pop Total	Fold Enrichment	Bonferroni	Benjamini	FDR
GOTERM_BP_ALL	GO:0022008~neurogenesis	78	15.5689	6.19472e-05	1292, 5127, 9968, 112, 7026, 2050, 23513, 79641, 4851, 23654, 85377, 79143, 10398, 5536, 3675, 27339, 8775, 6867, 3678, 10300, 162427, 79006, 51564, 5708, 5605, 375790, 2063, 4035, 5702, 3611, 1759, 9820, 1981, 2664, 23363, 5595, 8986, 29882, 8536, 2118, 2119, 5754, 3265, 3508, 23154, 10939, 1785, 6794, 10362, 6709, 1072, 7040, 369, 4134, 22809, 60, 1173, 4323, 3276, 1445, 5300, 391, 1464, 55201,…	478	1710	16412	1.56615	0.274771	0.00271891	0.118276
GOTERM_BP_ALL	GO:0007399~nervous system development	100	19.9601	0.000130548	1292, 23513, 23654, 9746, 79143, 5536, 2648, 3675, 27339, 6867, 1822, 3678, 162427, 79006, 51564, 375790, 23648, 4035, 6609, 1981, 8536, 2022, 5216, 5754, 10939, 1785, 1072, 7040, 1445, 391, 1464, 3226, 55201, 10419, 3326, 10280, 322, 10211, 8175, 6389, 10494, 4627, 396, 4771, 5127, 9968, 112, 7026, 6598, 2050, 6597, 79641, 4851, 7249, 85377, 10398, 5986, 8775, 10300, 572, 578, 5708, 5605, 2063, …	478	2391	16412	1.436	0.491895	0.00485914	0.249102
GOTERM_BP_ALL	GO:0030030~cell projection organization	70	13.9721	0.00018158	1292, 5127, 112, 2050, 23513, 4851, 23654, 85377, 10398, 5536, 2648, 3675, 3678, 10300, 162427, 79006, 11252, 3636, 5580, 832, 5708, 5605, 29780, 375790, 4035, 5702, 3611, 1759, 9820, 10101, 2664, 23363, 5595, 8986, 29882, 8536, 23603, 5216, 2118, 5754, 23580, 3265, 23154, 2316, 10939, 1785, 6794, 6709, 1072, 369, 4134, 60, 5829, 1173, 11135, 3276, 391, 6624, 55201, 28964, 3326, 22821, 322, 10211…	478	1539	16412	1.56168	0.610059	0.00634303	0.346316
GOTERM_BP_ALL	GO:0031175~neuron projection development	54	10.7784	0.000234947	1292, 5127, 112, 2050, 4851, 23654, 85377, 10398, 5536, 3675, 3678, 162427, 10300, 79006, 5708, 5605, 375790, 4035, 5702, 3611, 1759, 9820, 2664, 23363, 5595, 29882, 8536, 8986, 2118, 5754, 3265, 23154, 10939, 1785, 6794, 6709, 1072, 369, 4134, 60, 1173, 3276, 391, 55201, 28964, 3326, 22821, 10211, 322, 8175, 10494, 4627, 396, 7094	478	1108	16412	1.67335	0.70435	0.00763473	0.447884
GOTERM_BP_ALL	GO:0048699~generation of neurons	71	14.1717	0.000536173	1292, 5127, 112, 7026, 2050, 23513, 4851, 23654, 85377, 10398, 5536, 3675, 27339, 8775, 3678, 10300, 162427, 79006, 51564, 5708, 5605, 375790, 2063, 4035, 5702, 3611, 1759, 9820, 1981, 2664, 23363, 5595, 8986, 29882, 8536, 2118, 2119, 5754, 3265, 3508, 23154, 10939, 1785, 6794, 10362, 6709, 1072, 7040, 369, 4134, 22809, 60, 1173, 3276, 5300, 391, 55201, 3226, 10419, 28964, 3326, 7157, 22821, 1021…	478	1628	16412	1.4974	0.938044	0.0149218	1.01934
GOTERM_BP_ALL	GO:0048666~neuron development	57	11.3772	0.000709845	1292, 5127, 112, 2050, 23513, 4851, 23654, 85377, 10398, 5536, 3675, 3678, 10300, 162427, 79006, 5708, 5605, 375790, 2063, 4035, 5702, 3611, 1759, 9820, 2664, 23363, 5595, 8986, 29882, 8536, 2118, 5754, 3265, 23154, 10939, 1785, 6794, 6709, 1072, 369, 4134, 22809, 60, 1173, 3276, 391, 55201, 28964, 3326, 22821, 10211, 322, 8175, 10494, 4627, 396, 7094	478	1245	16412	1.57195	0.974842	0.0178898	1.34739
GOTERM_BP_ALL	GO:0030182~neuron differentiation	66	13.1737	0.00082989	1292, 5127, 112, 2050, 23513, 4851, 23654, 85377, 10398, 5536, 3675, 27339, 8775, 3678, 10300, 162427, 79006, 51564, 5708, 5605, 375790, 2063, 4035, 5702, 3611, 1759, 9820, 1981, 2664, 23363, 5595, 8986, 29882, 8536, 2118, 2119, 5754, 3265, 3508, 23154, 10939, 1785, 6794, 10362, 6709, 1072, 369, 4134, 22809, 60, 1173, 3276, 5300, 391, 55201, 3226, 28964, 3326, 22821, 10211, 322, 8175, 10494, 4627…	478	1511	16412	1.49973	0.986507	0.0201989	1.57355
GOTERM_BP_ALL	GO:0048667~cell morphogenesis involved in neuron differentiation	41	8.18363	0.00114078	1292, 3265, 2050, 23513, 4851, 23654, 10939, 6794, 1785, 5536, 10398, 6709, 1072, 369, 3678, 79006, 60, 1173, 391, 5605, 5708, 375790, 5702, 3611, 28964, 3326, 1759, 22821, 10211, 322, 9820, 10494, 4627, 2664, 23363, 7094, 5595, 396, 8986, 29882, 2118	478	828	16412	1.70015	0.997313	0.0251922	2.15696
GOTERM_BP_ALL	GO:0007409~axonogenesis	38	7.58483	0.00123964	1292, 3265, 2050, 4851, 23654, 10939, 6794, 1785, 5536, 10398, 6709, 1072, 369, 3678, 79006, 60, 1173, 391, 5605, 5708, 375790, 5702, 3611, 28964, 3326, 1759, 22821, 10211, 322, 10494, 4627, 2664, 7094, 5595, 396, 8986, 29882, 2118	478	751	16412	1.73731	0.998392	0.0267774	2.34179
GOTERM_BP_ALL	GO:0000904~cell morphogenesis involved in differentiation	49	9.78044	0.00167325	1292, 2050, 23513, 4851, 23654, 5536, 10398, 3678, 79006, 81, 10155, 5605, 5708, 375790, 5702, 3611, 1759, 9820, 2664, 23363, 5595, 29882, 8986, 23603, 2118, 3265, 2316, 10939, 6794, 1785, 6709, 1072, 7040, 369, 60, 5829, 1173, 391, 4237, 8751, 28964, 3326, 22821, 322, 10211, 10494, 4627, 396, 7094	478	1066	16412	1.57824	0.999831	0.0334843	3.14857
GOTERM_BP_ALL	GO:0061564~axon development	38	7.58483	0.00237495	1292, 3265, 2050, 4851, 23654, 10939, 6794, 1785, 5536, 10398, 6709, 1072, 369, 3678, 79006, 60, 1173, 391, 5605, 5708, 375790, 5702, 3611, 28964, 3326, 1759, 22821, 10211, 322, 10494, 4627, 2664, 7094, 5595, 396, 8986, 29882, 2118	478	779	16412	1.67486	0.999996	0.0435405	4.44083
GOTERM_BP_ALL	GO:0048812~neuron projection morphogenesis	41	8.18363	0.00251915	1292, 3265, 2050, 4851, 23654, 10939, 6794, 1785, 5536, 10398, 6709, 1072, 369, 3678, 79006, 60, 1173, 391, 5605, 5708, 375790, 55201, 5702, 3611, 28964, 3326, 1759, 22821, 10211, 322, 9820, 10494, 4627, 2664, 23363, 7094, 5595, 396, 8986, 29882, 2118	478	864	16412	1.62931	0.999998	0.0453264	4.70434
GOTERM_BP_ALL	GO:0048468~cell development	88	17.5649	0.00426738	1292, 5434, 5127, 9968, 112, 2050, 6597, 23513, 4851, 23654, 85377, 5536, 10398, 4000, 3675, 27339, 3678, 10300, 162427, 572, 79006, 81, 578, 10155, 54623, 5708, 5605, 375790, 2063, 4035, 5702, 3611, 4849, 1759, 9820, 1981, 2664, 23363, 5595, 23028, 8986, 8536, 29882, 2022, 23603, 2118, 2119, 5754, 3265, 2318, 23154, 2316, 10939, 1785, 6794, 10362, 6709, 1072, 7040, 369, 5518, 4134, 22809, 60, 58…	478	2280	16412	1.3252	1	0.0677773	7.84492
GOTERM_BP_ALL	GO:0048013~ephrin receptor signaling pathway	9	1.79641	0.00641935	3265, 2050, 4627, 28964, 60, 1759, 10398, 1173, 1072	478	95	16412	3.25276	1	0.0912602	11.5762
GOTERM_BP_ALL	GO:0030154~cell differentiation	135	26.9461	0.0102281	1292, 7536, 5434, 23513, 2002, 23654, 5536, 79143, 2648, 27339, 3675, 4926, 22904, 6867, 3678, 162427, 79006, 10155, 23139, 51564, 54623, 5447, 8407, 375790, 23648, 4035, 3693, 11007, 1616, 1981, 8536, 2022, 5754, 6300, 2318, 2768, 2316, 10939, 2767, 1785, 14, 1072, 7040, 726, 5829, 4091, 595, 1445, 10514, 391, 4237, 51586, 598, 1464, 3226, 55201, 8751, 10419, 9757, 3326, 10211, 322, 8175, 10494,…	478	3854	16412	1.2027	1	0.12392	17.8318
GOTERM_BP_ALL	GO:0032990~cell part morphogenesis	46	9.18164	0.0153331	1292, 3265, 2050, 4851, 23654, 2316, 10939, 6794, 1785, 5536, 10398, 6709, 1072, 369, 3678, 4134, 79006, 11252, 60, 1173, 391, 5605, 5708, 375790, 598, 55201, 5702, 3611, 28964, 3326, 1759, 22821, 10211, 322, 9820, 10494, 4627, 2664, 23363, 7094, 5595, 396, 8986, 29882, 23603, 2118	478	1113	16412	1.41905	1	0.162132	25.5609
GOTERM_BP_ALL	GO:0048858~cell projection morphogenesis	45	8.98204	0.0177634	1292, 3265, 2050, 4851, 23654, 2316, 10939, 6794, 1785, 5536, 10398, 6709, 1072, 369, 3678, 4134, 79006, 11252, 60, 1173, 391, 5605, 5708, 375790, 55201, 5702, 3611, 28964, 3326, 1759, 22821, 10211, 322, 9820, 10494, 4627, 2664, 23363, 7094, 5595, 396, 8986, 29882, 23603, 2118	478	1093	16412	1.4136	1	0.179436	28.9934
GOTERM_BP_ALL	GO:0000902~cell morphogenesis	58	11.5768	0.0207775	1292, 2050, 23513, 4851, 23654, 10398, 5536, 118, 3678, 79006, 11252, 81, 10155, 832, 5708, 5605, 29780, 375790, 5702, 3611, 1759, 9820, 2664, 23363, 5595, 8986, 29882, 23603, 2118, 23580, 3265, 2768, 2316, 10939, 1785, 6794, 6709, 1072, 7040, 369, 4134, 60, 5829, 11135, 1173, 4237, 391, 55201, 8751, 28964, 3326, 22821, 10211, 322, 10494, 4627, 396, 7094	478	1496	16412	1.33116	1	0.198537	33.0424
GOTERM_BP_ALL	GO:0048869~cellular developmental process	140	27.9441	0.0229585	1292, 7536, 5434, 23513, 2002, 23654, 5536, 79143, 2648, 27339, 3675, 4926, 22904, 6867, 3678, 162427, 79006, 10155, 23139, 51564, 54623, 5447, 8407, 29780, 375790, 23648, 4035, 3693, 11007, 1616, 1981, 8536, 2022, 5754, 23580, 6300, 2318, 2768, 2316, 10939, 2767, 1785, 14, 1072, 7040, 726, 5829, 11135, 4091, 595, 1445, 10514, 4237, 391, 51586, 598, 1464, 3226, 55201, 8751, 10419, 9757, 3326, 102…	478	4117	16412	1.16756	1	0.212577	35.8347
GOTERM_BP_ALL	GO:0048731~system development	148	29.5409	0.0269836	1292, 7536, 23513, 23654, 5536, 9746, 79143, 2648, 27339, 3675, 4926, 22904, 6867, 1822, 3678, 162427, 79006, 10155, 51564, 54623, 5447, 1893, 375790, 4035, 23648, 3487, 10908, 162, 6609, 1981, 8536, 2022, 5216, 5754, 823, 6300, 2316, 10939, 2767, 1785, 14, 1072, 7040, 726, 7423, 4091, 595, 1445, 8379, 4237, 391, 598, 1464, 3226, 55201, 8751, 10419, 9757, 3326, 10280, 10211, 322, 790, 1397, 8175,…	478	4402	16412	1.15437	1	0.236387	40.7005
GOTERM_BP_ALL	GO:0009653~anatomical structure morphogenesis	99	19.7605	0.0289165	1292, 23513, 23654, 79143, 5536, 2648, 3675, 22904, 3678, 79006, 10155, 8216, 51564, 54623, 5447, 1893, 29780, 375790, 4035, 23648, 3693, 10908, 8536, 2022, 5216, 5754, 23580, 823, 2316, 2768, 10939, 1785, 14, 1072, 7040, 7423, 5829, 11135, 4237, 391, 598, 1464, 3226, 55201, 8751, 3326, 10211, 322, 10494, 4627, 4771, 396, 9968, 2050, 7026, 79641, 4851, 7249, 10398, 118, 25865, 5986, 5585, 11252, …	478	2815	16412	1.20751	1	0.246365	42.9109
GOTERM_BP_ALL	GO:0048856~anatomical structure development	173	34.5309	0.0312833	1292, 7536, 5434, 23513, 23654, 5536, 9746, 79143, 2648, 27339, 3675, 4926, 22904, 6867, 1822, 3678, 162427, 79006, 10155, 8216, 51564, 54623, 5447, 1893, 8407, 29780, 375790, 4035, 23648, 3487, 3693, 10908, 162, 1616, 6609, 1981, 23476, 8536, 2022, 5216, 5754, 23580, 823, 23399, 2318, 6300, 9904, 2316, 2768, 10939, 2767, 1785, 5351, 14, 1072, 7040, 726, 7423, 5829, 11135, 4091, 595, 1445, 8379, …	478	5253	16412	1.13076	1	0.260166	45.5113
GOTERM_BP_ALL	GO:0097485~neuron projection guidance	26	5.18962	0.0322446	1292, 3265, 2050, 23654, 5536, 10398, 6709, 1072, 369, 3678, 60, 1173, 391, 5605, 5708, 375790, 5702, 28964, 3326, 1759, 22821, 4627, 5595, 7094, 8986, 2118	478	579	16412	1.5418	1	0.262997	46.535
GOTERM_BP_ALL	GO:0007411~axon guidance	26	5.18962	0.0322446	1292, 3265, 2050, 23654, 5536, 10398, 6709, 1072, 369, 3678, 60, 1173, 391, 5605, 5708, 375790, 5702, 28964, 3326, 1759, 22821, 4627, 5595, 7094, 8986, 2118	478	579	16412	1.5418	1	0.262997	46.535
GOTERM_BP_ALL	GO:0032989~cellular component morphogenesis	59	11.7764	0.0350835	1292, 2050, 23513, 4851, 23654, 10398, 5536, 118, 3678, 79006, 11252, 81, 10155, 832, 5708, 5605, 29780, 375790, 5702, 3611, 1759, 9820, 2664, 23363, 5595, 8986, 29882, 23603, 2118, 23580, 3265, 2768, 2316, 10939, 1785, 6794, 6709, 1072, 7040, 369, 4134, 60, 5829, 11135, 1173, 4237, 391, 598, 55201, 8751, 28964, 3326, 22821, 10211, 322, 10494, 4627, 396, 7094	478	1576	16412	1.28537	1	0.277424	49.453
GOTERM_BP_ALL	GO:0032502~developmental process	191	38.1238	0.0366359	1292, 7536, 5434, 23513, 2002, 23654, 5536, 79143, 9746, 2648, 27339, 3675, 4926, 22904, 6867, 1822, 3678, 162427, 79006, 10155, 23139, 8216, 51564, 54623, 5447, 1893, 8407, 29780, 375790, 4035, 23648, 3487, 3693, 10908, 11007, 162, 1616, 6609, 1981, 23476, 8536, 2022, 5216, 10726, 5754, 23580, 823, 23399, 2318, 6300, 9904, 2316, 2768, 10939, 2767, 5045, 2314, 1785, 5351, 14, 1072, 7040, 726, 742…	478	5881	16412	1.11511	1	0.283339	50.9841
GOTERM_BP_ALL	GO:0006935~chemotaxis	35	6.98603	0.0427946	1292, 3265, 2050, 23513, 4851, 7249, 23654, 5536, 10398, 6709, 1072, 7040, 25865, 369, 7423, 3678, 51157, 60, 5580, 1173, 391, 5605, 5708, 375790, 5702, 28964, 3326, 1759, 22821, 4627, 7094, 5595, 8986, 2022, 2118	478	861	16412	1.39572	1	0.309279	56.6363
GOTERM_BP_ALL	GO:0042330~taxis	35	6.98603	0.0427946	1292, 3265, 2050, 23513, 4851, 7249, 23654, 5536, 10398, 6709, 1072, 7040, 25865, 369, 7423, 3678, 51157, 60, 5580, 1173, 391, 5605, 5708, 375790, 5702, 28964, 3326, 1759, 22821, 4627, 7094, 5595, 8986, 2022, 2118	478	861	16412	1.39572	1	0.309279	56.6363
GOTERM_BP_ALL	GO:0044767~single-organism developmental process	187	37.3253	0.0471924	1292, 7536, 5434, 23513, 2002, 23654, 5536, 79143, 9746, 2648, 27339, 3675, 4926, 22904, 6867, 1822, 3678, 162427, 79006, 10155, 23139, 51564, 54623, 5447, 1893, 8407, 29780, 375790, 4035, 23648, 3487, 3693, 10908, 11007, 162, 1616, 6609, 1981, 23476, 8536, 2022, 5216, 10726, 5754, 23580, 823, 2318, 6300, 9904, 2316, 2768, 10939, 2767, 5045, 2314, 1785, 14, 1072, 7040, 726, 7423, 5829, 11135, 409…	478	5788	16412	1.10929	1	0.327875	60.2881
GOTERM_BP_ALL	GO:0007275~multicellular organismal development	162	32.3353	0.0526437	1292, 7536, 23513, 23654, 5536, 9746, 79143, 2648, 27339, 3675, 4926, 22904, 6867, 1822, 3678, 162427, 79006, 10155, 51564, 54623, 5447, 1893, 375790, 4035, 23648, 3487, 3693, 10908, 162, 6609, 1981, 23476, 8536, 2022, 5216, 10726, 5754, 823, 6300, 9904, 2768, 2316, 10939, 2767, 2314, 1785, 14, 1072, 7040, 726, 7423, 5829, 4091, 595, 1445, 8379, 4237, 391, 598, 1464, 3226, 55201, 8751, 10419, 975…	478	4968	16412	1.11961	1	0.349161	64.4109
GOTERM_BP_ALL	GO:0009605~response to external stimulus	88	17.5649	0.124293	1292, 9513, 2050, 6829, 23513, 4851, 23130, 23654, 7249, 7791, 5536, 10398, 4000, 2648, 22904, 25865, 3678, 572, 23400, 578, 5580, 51564, 54623, 5447, 5708, 5605, 375790, 2063, 11140, 4035, 55361, 5702, 1759, 79155, 9780, 162, 11338, 64223, 23476, 56893, 9112, 9688, 5499, 5595, 8986, 2022, 5315, 2118, 3661, 3265, 8517, 27350, 1889, 9261, 2767, 10939, 6709, 1072, 79065, 8692, 2771, 7040, 25804, 36…	478	2662	16412	1.13503	1	0.561898	92.0779
GOTERM_BP_ALL	GO:0048513~organ development	99	19.7605	0.224482	7536, 9968, 7026, 2050, 23513, 79641, 6597, 4851, 7249, 23654, 79143, 118, 4000, 2648, 3675, 4926, 22904, 8775, 5986, 6867, 572, 5585, 3636, 10155, 578, 2997, 54623, 5447, 10869, 1893, 5605, 4035, 23648, 6257, 3611, 10908, 162, 10766, 9820, 24144, 5499, 23363, 5595, 23028, 5315, 2022, 23603, 2118, 2119, 5754, 56949, 3265, 823, 1889, 6300, 2316, 3508, 9261, 2767, 23770, 23152, 10362, 1785, 6794, 9…	478	3134	16412	1.0846	1	0.740974	99.2223
GOTERM_BP_ALL	GO:0044707~single-multicellular organism process	197	39.3214	0.62742	23513, 23654, 22904, 6867, 1822, 23139, 51564, 23648, 3487, 162, 6609, 1981, 2022, 5216, 10726, 5754, 823, 2316, 2314, 14, 1072, 7040, 7186, 726, 4091, 1445, 4237, 51586, 1464, 55201, 8751, 322, 10211, 6389, 10494, 4627, 4771, 4245, 5127, 112, 6598, 6597, 4851, 7249, 83442, 118, 10755, 572, 81, 578, 2997, 832, 10869, 9610, 5605, 5708, 5702, 3611, 4849, 10766, 2664, 23363, 23028, 5315, 2118, 2119,…	478	6846	16412	0.988014	1	0.976635	100
GOTERM_BP_ALL	GO:0032501~multicellular organismal process	203	40.519	0.686663	23513, 23654, 22904, 6867, 1822, 23139, 51564, 23648, 3487, 162, 6609, 1981, 2022, 5216, 10726, 5754, 823, 23399, 2316, 2314, 14, 23633, 1072, 7040, 7186, 726, 4091, 1445, 4237, 51586, 1464, 55201, 8751, 322, 10211, 6389, 10494, 4627, 4771, 4245, 5127, 112, 6598, 6597, 4851, 7249, 83442, 118, 10755, 572, 81, 578, 2997, 832, 10869, 9610, 5605, 5708, 5702, 3611, 4849, 10766, 2664, 23363, 23028, 531…	478	7112	16412	0.980027	1	0.985951	100
Annotation Cluster 28	Enrichment Score: 2.002534266677148
Category	Term	Count	%	PValue	Genes	List Total	Pop Hits	Pop Total	Fold Enrichment	Bonferroni	Benjamini	FDR
GOTERM_BP_ALL	GO:0009966~regulation of signal transduction	110	21.9561	3.5297e-05	5536, 10298, 10616, 3675, 3678, 8525, 10131, 89941, 9146, 51564, 5447, 1893, 11140, 4035, 124583, 4296, 3487, 51231, 79155, 1616, 6609, 64223, 23476, 7343, 56926, 2022, 23399, 10174, 2768, 2316, 5045, 1785, 4641, 57805, 2771, 7040, 7186, 7423, 5829, 4091, 595, 1445, 391, 598, 1464, 10419, 23623, 3326, 10211, 997, 10025, 10494, 396, 4771, 8558, 9968, 6598, 6597, 4851, 3783, 7249, 4000, 10755, 2586…	478	2607	16412	1.44872	0.167276	0.00184732	0.067409
GOTERM_BP_ALL	GO:1902532~negative regulation of intracellular signal transduction	23	4.59082	0.00804457	51564, 1445, 5300, 598, 2907, 28952, 7249, 6794, 51231, 57805, 22821, 8692, 997, 6609, 2873, 3675, 5518, 8525, 4771, 23028, 10131, 5580, 9146	478	432	16412	1.82801	1	0.106494	14.2988
GOTERM_BP_ALL	GO:0009968~negative regulation of signal transduction	44	8.78244	0.0197182	9968, 6597, 4851, 7249, 28952, 6794, 1785, 4000, 57805, 8692, 3675, 7040, 2873, 5986, 5518, 8525, 10131, 5580, 1173, 4323, 9146, 4091, 595, 51564, 1445, 5300, 1893, 5708, 598, 2907, 4035, 5702, 3487, 51231, 1759, 7157, 22821, 997, 6609, 5499, 4771, 23028, 2022, 29924	478	1072	16412	1.40926	1	0.191803	31.645
GOTERM_BP_ALL	GO:0010648~negative regulation of cell communication	47	9.38124	0.0334063	9968, 6597, 4851, 7249, 28952, 6794, 1785, 4000, 57805, 8692, 2771, 3675, 7040, 2873, 5986, 5518, 8525, 10131, 5580, 1173, 4323, 9146, 4091, 595, 51564, 1445, 26056, 5300, 1893, 5708, 598, 2907, 4035, 5702, 3487, 51231, 1759, 7157, 22821, 997, 6609, 56893, 5499, 4771, 23028, 2022, 29924	478	1202	16412	1.34254	1	0.269139	47.7479
GOTERM_BP_ALL	GO:0023057~negative regulation of signaling	46	9.18164	0.0411705	9968, 6597, 4851, 7249, 28952, 6794, 1785, 4000, 57805, 8692, 2771, 3675, 7040, 2873, 5986, 5518, 8525, 10131, 5580, 1173, 4323, 9146, 4091, 595, 51564, 1445, 26056, 5300, 1893, 5708, 598, 2907, 4035, 5702, 3487, 51231, 1759, 7157, 22821, 997, 6609, 5499, 4771, 23028, 2022, 29924	478	1190	16412	1.32722	1	0.302589	55.2089
GOTERM_BP_ALL	GO:0048585~negative regulation of response to stimulus	48	9.58084	0.125392	9968, 6597, 4851, 7249, 28952, 6794, 1785, 4000, 57805, 8692, 3675, 7040, 2873, 5986, 5518, 8525, 9320, 10131, 5580, 4323, 9146, 1173, 4091, 595, 51564, 1445, 5300, 1893, 5708, 598, 2907, 4035, 5702, 3487, 51231, 1759, 7157, 22821, 997, 6609, 24144, 23476, 56893, 5499, 4771, 23028, 2022, 29924	478	1365	16412	1.20738	1	0.564008	92.2658
Annotation Cluster 29	Enrichment Score: 1.993104638172194
Category	Term	Count	%	PValue	Genes	List Total	Pop Hits	Pop Total	Fold Enrichment	Bonferroni	Benjamini	FDR
GOTERM_BP_ALL	GO:0009790~embryo development	44	8.78244	0.00626261	5754, 56949, 9968, 7026, 6598, 1889, 23513, 4851, 7249, 2768, 9904, 23654, 23770, 26574, 118, 1072, 2648, 27339, 3675, 3678, 5307, 9320, 10155, 4323, 4091, 54623, 4237, 598, 3226, 23648, 6257, 5702, 4849, 3693, 7157, 23476, 4627, 4771, 5595, 23028, 2022, 4245, 5216, 29924	478	998	16412	1.51376	1	0.0906138	11.3093
GOTERM_BP_ALL	GO:0043009~chordate embryonic development	30	5.98802	0.00845699	5754, 56949, 9968, 1889, 6598, 7026, 23513, 4851, 23654, 2768, 7249, 23770, 118, 1072, 2648, 27339, 10155, 4323, 598, 23648, 6257, 5702, 4849, 7157, 23476, 4627, 23028, 4245, 5216, 29924	478	621	16412	1.65868	1	0.109171	14.9769
GOTERM_BP_ALL	GO:0009792~embryo development ending in birth or egg hatching	30	5.98802	0.0095003	5754, 56949, 9968, 1889, 6598, 7026, 23513, 4851, 23654, 2768, 7249, 23770, 118, 1072, 2648, 27339, 10155, 4323, 598, 23648, 6257, 5702, 4849, 7157, 23476, 4627, 23028, 4245, 5216, 29924	478	627	16412	1.64281	1	0.118072	16.6698
GOTERM_BP_ALL	GO:0001701~in utero embryonic development	19	3.79242	0.0211774	56949, 6598, 7026, 598, 4851, 6257, 2768, 5702, 4849, 7157, 118, 2648, 27339, 23476, 4627, 23028, 10155, 4245, 29924	478	366	16412	1.7824	1	0.200888	33.5628
Annotation Cluster 30	Enrichment Score: 1.903464908612552
Category	Term	Count	%	PValue	Genes	List Total	Pop Hits	Pop Total	Fold Enrichment	Bonferroni	Benjamini	FDR
GOTERM_BP_ALL	GO:0090287~regulation of cellular response to growth factor stimulus	18	3.59281	0.000975779	5300, 4851, 5045, 23770, 1785, 3611, 6794, 4641, 7157, 10755, 3675, 7040, 25865, 5499, 3678, 7423, 2022, 4091	478	248	16412	2.49204	0.993673	0.0225476	1.84773
GOTERM_BP_ALL	GO:0007178~transmembrane receptor protein serine/threonine kinase signaling pathway	22	4.39122	0.0014423	5300, 4851, 5045, 23770, 7791, 1785, 3611, 6794, 3693, 7157, 10755, 3675, 7040, 23144, 5499, 5595, 2022, 9040, 10432, 3654, 5829, 4091	478	350	16412	2.15818	0.999439	0.0303337	2.71966
GOTERM_BP_ALL	GO:0017015~regulation of transforming growth factor beta receptor signaling pathway	11	2.19561	0.00157175	10755, 7040, 5300, 3675, 5499, 5045, 1785, 2022, 6794, 7157, 4091	478	112	16412	3.37216	0.999713	0.0319775	2.96029
GOTERM_BP_ALL	GO:1903844~regulation of cellular response to transforming growth factor beta stimulus	11	2.19561	0.00157175	10755, 7040, 5300, 3675, 5499, 5045, 1785, 2022, 6794, 7157, 4091	478	112	16412	3.37216	0.999713	0.0319775	2.96029
GOTERM_BP_ALL	GO:0007179~transforming growth factor beta receptor signaling pathway	14	2.79441	0.00468358	10755, 5300, 7040, 5499, 7791, 5045, 1785, 2022, 6794, 9040, 3693, 5829, 7157, 4091	478	195	16412	2.46506	1	0.0730397	8.578
GOTERM_BP_ALL	GO:0090092~regulation of transmembrane receptor protein serine/threonine kinase signaling pathway	15	2.99401	0.00623014	10755, 5300, 7040, 3675, 23144, 4851, 5499, 23770, 5045, 1785, 2022, 6794, 3611, 7157, 4091	478	225	16412	2.28898	1	0.0906685	11.254
GOTERM_BP_ALL	GO:0071560~cellular response to transforming growth factor beta stimulus	16	3.19361	0.00633583	5300, 5045, 7791, 1785, 6794, 3693, 7157, 8692, 10755, 3675, 7040, 5499, 9040, 2022, 5829, 4091	478	249	16412	2.20625	1	0.0913727	11.4341
GOTERM_BP_ALL	GO:0071559~response to transforming growth factor beta	16	3.19361	0.00704522	5300, 5045, 7791, 1785, 6794, 3693, 7157, 8692, 10755, 3675, 7040, 5499, 9040, 2022, 5829, 4091	478	252	16412	2.17998	1	0.0970908	12.6342
GOTERM_BP_ALL	GO:0030512~negative regulation of transforming growth factor beta receptor signaling pathway	7	1.39721	0.0258511	7040, 5300, 5499, 1785, 2022, 7157, 4091	478	78	16412	3.08132	1	0.229491	39.368
GOTERM_BP_ALL	GO:1903845~negative regulation of cellular response to transforming growth factor beta stimulus	7	1.39721	0.0258511	7040, 5300, 5499, 1785, 2022, 7157, 4091	478	78	16412	3.08132	1	0.229491	39.368
GOTERM_BP_ALL	GO:0090101~negative regulation of transmembrane receptor protein serine/threonine kinase signaling pathway	8	1.59681	0.052481	7040, 5300, 4851, 5499, 1785, 2022, 7157, 4091	478	116	16412	2.36791	1	0.348701	64.294
GOTERM_BP_ALL	GO:0090288~negative regulation of cellular response to growth factor stimulus	8	1.59681	0.104818	7040, 5300, 4851, 5499, 1785, 2022, 7157, 4091	478	137	16412	2.00495	1	0.515253	87.9405
GOTERM_BP_ALL	GO:0060393~regulation of pathway-restricted SMAD protein phosphorylation	4	0.798403	0.253219	7040, 5300, 2022, 4091	478	60	16412	2.28898	1	0.776367	99.622
GOTERM_BP_ALL	GO:0060389~pathway-restricted SMAD protein phosphorylation	3	0.598802	0.532911	7040, 2022, 4091	478	61	16412	1.68859	1	0.953237	100
Annotation Cluster 31	Enrichment Score: 1.8961027446726189
Category	Term	Count	%	PValue	Genes	List Total	Pop Hits	Pop Total	Fold Enrichment	Bonferroni	Benjamini	FDR
GOTERM_BP_ALL	GO:0005975~carbohydrate metabolic process	47	9.38124	0.00142769	11070, 11226, 79586, 2582, 22870, 3029, 5372, 2762, 6709, 8692, 2648, 79147, 7040, 10945, 8775, 84364, 9672, 2597, 7423, 9632, 572, 2026, 10113, 3636, 2997, 26229, 8402, 1468, 5589, 375790, 1464, 55738, 3487, 8086, 1778, 7157, 2590, 11285, 11282, 5528, 5834, 9688, 5499, 5315, 6448, 4245, 6576	478	1002	16412	1.61051	0.999394	0.0301529	2.69245
GOTERM_BP_ALL	GO:0043687~post-translational protein modification	27	5.38922	0.00166886	11070, 11226, 22870, 5372, 5045, 6709, 2762, 10945, 84364, 8775, 1725, 410, 9632, 10113, 51564, 5905, 5589, 55738, 8733, 8086, 1778, 2590, 11282, 9688, 9112, 83475, 4245	478	477	16412	1.94348	0.999827	0.0335272	3.14045
GOTERM_BP_ALL	GO:0009100~glycoprotein metabolic process	28	5.58882	0.00577464	11070, 11226, 79586, 22870, 5372, 26574, 6709, 2762, 79147, 10945, 84364, 8775, 9672, 7423, 9632, 10113, 26229, 5589, 375790, 1464, 55738, 124583, 1778, 2590, 11285, 11282, 6448, 4245	478	550	16412	1.74795	1	0.0859979	10.4736
GOTERM_BP_ALL	GO:0044723~single-organism carbohydrate metabolic process	37	7.38523	0.0070945	11070, 11226, 2582, 22870, 5372, 2762, 6709, 2648, 79147, 7040, 10945, 84364, 8775, 2597, 7423, 9632, 572, 2026, 10113, 3636, 2997, 26229, 8402, 1468, 5589, 55738, 1778, 7157, 2590, 11285, 11282, 5528, 5834, 5499, 5315, 4245, 6576	478	806	16412	1.57616	1	0.09748	12.717
GOTERM_BP_ALL	GO:0006487~protein N-linked glycosylation	16	3.19361	0.00835138	11070, 5589, 55738, 22870, 5372, 1778, 6709, 2762, 11285, 10945, 11282, 8775, 84364, 9632, 10113, 4245	478	257	16412	2.13757	1	0.108146	14.8037
GOTERM_BP_ALL	GO:0009101~glycoprotein biosynthetic process	25	4.99002	0.0106099	11070, 11226, 79586, 5589, 1464, 22870, 55738, 124583, 5372, 1778, 26574, 2762, 2590, 6709, 79147, 11285, 10945, 11282, 8775, 84364, 7423, 9632, 10113, 4245, 26229	478	495	16412	1.73408	1	0.127082	18.4352
GOTERM_BP_ALL	GO:0018279~protein N-linked glycosylation via asparagine	15	2.99401	0.0134868	11070, 5589, 55738, 22870, 5372, 1778, 6709, 2762, 11282, 10945, 8775, 84364, 9632, 10113, 4245	478	247	16412	2.0851	1	0.147583	22.8488
GOTERM_BP_ALL	GO:0018196~peptidyl-asparagine modification	15	2.99401	0.0140055	11070, 5589, 55738, 22870, 5372, 1778, 6709, 2762, 11282, 10945, 8775, 84364, 9632, 10113, 4245	478	248	16412	2.0767	1	0.151889	23.62
GOTERM_BP_ALL	GO:1901137~carbohydrate derivative biosynthetic process	38	7.58483	0.0162361	11070, 11226, 79586, 112, 1889, 22870, 5372, 26574, 2762, 6709, 79147, 2771, 7040, 10945, 84364, 8775, 9672, 7423, 9632, 10113, 26229, 5589, 375790, 1464, 55738, 8733, 124583, 91373, 1778, 271, 2590, 11285, 790, 4833, 80347, 11282, 5315, 4245	478	882	16412	1.47927	1	0.168519	26.8542
GOTERM_BP_ALL	GO:0006486~protein glycosylation	21	4.19162	0.0230108	11070, 11226, 5589, 55738, 22870, 5372, 1778, 2762, 6709, 2590, 79147, 11285, 10945, 11282, 8775, 84364, 7423, 9632, 10113, 4245, 26229	478	423	16412	1.70456	1	0.212637	35.9002
GOTERM_BP_ALL	GO:0043413~macromolecule glycosylation	21	4.19162	0.0230108	11070, 11226, 5589, 55738, 22870, 5372, 1778, 2762, 6709, 2590, 79147, 11285, 10945, 11282, 8775, 84364, 7423, 9632, 10113, 4245, 26229	478	423	16412	1.70456	1	0.212637	35.9002
GOTERM_BP_ALL	GO:0070085~glycosylation	21	4.19162	0.0252001	11070, 11226, 5589, 55738, 22870, 5372, 1778, 2762, 6709, 2590, 79147, 11285, 10945, 11282, 8775, 84364, 7423, 9632, 10113, 4245, 26229	478	427	16412	1.68859	1	0.22511	38.5893
GOTERM_BP_ALL	GO:0006888~ER to Golgi vesicle-mediated transport	11	2.19561	0.0269954	11070, 10945, 8775, 84364, 55738, 22870, 9632, 29959, 10113, 1778, 6709	478	170	16412	2.22166	1	0.236088	40.7143
GOTERM_BP_ALL	GO:0048193~Golgi vesicle transport	16	3.19361	0.0598179	11070, 1445, 55738, 22870, 28952, 1785, 1778, 6709, 162, 10945, 8775, 84364, 9632, 29959, 10113, 9146	478	331	16412	1.65968	1	0.378305	69.2214
GOTERM_BP_ALL	GO:1901135~carbohydrate derivative metabolic process	50	9.98004	0.0633013	11226, 79586, 112, 22870, 5372, 79147, 8775, 572, 5580, 26229, 5589, 375790, 124583, 8733, 271, 11285, 4833, 6609, 11282, 5315, 6448, 11070, 27350, 1889, 6709, 2762, 26574, 8692, 2771, 7040, 10945, 84364, 9672, 2597, 7423, 410, 9632, 2026, 10113, 1464, 55738, 91373, 1778, 2590, 7157, 790, 80347, 54982, 5528, 4245	478	1350	16412	1.27166	1	0.390039	71.3284
Annotation Cluster 32	Enrichment Score: 1.8471949922528261
Category	Term	Count	%	PValue	Genes	List Total	Pop Hits	Pop Total	Fold Enrichment	Bonferroni	Benjamini	FDR
GOTERM_BP_ALL	GO:0071310~cellular response to organic substance	103	20.5589	6.09395e-06	116138, 2002, 5536, 2648, 10616, 3675, 22904, 3678, 9040, 54623, 5447, 1893, 11140, 3693, 79155, 1616, 64223, 1981, 2022, 9158, 5754, 6300, 5045, 1785, 2783, 4641, 5351, 7040, 7186, 2597, 7423, 10113, 5829, 4091, 595, 1445, 26056, 9230, 3837, 598, 55738, 3326, 10211, 790, 997, 396, 112, 7026, 6598, 6597, 4851, 10856, 7249, 7791, 85377, 118, 4000, 23558, 10755, 25865, 572, 578, 439, 3054, 5580, 57…	478	2303	16412	1.5356	0.0311092	0.000478724	0.0116411
GOTERM_BP_ALL	GO:0071363~cellular response to growth factor stimulus	50	9.98004	3.0216e-05	112, 2002, 4851, 7249, 7791, 85377, 5536, 2648, 10755, 3675, 25865, 3678, 572, 9040, 5580, 5708, 5605, 5702, 3611, 3693, 64223, 5499, 5595, 2022, 9158, 3265, 6300, 9261, 5045, 23770, 1785, 6794, 4641, 6709, 26574, 8692, 7040, 369, 5518, 7423, 3654, 5829, 1173, 4091, 5300, 7157, 22821, 790, 5528, 396	478	920	16412	1.86602	0.145042	0.00168356	0.0577082
GOTERM_BP_ALL	GO:0070848~response to growth factor	51	10.1796	3.15876e-05	112, 2002, 4851, 7249, 7791, 85377, 5536, 2648, 10755, 3675, 25865, 3678, 572, 9040, 5580, 5708, 5605, 5702, 3611, 3693, 64223, 5499, 5595, 2022, 9158, 3265, 6300, 9261, 5045, 23770, 1785, 6794, 4641, 26574, 6709, 8692, 7040, 369, 5518, 7423, 3654, 5829, 1173, 4091, 5300, 7157, 22821, 790, 997, 5528, 396	478	946	16412	1.85103	0.151102	0.00174121	0.060327
GOTERM_BP_ALL	GO:0007167~enzyme linked receptor protein signaling pathway	62	12.3752	3.17866e-05	112, 2050, 2002, 4851, 7249, 7791, 10398, 5536, 10755, 3675, 25865, 3678, 572, 9040, 5580, 9146, 5708, 5605, 4035, 5702, 3611, 3487, 3693, 1759, 64223, 1981, 5499, 5595, 2022, 10432, 9158, 3265, 6300, 9261, 5045, 23770, 1785, 6794, 4641, 26574, 6709, 1072, 7040, 369, 5518, 7423, 3654, 60, 5829, 1173, 4091, 1445, 5300, 1464, 28964, 7157, 22821, 23144, 5528, 4627, 396, 29924	478	1236	16412	1.72229	0.151977	0.00173373	0.0607068
GOTERM_BP_ALL	GO:0010033~response to organic substance	117	23.3533	0.000241798	1292, 116138, 2002, 5536, 2648, 10616, 3675, 22904, 3678, 9040, 54623, 5447, 1893, 11140, 3693, 79155, 1616, 6609, 64223, 1981, 2022, 9158, 5754, 6300, 5045, 1785, 2783, 4641, 5351, 1072, 7040, 7186, 2597, 7423, 10113, 5829, 4091, 9810, 595, 1445, 26056, 9230, 3837, 598, 55738, 3326, 10211, 790, 997, 396, 112, 7026, 6598, 6829, 6597, 4851, 2052, 10856, 7249, 7791, 85377, 118, 4000, 23558, 22937, …	478	2945	16412	1.36406	0.714672	0.00780758	0.460915
GOTERM_BP_ALL	GO:0070887~cellular response to chemical stimulus	112	22.3553	0.000253842	116138, 2002, 5536, 2648, 10616, 3675, 22904, 3678, 9040, 10131, 54623, 5447, 1893, 11140, 3693, 79155, 1616, 64223, 1981, 2022, 9158, 5754, 6300, 5045, 1785, 2783, 4641, 5351, 7040, 7186, 2597, 7423, 10113, 5829, 4091, 595, 1445, 26056, 9230, 391, 3837, 598, 55738, 3326, 10211, 790, 997, 10494, 396, 112, 7026, 6598, 6597, 4851, 2052, 10856, 7249, 7791, 85377, 4000, 118, 23558, 10755, 25865, 572,…	478	2798	16412	1.37437	0.731953	0.00814426	0.483822
GOTERM_BP_ALL	GO:0007169~transmembrane receptor protein tyrosine kinase signaling pathway	46	9.18164	0.000405527	3265, 112, 2050, 6300, 2002, 7249, 9261, 5045, 6794, 4641, 5536, 10398, 26574, 6709, 1072, 7040, 25865, 369, 5518, 3678, 7423, 572, 60, 3654, 5829, 5580, 9146, 1173, 1445, 5708, 5605, 1464, 4035, 5702, 28964, 3487, 1759, 22821, 64223, 1981, 5528, 4627, 5595, 396, 9158, 29924	478	916	16412	1.72423	0.87797	0.011948	0.771872
GOTERM_BP_ALL	GO:0032147~activation of protein kinase activity	26	5.18962	0.00266075	5871, 8517, 3265, 112, 5708, 5605, 1464, 9261, 5702, 4296, 6794, 5536, 975, 22821, 6709, 10298, 1616, 2771, 7186, 369, 10494, 5595, 5585, 3654, 5829, 5580	478	468	16412	1.90748	0.999999	0.0476508	4.96245
GOTERM_BP_ALL	GO:0007166~cell surface receptor signaling pathway	104	20.7585	0.00302327	2002, 23654, 5536, 10616, 3675, 3678, 9040, 9146, 51564, 54623, 5447, 1893, 11140, 4035, 3487, 3693, 79155, 1616, 64223, 1981, 2022, 9158, 5754, 23399, 6300, 2316, 5045, 1785, 4641, 2762, 57805, 1072, 2771, 7040, 7186, 7423, 5829, 4091, 595, 1445, 23523, 3837, 598, 1464, 8751, 3326, 4627, 396, 9968, 112, 2050, 6597, 4851, 3783, 7249, 7791, 10398, 4000, 10755, 25865, 5986, 572, 578, 5580, 977, 570…	478	2745	16412	1.30084	1	0.0525302	5.62022
GOTERM_BP_ALL	GO:0048011~neurotrophin TRK receptor signaling pathway	23	4.59082	0.00330413	3265, 112, 5605, 5708, 2002, 6300, 9261, 7249, 5702, 5045, 5536, 26574, 22821, 6709, 64223, 369, 5528, 396, 5595, 572, 3654, 5580, 1173	478	400	16412	1.97425	1	0.0561517	6.12684
GOTERM_BP_ALL	GO:0038179~neurotrophin signaling pathway	23	4.59082	0.00360829	3265, 112, 5605, 5708, 2002, 6300, 9261, 7249, 5702, 5045, 5536, 26574, 22821, 6709, 64223, 369, 5528, 396, 5595, 572, 3654, 5580, 1173	478	403	16412	1.95955	1	0.0599944	6.67261
GOTERM_BP_ALL	GO:0048010~vascular endothelial growth factor receptor signaling pathway	18	3.59281	0.00569902	3265, 5605, 5708, 6300, 9261, 5702, 5536, 22821, 6709, 64223, 25865, 369, 3678, 7423, 5595, 60, 5829, 5580	478	294	16412	2.10213	1	0.0851618	10.3435
GOTERM_BP_ALL	GO:0071495~cellular response to endogenous stimulus	54	10.7784	0.00635539	112, 7026, 2002, 4851, 10856, 7249, 7791, 85377, 5536, 23558, 2648, 10755, 3675, 25865, 572, 9040, 5580, 5447, 5708, 5605, 2063, 6257, 5702, 3611, 3693, 975, 64223, 1981, 5499, 5595, 2022, 9158, 27043, 3265, 5045, 23770, 1785, 6794, 5351, 2783, 6709, 8692, 7040, 369, 5518, 5829, 4091, 5905, 1445, 5300, 598, 7157, 22821, 790	478	1288	16412	1.4395	1	0.090887	11.4674
GOTERM_BP_ALL	GO:0007173~epidermal growth factor receptor signaling pathway	20	3.99202	0.00951941	1445, 3265, 112, 5605, 5708, 7249, 5702, 5536, 22821, 6709, 64223, 7040, 369, 5595, 572, 5829, 5580, 1173, 29924, 9146	478	361	16412	1.9022	1	0.118015	16.7005
GOTERM_BP_ALL	GO:0071774~response to fibroblast growth factor	19	3.79242	0.0108459	3265, 112, 5708, 5605, 2002, 7249, 5702, 5536, 22821, 6709, 8692, 64223, 25865, 369, 5518, 5595, 572, 9158, 5580	478	340	16412	1.91871	1	0.12914	18.806
GOTERM_BP_ALL	GO:0002764~immune response-regulating signaling pathway	31	6.18762	0.0124712	3661, 3265, 8517, 2002, 3783, 9261, 7249, 6794, 5536, 4641, 6709, 1072, 10616, 25865, 369, 572, 9040, 60, 3654, 5580, 1445, 5605, 5708, 5702, 3326, 79155, 22821, 10211, 64223, 5528, 5595	478	668	16412	1.59338	1	0.139555	21.3171
GOTERM_BP_ALL	GO:0038127~ERBB signaling pathway	20	3.99202	0.0131474	1445, 3265, 112, 5605, 5708, 7249, 5702, 5536, 22821, 6709, 64223, 7040, 369, 5595, 572, 5829, 5580, 1173, 29924, 9146	478	373	16412	1.841	1	0.145346	22.3401
GOTERM_BP_ALL	GO:0044344~cellular response to fibroblast growth factor stimulus	18	3.59281	0.0184773	3265, 112, 5708, 5605, 7249, 5702, 5536, 22821, 6709, 8692, 64223, 25865, 369, 5518, 5595, 572, 9158, 5580	478	334	16412	1.85037	1	0.184228	29.9729
GOTERM_BP_ALL	GO:0008543~fibroblast growth factor receptor signaling pathway	17	3.39321	0.020191	3265, 112, 5708, 5605, 7249, 5702, 5536, 22821, 6709, 64223, 25865, 369, 5518, 5595, 572, 9158, 5580	478	311	16412	1.87682	1	0.194882	32.272
GOTERM_BP_ALL	GO:0009719~response to endogenous stimulus	64	12.7745	0.0285497	112, 7026, 2002, 4851, 10856, 7249, 7791, 85377, 5536, 23558, 22937, 2648, 10755, 3675, 25865, 572, 9040, 3636, 5580, 5447, 5708, 5605, 2063, 6257, 5702, 3611, 3693, 975, 6609, 64223, 1981, 5499, 5595, 2022, 5315, 10432, 9158, 27043, 3265, 5045, 23770, 1785, 6794, 5351, 2783, 6709, 1072, 8692, 7040, 369, 5518, 3654, 5829, 4323, 9810, 4091, 595, 1445, 5905, 5300, 598, 7157, 22821, 790	478	1708	16412	1.28655	1	0.244404	42.4976
GOTERM_BP_ALL	GO:0002768~immune response-regulating cell surface receptor signaling pathway	24	4.79042	0.0364625	1445, 3265, 8517, 5605, 5708, 3783, 7249, 5702, 6794, 3326, 4641, 5536, 22821, 6709, 1072, 10616, 64223, 25865, 369, 5595, 572, 9040, 60, 5580	478	529	16412	1.55772	1	0.283009	50.8153
GOTERM_BP_ALL	GO:0042221~response to chemical	144	28.7425	0.0436626	1292, 116138, 23513, 2002, 23654, 5536, 2648, 10616, 3675, 22904, 3678, 9040, 10131, 4924, 54623, 5447, 1893, 375790, 11140, 3693, 79155, 1616, 6609, 64223, 1981, 2022, 9158, 5754, 10227, 6300, 2768, 5045, 1785, 4641, 2783, 5351, 1072, 2771, 7040, 7186, 2597, 7423, 10113, 5829, 4091, 9810, 595, 1445, 9230, 26056, 391, 3837, 598, 55738, 3326, 10211, 322, 790, 997, 10494, 4627, 396, 6573, 112, 7026…	478	4340	16412	1.13922	1	0.312462	57.3814
GOTERM_BP_ALL	GO:0009725~response to hormone	41	8.18363	0.0502886	27043, 3265, 112, 7026, 2002, 4851, 10856, 7249, 6794, 2783, 5351, 5536, 23558, 22937, 6709, 7040, 3675, 369, 572, 3636, 5829, 5580, 4323, 9810, 4091, 595, 1445, 5905, 5447, 5708, 5605, 2063, 6257, 5702, 22821, 790, 64223, 1981, 5595, 5315, 10432	478	1054	16412	1.3356	1	0.339565	62.6822
GOTERM_BP_ALL	GO:0038093~Fc receptor signaling pathway	18	3.59281	0.0512013	3265, 8517, 5605, 5708, 7249, 5702, 3326, 4641, 5536, 22821, 6709, 1072, 64223, 369, 5595, 572, 60, 5580	478	378	16412	1.63499	1	0.343368	63.3613
GOTERM_BP_ALL	GO:0032870~cellular response to hormone stimulus	30	5.98802	0.0538831	27043, 3265, 112, 7026, 2002, 4851, 10856, 7249, 6794, 5536, 5351, 2783, 23558, 6709, 7040, 369, 5829, 5580, 1445, 5905, 5447, 5605, 5708, 2063, 6257, 5702, 22821, 64223, 1981, 5595	478	728	16412	1.41489	1	0.353308	65.2899
GOTERM_BP_ALL	GO:1901701~cellular response to oxygen-containing compound	40	7.98403	0.0750963	5754, 3661, 3265, 112, 6598, 6597, 2002, 10856, 7249, 6794, 1785, 5536, 2783, 6709, 7040, 7186, 22904, 369, 51157, 572, 3654, 10131, 5829, 5580, 1445, 54623, 5905, 9230, 26056, 5447, 5605, 5708, 598, 5702, 22821, 79155, 64223, 1981, 10494, 5595	478	1059	16412	1.29687	1	0.429209	77.4931
GOTERM_BP_ALL	GO:1901700~response to oxygen-containing compound	57	11.3772	0.0878339	1292, 112, 7026, 6598, 2002, 6597, 4851, 10856, 7249, 5536, 22937, 22904, 572, 10131, 3636, 578, 5580, 54623, 5447, 5708, 5605, 5702, 79155, 6609, 64223, 1981, 9112, 5595, 5315, 5754, 3661, 3265, 9261, 1785, 6794, 2783, 6709, 1072, 8692, 7040, 7186, 369, 2878, 51157, 3654, 5829, 4055, 9810, 595, 1445, 9230, 5905, 26056, 598, 22821, 790, 10494	478	1609	16412	1.21633	1	0.466422	82.7312
GOTERM_BP_ALL	GO:0050776~regulation of immune response	38	7.58483	0.107805	3661, 3265, 8517, 2002, 3783, 7249, 9261, 6794, 5536, 4641, 6709, 1072, 10616, 7040, 7186, 25865, 369, 572, 9040, 5585, 60, 3654, 5580, 1445, 1893, 5605, 5708, 11140, 5702, 3326, 975, 22821, 79155, 10211, 64223, 5528, 5595, 5817	478	1030	16412	1.26672	1	0.523513	88.6865
GOTERM_BP_ALL	GO:0043434~response to peptide hormone	24	4.79042	0.107935	1445, 5905, 5447, 3265, 112, 5605, 5708, 7249, 5702, 6794, 5536, 2783, 22937, 22821, 6709, 64223, 1981, 369, 5595, 5315, 3636, 5829, 5580, 9810	478	600	16412	1.37339	1	0.523081	88.718
GOTERM_BP_ALL	GO:1901652~response to peptide	25	4.99002	0.114178	1445, 5905, 5447, 3265, 112, 5708, 5605, 4851, 7249, 5702, 6794, 2783, 5536, 22937, 6709, 22821, 64223, 1981, 369, 5595, 5315, 3636, 5829, 5580, 9810	478	634	16412	1.35389	1	0.538105	90.1345
GOTERM_BP_ALL	GO:0071375~cellular response to peptide hormone stimulus	20	3.99202	0.14426	1445, 5905, 5447, 3265, 112, 5605, 5708, 7249, 5702, 6794, 5536, 2783, 22821, 6709, 64223, 1981, 369, 5595, 5829, 5580	478	501	16412	1.37065	1	0.603647	94.9011
GOTERM_BP_ALL	GO:1901699~cellular response to nitrogen compound	27	5.38922	0.15468	3661, 3265, 112, 7249, 6794, 1785, 5536, 2783, 6709, 7040, 7186, 369, 572, 5829, 5580, 5905, 1445, 5447, 5605, 5708, 598, 5702, 22821, 10211, 64223, 1981, 5595	478	722	16412	1.28399	1	0.623961	95.9651
GOTERM_BP_ALL	GO:0000186~activation of MAPKK activity	11	2.19561	0.156442	2771, 3265, 5708, 5605, 369, 5595, 5702, 4296, 5536, 6709, 22821	478	238	16412	1.5869	1	0.627264	96.1228
GOTERM_BP_ALL	GO:1901653~cellular response to peptide	20	3.99202	0.174077	1445, 5905, 5447, 3265, 112, 5605, 5708, 7249, 5702, 6794, 5536, 2783, 22821, 6709, 64223, 1981, 369, 5595, 5829, 5580	478	516	16412	1.3308	1	0.662557	97.4104
GOTERM_BP_ALL	GO:0008286~insulin receptor signaling pathway	14	2.79441	0.177974	3265, 5605, 5708, 7249, 5702, 6794, 5536, 22821, 6709, 64223, 1981, 369, 5595, 5580	478	335	16412	1.43488	1	0.668309	97.6341
GOTERM_BP_ALL	GO:1901698~response to nitrogen compound	37	7.38523	0.192089	3661, 3265, 112, 4851, 7249, 6794, 1785, 5536, 2783, 22937, 6709, 1072, 7040, 7186, 369, 572, 3654, 3636, 5829, 5580, 9810, 595, 1445, 5905, 5447, 5605, 5708, 598, 5702, 22821, 10211, 790, 6609, 64223, 1981, 5595, 5315	478	1063	16412	1.19509	1	0.692896	98.3006
GOTERM_BP_ALL	GO:0038095~Fc-epsilon receptor signaling pathway	13	2.59481	0.211063	8517, 3265, 5605, 5708, 7249, 5702, 5536, 22821, 6709, 64223, 369, 5595, 572	478	316	16412	1.4125	1	0.721408	98.9208
GOTERM_BP_ALL	GO:0032868~response to insulin	17	3.39321	0.246213	3265, 5605, 5708, 7249, 5702, 6794, 5536, 22937, 22821, 6709, 64223, 1981, 369, 5595, 5315, 3636, 5580	478	453	16412	1.2885	1	0.767755	99.5482
GOTERM_BP_ALL	GO:0010243~response to organonitrogen compound	33	6.58683	0.26082	3265, 112, 4851, 7249, 6794, 1785, 5536, 2783, 6709, 22937, 1072, 369, 572, 3654, 3636, 5829, 5580, 9810, 595, 5905, 1445, 5447, 5605, 5708, 598, 5702, 22821, 790, 6609, 64223, 1981, 5595, 5315	478	974	16412	1.16329	1	0.785527	99.6891
GOTERM_BP_ALL	GO:0071417~cellular response to organonitrogen compound	23	4.59082	0.30109	1445, 5905, 5447, 3265, 112, 5605, 5708, 598, 7249, 5702, 1785, 6794, 5536, 2783, 22821, 6709, 64223, 1981, 369, 5595, 572, 5829, 5580	478	667	16412	1.18396	1	0.825538	99.8934
GOTERM_BP_ALL	GO:0032869~cellular response to insulin stimulus	14	2.79441	0.389177	3265, 5605, 5708, 7249, 5702, 6794, 5536, 22821, 6709, 64223, 1981, 369, 5595, 5580	478	403	16412	1.19277	1	0.894014	99.9919
Annotation Cluster 33	Enrichment Score: 1.8314714372252057
Category	Term	Count	%	PValue	Genes	List Total	Pop Hits	Pop Total	Fold Enrichment	Bonferroni	Benjamini	FDR
GOTERM_BP_ALL	GO:1902659~regulation of glucose mediated signaling pathway	3	0.598802	0.00486492	7343, 6598, 6597	478	4	16412	25.751	1	0.0750899	8.89568
GOTERM_BP_ALL	GO:0006360~transcription from RNA polymerase I promoter	7	1.39721	0.0050757	284119, 5434, 7343, 6598, 6597, 2316, 5595	478	55	16412	4.36987	1	0.0770789	9.26362
GOTERM_BP_ALL	GO:0006356~regulation of transcription from RNA polymerase I promoter	4	0.798403	0.0313938	7343, 6598, 6597, 2316	478	24	16412	5.72245	1	0.260558	45.6299
GOTERM_BP_ALL	GO:0045943~positive regulation of transcription from RNA polymerase I promoter	3	0.598802	0.0609115	7343, 6598, 6597	478	14	16412	7.35744	1	0.381214	69.8982
Annotation Cluster 34	Enrichment Score: 1.7469805369375695
Category	Term	Count	%	PValue	Genes	List Total	Pop Hits	Pop Total	Fold Enrichment	Bonferroni	Benjamini	FDR
GOTERM_BP_ALL	GO:0071103~DNA conformation change	16	3.19361	0.0078138	54623, 23523, 29781, 1108, 10856, 3005, 3508, 1107, 3159, 7157, 9401, 8940, 1616, 80152, 4676, 8971	478	255	16412	2.15434	1	0.104656	13.9171
GOTERM_BP_ALL	GO:0032508~DNA duplex unwinding	6	1.1976	0.0230238	1108, 10856, 3508, 1107, 3159, 9401	478	56	16412	3.67872	1	0.212373	35.9166
GOTERM_BP_ALL	GO:0032392~DNA geometric change	6	1.1976	0.0319167	1108, 10856, 3508, 1107, 3159, 9401	478	61	16412	3.37719	1	0.263096	46.1879
Annotation Cluster 35	Enrichment Score: 1.6542333121192114
Category	Term	Count	%	PValue	Genes	List Total	Pop Hits	Pop Total	Fold Enrichment	Bonferroni	Benjamini	FDR
GOTERM_BP_ALL	GO:0016572~histone phosphorylation	5	0.998004	0.0133045	1616, 5595, 8986, 5585, 5580	478	32	16412	5.3648	1	0.14665	22.5759
GOTERM_BP_ALL	GO:0033129~positive regulation of histone phosphorylation	3	0.598802	0.0210147	1616, 5595, 8986	478	8	16412	12.8755	1	0.200217	33.3515
GOTERM_BP_ALL	GO:0033127~regulation of histone phosphorylation	3	0.598802	0.0389743	1616, 5595, 8986	478	11	16412	9.36402	1	0.29325	53.2077
Annotation Cluster 36	Enrichment Score: 1.636774683919536
Category	Term	Count	%	PValue	Genes	List Total	Pop Hits	Pop Total	Fold Enrichment	Bonferroni	Benjamini	FDR
GOTERM_BP_ALL	GO:0043085~positive regulation of catalytic activity	68	13.5729	0.00051499	112, 55135, 23513, 7249, 83442, 5536, 10298, 25865, 572, 5585, 578, 5580, 26229, 5447, 9610, 5605, 5708, 375790, 4296, 5702, 3611, 51231, 975, 11284, 1616, 2664, 6305, 5595, 8536, 29882, 11047, 23603, 5216, 23580, 3265, 8517, 5871, 6300, 9261, 1785, 6794, 6709, 2771, 7040, 7186, 84364, 369, 9322, 3654, 5829, 11135, 5863, 4323, 595, 1445, 5905, 5300, 391, 1464, 55738, 28964, 3326, 22821, 5524, 585…	478	1539	16412	1.51706	0.930846	0.0144137	0.979251
GOTERM_BP_ALL	GO:0051336~regulation of hydrolase activity	49	9.78044	0.0342026	10421, 23580, 3265, 112, 6300, 23513, 22870, 7249, 23654, 5045, 83442, 1785, 2873, 7186, 25865, 84364, 5518, 9322, 572, 578, 5580, 5863, 11135, 4323, 5905, 5447, 64780, 5300, 391, 1893, 9610, 375790, 4035, 55738, 6625, 63935, 28964, 51231, 7157, 22821, 5524, 64223, 5528, 2664, 6305, 396, 23603, 11047, 5216	478	1265	16412	1.32996	1	0.273028	48.564
GOTERM_BP_ALL	GO:0051345~positive regulation of hydrolase activity	34	6.78643	0.0495676	23580, 3265, 112, 6300, 23513, 7249, 83442, 1785, 7186, 25865, 84364, 9322, 572, 578, 5580, 5863, 4323, 11135, 5905, 5300, 391, 9610, 375790, 55738, 28964, 51231, 22821, 5524, 2664, 6305, 396, 23603, 11047, 5216	478	841	16412	1.38809	1	0.338068	62.1372
GOTERM_BP_ALL	GO:0043087~regulation of GTPase activity	24	4.79042	0.0648761	23580, 5905, 391, 5300, 3265, 9610, 375790, 23513, 55738, 23654, 7249, 83442, 28964, 22821, 2873, 64223, 84364, 2664, 6305, 396, 9322, 23603, 11135, 5863	478	563	16412	1.46365	1	0.395976	72.2354
GOTERM_BP_ALL	GO:0043547~positive regulation of GTPase activity	21	4.19162	0.115608	23580, 5905, 391, 5300, 3265, 9610, 375790, 23513, 55738, 7249, 83442, 28964, 22821, 84364, 2664, 6305, 396, 9322, 23603, 11135, 5863	478	513	16412	1.40552	1	0.541081	90.4343
Annotation Cluster 37	Enrichment Score: 1.5961254192935785
Category	Term	Count	%	PValue	Genes	List Total	Pop Hits	Pop Total	Fold Enrichment	Bonferroni	Benjamini	FDR
GOTERM_BP_ALL	GO:0018108~peptidyl-tyrosine phosphorylation	19	3.79242	0.00636283	5754, 1445, 5605, 2050, 1464, 4296, 6794, 7157, 975, 8692, 64223, 7040, 5518, 3678, 7423, 5595, 4771, 5829, 5580	478	322	16412	2.02596	1	0.0907396	11.4801
GOTERM_BP_ALL	GO:0018212~peptidyl-tyrosine modification	19	3.79242	0.00678561	5754, 1445, 5605, 2050, 1464, 4296, 6794, 7157, 975, 8692, 64223, 7040, 5518, 3678, 7423, 5595, 4771, 5829, 5580	478	324	16412	2.01346	1	0.0946784	12.1968
GOTERM_BP_ALL	GO:0050730~regulation of peptidyl-tyrosine phosphorylation	12	2.39521	0.0516364	7040, 64223, 5518, 1464, 7423, 3678, 4771, 6794, 7157, 5580, 975, 8692	478	216	16412	1.90748	1	0.344493	63.681
GOTERM_BP_ALL	GO:0050731~positive regulation of peptidyl-tyrosine phosphorylation	8	1.59681	0.185056	7040, 64223, 1464, 7423, 3678, 6794, 7157, 975	478	160	16412	1.71674	1	0.681324	97.9946
Annotation Cluster 38	Enrichment Score: 1.5820268829993491
Category	Term	Count	%	PValue	Genes	List Total	Pop Hits	Pop Total	Fold Enrichment	Bonferroni	Benjamini	FDR
GOTERM_BP_ALL	GO:0051817~modification of morphology or physiology of other organism involved in symbiotic interaction	10	1.99601	0.00711004	7040, 3837, 6598, 598, 9688, 6597, 572, 8086, 1072, 8692	478	117	16412	2.93459	1	0.0974265	12.7431
GOTERM_BP_ALL	GO:0019048~modulation by virus of host morphology or physiology	7	1.39721	0.0121941	7040, 3837, 598, 9688, 572, 8086, 8692	478	66	16412	3.64156	1	0.137544	20.8943
GOTERM_BP_ALL	GO:0035821~modification of morphology or physiology of other organism	10	1.99601	0.0171172	7040, 3837, 6598, 598, 9688, 6597, 572, 8086, 1072, 8692	478	135	16412	2.54331	1	0.174811	28.0957
GOTERM_BP_ALL	GO:0019054~modulation by virus of host process	6	1.1976	0.0199737	7040, 3837, 598, 9688, 572, 8086	478	54	16412	3.81497	1	0.193338	31.9846
GOTERM_BP_ALL	GO:0051701~interaction with host	12	2.39521	0.0217343	7040, 3837, 10572, 598, 9688, 3678, 572, 5817, 8086, 3693, 975, 8692	478	188	16412	2.19158	1	0.204536	34.2812
GOTERM_BP_ALL	GO:0044003~modification by symbiont of host morphology or physiology	7	1.39721	0.0217729	7040, 3837, 598, 9688, 572, 8086, 8692	478	75	16412	3.20457	1	0.204497	34.3307
GOTERM_BP_ALL	GO:0044068~modulation by symbiont of host cellular process	6	1.1976	0.0246557	7040, 3837, 598, 9688, 572, 8086	478	57	16412	3.61418	1	0.221904	37.9308
GOTERM_BP_ALL	GO:0031047~gene silencing by RNA	5	0.998004	0.638104	7040, 5434, 9688, 4849, 8086	478	150	16412	1.14449	1	0.978546	100
Annotation Cluster 39	Enrichment Score: 1.5815926512810243
Category	Term	Count	%	PValue	Genes	List Total	Pop Hits	Pop Total	Fold Enrichment	Bonferroni	Benjamini	FDR
GOTERM_BP_ALL	GO:0035303~regulation of dephosphorylation	13	2.59481	0.00203152	10421, 5300, 22870, 63935, 9887, 51231, 5524, 6609, 7040, 5528, 5518, 23381, 5580	478	156	16412	2.86123	0.999974	0.0388717	3.81042
GOTERM_BP_ALL	GO:0035307~positive regulation of protein dephosphorylation	6	1.1976	0.0104451	5524, 6609, 7040, 5300, 51231, 5580	478	46	16412	4.47844	1	0.125805	18.1751
GOTERM_BP_ALL	GO:0035306~positive regulation of dephosphorylation	6	1.1976	0.0114166	5524, 6609, 7040, 5300, 51231, 5580	478	47	16412	4.38316	1	0.132481	19.6964
GOTERM_BP_ALL	GO:0035304~regulation of protein dephosphorylation	11	2.19561	0.0123302	10421, 5524, 6609, 7040, 5300, 5528, 5518, 22870, 63935, 51231, 5580	478	150	16412	2.51788	1	0.138379	21.1023
GOTERM_BP_ALL	GO:0016311~dephosphorylation	21	4.19162	0.0230108	10421, 5300, 23399, 5780, 22870, 64748, 63935, 64943, 51231, 5536, 5524, 11284, 6609, 7040, 5496, 5528, 5518, 6305, 5499, 3636, 5580	478	423	16412	1.70456	1	0.212637	35.9002
GOTERM_BP_ALL	GO:0006470~protein dephosphorylation	17	3.39321	0.0307634	10421, 5300, 23399, 5780, 22870, 63935, 51231, 5536, 5524, 6609, 7040, 5496, 5528, 5518, 6305, 5499, 5580	478	328	16412	1.77954	1	0.2572	44.9498
GOTERM_BP_ALL	GO:0043666~regulation of phosphoprotein phosphatase activity	5	0.998004	0.101147	5524, 5528, 5518, 22870, 51231	478	61	16412	2.81432	1	0.506078	86.9601
GOTERM_BP_ALL	GO:0034047~regulation of protein phosphatase type 2A activity	3	0.598802	0.153268	5524, 5528, 5518	478	24	16412	4.29184	1	0.621532	95.8344
GOTERM_BP_ALL	GO:0010921~regulation of phosphatase activity	7	1.39721	0.177849	10421, 5524, 5528, 5518, 22870, 63935, 51231	478	130	16412	1.84879	1	0.668422	97.6272
Annotation Cluster 40	Enrichment Score: 1.568892931751177
Category	Term	Count	%	PValue	Genes	List Total	Pop Hits	Pop Total	Fold Enrichment	Bonferroni	Benjamini	FDR
GOTERM_BP_ALL	GO:0043276~anoikis	5	0.998004	0.00727519	10514, 598, 4851, 3678, 6794	478	27	16412	6.35828	1	0.0990603	13.02
GOTERM_BP_ALL	GO:2000209~regulation of anoikis	4	0.798403	0.0313938	10514, 598, 4851, 3678	478	24	16412	5.72245	1	0.260558	45.6299
GOTERM_BP_ALL	GO:2000811~negative regulation of anoikis	3	0.598802	0.0860266	598, 4851, 3678	478	17	16412	6.05907	1	0.461356	82.0657
Annotation Cluster 41	Enrichment Score: 1.5624547547652647
Category	Term	Count	%	PValue	Genes	List Total	Pop Hits	Pop Total	Fold Enrichment	Bonferroni	Benjamini	FDR
GOTERM_BP_ALL	GO:0010631~epithelial cell migration	15	2.99401	0.00555157	51564, 2050, 7026, 4851, 83442, 14, 10755, 3675, 7040, 25865, 4627, 51157, 5585, 23603, 5216	478	222	16412	2.31991	1	0.0832861	10.0891
GOTERM_BP_ALL	GO:0090132~epithelium migration	15	2.99401	0.00623014	51564, 2050, 7026, 4851, 83442, 14, 10755, 3675, 7040, 25865, 4627, 51157, 5585, 23603, 5216	478	225	16412	2.28898	1	0.0906685	11.254
GOTERM_BP_ALL	GO:0090130~tissue migration	15	2.99401	0.00750943	51564, 2050, 7026, 4851, 83442, 14, 10755, 3675, 7040, 25865, 4627, 51157, 5585, 23603, 5216	478	230	16412	2.23922	1	0.101038	13.4112
GOTERM_BP_ALL	GO:0001667~ameboidal-type cell migration	18	3.59281	0.0112913	51564, 7026, 2050, 4851, 83442, 3611, 14, 1072, 8692, 10755, 3675, 7040, 25865, 4627, 51157, 5585, 23603, 5216	478	316	16412	1.95578	1	0.132295	19.5017
GOTERM_BP_ALL	GO:0043542~endothelial cell migration	11	2.19561	0.0134366	10755, 51564, 7040, 25865, 2050, 7026, 4627, 4851, 51157, 83442, 14	478	152	16412	2.48475	1	0.147691	22.7737
GOTERM_BP_ALL	GO:0010632~regulation of epithelial cell migration	11	2.19561	0.0233731	51564, 7040, 3675, 25865, 7026, 4851, 51157, 83442, 14, 23603, 5216	478	166	16412	2.27519	1	0.214504	36.3528
GOTERM_BP_ALL	GO:0010594~regulation of endothelial cell migration	8	1.59681	0.0467259	51564, 7040, 25865, 7026, 4851, 51157, 83442, 14	478	113	16412	2.43078	1	0.326857	59.915
GOTERM_BP_ALL	GO:0043534~blood vessel endothelial cell migration	6	1.1976	0.0475548	51564, 7040, 25865, 2050, 4627, 4851	478	68	16412	3.02953	1	0.329125	60.5756
GOTERM_BP_ALL	GO:0043535~regulation of blood vessel endothelial cell migration	5	0.998004	0.0568875	51564, 7040, 25865, 4851, 83442	478	50	16412	3.43347	1	0.365797	67.3362
GOTERM_BP_ALL	GO:0010634~positive regulation of epithelial cell migration	7	1.39721	0.0796613	51564, 7040, 3675, 25865, 51157, 14, 5216	478	103	16412	2.33343	1	0.44153	79.523
GOTERM_BP_ALL	GO:0010595~positive regulation of endothelial cell migration	5	0.998004	0.125258	51564, 7040, 25865, 51157, 14	478	66	16412	2.60112	1	0.564024	92.243
GOTERM_BP_ALL	GO:0043536~positive regulation of blood vessel endothelial cell migration	3	0.598802	0.153268	51564, 7040, 25865	478	24	16412	4.29184	1	0.621532	95.8344
Annotation Cluster 42	Enrichment Score: 1.5332717839045593
Category	Term	Count	%	PValue	Genes	List Total	Pop Hits	Pop Total	Fold Enrichment	Bonferroni	Benjamini	FDR
GOTERM_BP_ALL	GO:0006928~movement of cell or subcellular component	79	15.7685	0.00234223	1292, 7026, 2050, 23513, 4851, 23654, 60672, 83442, 5536, 79143, 10398, 4000, 10755, 10298, 3675, 25865, 3678, 8525, 10300, 81, 5585, 89941, 5580, 977, 51564, 832, 1893, 5605, 5708, 375790, 4035, 5702, 3611, 1759, 975, 5595, 8986, 2022, 23603, 2118, 5216, 3801, 5754, 3265, 2768, 5045, 25777, 9578, 14, 4641, 6709, 1072, 8692, 7040, 369, 9672, 7423, 4134, 51157, 60, 1173, 4323, 1445, 5300, 391, 383…	478	1960	16412	1.3839	0.999995	0.0431052	4.38092
GOTERM_BP_ALL	GO:0040011~locomotion	74	14.7705	0.00314345	1292, 7026, 2050, 23513, 4851, 23654, 7249, 60672, 83442, 5536, 79143, 10398, 4000, 10755, 10298, 3675, 25865, 3678, 8525, 81, 5585, 5580, 977, 51564, 1893, 5708, 5605, 375790, 4035, 5702, 3611, 3693, 1759, 975, 10572, 5595, 8986, 2022, 23603, 2118, 5216, 5754, 3265, 2768, 5045, 25777, 9578, 14, 4641, 6709, 1072, 8692, 7040, 369, 9672, 7423, 51157, 60, 1173, 4323, 1445, 5300, 391, 1464, 6624, 875…	478	1832	16412	1.38688	1	0.0543819	5.83733
GOTERM_BP_ALL	GO:2000145~regulation of cell motility	34	6.78643	0.00460926	3265, 7026, 4851, 2768, 23654, 25777, 5045, 83442, 60672, 14, 4641, 4000, 8692, 7040, 3675, 25865, 7423, 3678, 51157, 81, 5585, 4323, 51564, 5300, 1893, 5605, 4035, 8751, 3611, 975, 4771, 2022, 23603, 5216	478	702	16412	1.66294	1	0.0721373	8.44751
GOTERM_BP_ALL	GO:0001667~ameboidal-type cell migration	18	3.59281	0.0112913	51564, 7026, 2050, 4851, 83442, 3611, 14, 1072, 8692, 10755, 3675, 7040, 25865, 4627, 51157, 5585, 23603, 5216	478	316	16412	1.95578	1	0.132295	19.5017
GOTERM_BP_ALL	GO:0040012~regulation of locomotion	34	6.78643	0.0145261	3265, 7026, 4851, 2768, 23654, 25777, 5045, 83442, 60672, 14, 4641, 4000, 8692, 7040, 3675, 25865, 7423, 3678, 51157, 81, 5585, 4323, 51564, 5300, 1893, 5605, 4035, 8751, 3611, 975, 4771, 2022, 23603, 5216	478	761	16412	1.53401	1	0.156781	24.3868
GOTERM_BP_ALL	GO:0051270~regulation of cellular component movement	34	6.78643	0.0188099	3265, 7026, 4851, 2768, 23654, 25777, 5045, 83442, 60672, 14, 4641, 4000, 8692, 7040, 3675, 25865, 7423, 3678, 51157, 81, 5585, 4323, 51564, 5300, 1893, 5605, 4035, 8751, 3611, 975, 4771, 2022, 23603, 5216	478	776	16412	1.50436	1	0.186887	30.4248
GOTERM_BP_ALL	GO:0016477~cell migration	47	9.38124	0.0194543	5754, 3265, 7026, 2050, 23513, 4851, 2768, 23654, 25777, 5045, 83442, 60672, 9578, 4641, 14, 79143, 1072, 8692, 10755, 10298, 7040, 3675, 25865, 9672, 3678, 7423, 51157, 8525, 5585, 81, 5580, 4323, 977, 51564, 1445, 391, 1893, 1464, 6624, 4035, 8751, 3611, 4627, 4771, 2022, 23603, 5216	478	1160	16412	1.39115	1	0.190888	31.2926
GOTERM_BP_ALL	GO:0030334~regulation of cell migration	30	5.98802	0.0194563	3265, 7026, 4851, 23654, 2768, 25777, 5045, 83442, 60672, 14, 4641, 4000, 8692, 7040, 3675, 25865, 7423, 3678, 51157, 81, 4323, 51564, 1893, 4035, 8751, 3611, 4771, 2022, 23603, 5216	478	663	16412	1.55361	1	0.19055	31.2953
GOTERM_BP_ALL	GO:0010632~regulation of epithelial cell migration	11	2.19561	0.0233731	51564, 7040, 3675, 25865, 7026, 4851, 51157, 83442, 14, 23603, 5216	478	166	16412	2.27519	1	0.214504	36.3528
GOTERM_BP_ALL	GO:0048870~cell motility	50	9.98004	0.038185	2050, 7026, 23513, 4851, 23654, 60672, 83442, 79143, 4000, 10298, 10755, 3675, 25865, 3678, 8525, 5585, 81, 5580, 51564, 977, 1893, 5605, 4035, 3611, 2022, 23603, 5216, 5754, 3265, 2768, 5045, 25777, 9578, 4641, 14, 1072, 8692, 7040, 9672, 7423, 51157, 4323, 1445, 391, 5300, 6624, 1464, 8751, 4627, 4771	478	1305	16412	1.31551	1	0.291046	52.4681
GOTERM_BP_ALL	GO:0051674~localization of cell	50	9.98004	0.038185	2050, 7026, 23513, 4851, 23654, 60672, 83442, 79143, 4000, 10298, 10755, 3675, 25865, 3678, 8525, 5585, 81, 5580, 51564, 977, 1893, 5605, 4035, 3611, 2022, 23603, 5216, 5754, 3265, 2768, 5045, 25777, 9578, 4641, 14, 1072, 8692, 7040, 9672, 7423, 51157, 4323, 1445, 391, 5300, 6624, 1464, 8751, 4627, 4771	478	1305	16412	1.31551	1	0.291046	52.4681
GOTERM_BP_ALL	GO:2000146~negative regulation of cell motility	12	2.39521	0.047228	7040, 5300, 7026, 4851, 4035, 4771, 8751, 2022, 3611, 60672, 23603, 8692	478	213	16412	1.93435	1	0.327658	60.3164
GOTERM_BP_ALL	GO:0051271~negative regulation of cellular component movement	13	2.59481	0.0502132	5300, 7026, 4035, 4851, 8751, 60672, 3611, 8692, 7040, 4771, 81, 2022, 23603	478	242	16412	1.84443	1	0.339995	62.6256
GOTERM_BP_ALL	GO:0030336~negative regulation of cell migration	11	2.19561	0.0723098	7040, 7026, 4851, 4035, 4771, 8751, 2022, 3611, 60672, 23603, 8692	478	203	16412	1.8605	1	0.420697	76.1618
GOTERM_BP_ALL	GO:2000147~positive regulation of cell motility	18	3.59281	0.0786758	51564, 3265, 5605, 4851, 25777, 5045, 3611, 4641, 14, 3675, 7040, 25865, 3678, 7423, 51157, 81, 4323, 5216	478	402	16412	1.53738	1	0.438638	79.1001
GOTERM_BP_ALL	GO:0010634~positive regulation of epithelial cell migration	7	1.39721	0.0796613	51564, 7040, 3675, 25865, 51157, 14, 5216	478	103	16412	2.33343	1	0.44153	79.523
GOTERM_BP_ALL	GO:0051272~positive regulation of cellular component movement	18	3.59281	0.0936874	51564, 3265, 5605, 4851, 25777, 5045, 3611, 4641, 14, 3675, 7040, 25865, 3678, 7423, 51157, 81, 4323, 5216	478	411	16412	1.50371	1	0.485346	84.7296
GOTERM_BP_ALL	GO:0040017~positive regulation of locomotion	18	3.59281	0.10461	51564, 3265, 5605, 4851, 25777, 5045, 3611, 4641, 14, 3675, 7040, 25865, 3678, 7423, 51157, 81, 4323, 5216	478	419	16412	1.475	1	0.51496	87.8869
GOTERM_BP_ALL	GO:0030335~positive regulation of cell migration	17	3.39321	0.105608	51564, 3265, 4851, 25777, 5045, 3611, 4641, 14, 3675, 7040, 25865, 3678, 7423, 51157, 81, 4323, 5216	478	390	16412	1.49664	1	0.517158	88.1422
GOTERM_BP_ALL	GO:0040013~negative regulation of locomotion	12	2.39521	0.143809	7040, 5300, 7026, 4851, 4035, 4771, 8751, 2022, 3611, 60672, 23603, 8692	478	263	16412	1.5666	1	0.602827	94.8496
Annotation Cluster 43	Enrichment Score: 1.5040671531050887
Category	Term	Count	%	PValue	Genes	List Total	Pop Hits	Pop Total	Fold Enrichment	Bonferroni	Benjamini	FDR
GOTERM_BP_ALL	GO:0071214~cellular response to abiotic stimulus	18	3.59281	0.00495806	51564, 26056, 9230, 5424, 598, 2002, 10856, 2767, 1785, 6794, 7157, 8692, 5595, 23028, 572, 578, 4055, 1265	478	290	16412	2.13112	1	0.0760237	9.05844
GOTERM_BP_ALL	GO:0009628~response to abiotic stimulus	50	9.98004	0.0082645	2002, 10856, 4851, 7249, 22937, 4000, 572, 5585, 81, 578, 64782, 51564, 375790, 2063, 6839, 4035, 11284, 9780, 1616, 64223, 9688, 9112, 5499, 5595, 23028, 5315, 2022, 1889, 9261, 2767, 1785, 6794, 5351, 57805, 8692, 7040, 9672, 3654, 4055, 4323, 1265, 595, 9230, 26056, 5424, 598, 3326, 8086, 7157, 79035	478	1189	16412	1.44385	1	0.108154	14.661
GOTERM_BP_ALL	GO:0010212~response to ionizing radiation	11	2.19561	0.011294	64782, 595, 598, 9112, 2002, 79035, 23028, 1785, 6794, 578, 7157	478	148	16412	2.55191	1	0.132028	19.5058
GOTERM_BP_ALL	GO:0034644~cellular response to UV	7	1.39721	0.0139994	5424, 10856, 23028, 6794, 578, 7157, 8692	478	68	16412	3.53446	1	0.152142	23.6109
GOTERM_BP_ALL	GO:0009314~response to radiation	23	4.59082	0.0364287	64782, 595, 2063, 375790, 598, 5424, 2002, 10856, 4035, 2767, 1785, 6794, 57805, 7157, 8692, 11284, 7040, 9672, 9112, 5499, 79035, 23028, 578	478	501	16412	1.57624	1	0.283195	50.7823
GOTERM_BP_ALL	GO:0009411~response to UV	9	1.79641	0.0374635	595, 5424, 10856, 23028, 6794, 578, 57805, 7157, 8692	478	131	16412	2.35887	1	0.287984	51.7823
GOTERM_BP_ALL	GO:0009416~response to light stimulus	18	3.59281	0.0391941	595, 2063, 5424, 375790, 2002, 4035, 10856, 2767, 1785, 6794, 7157, 57805, 8692, 9672, 9112, 5499, 23028, 578	478	366	16412	1.68859	1	0.293834	53.4118
GOTERM_BP_ALL	GO:0071478~cellular response to radiation	10	1.99601	0.0457314	5424, 598, 2002, 10856, 23028, 1785, 6794, 578, 7157, 8692	478	161	16412	2.13259	1	0.323136	59.1085
GOTERM_BP_ALL	GO:0010332~response to gamma radiation	5	0.998004	0.0603745	598, 2002, 23028, 578, 7157	478	51	16412	3.36615	1	0.380255	69.5677
GOTERM_BP_ALL	GO:0071479~cellular response to ionizing radiation	5	0.998004	0.0714964	598, 2002, 23028, 1785, 7157	478	54	16412	3.17914	1	0.41832	75.7593
GOTERM_BP_ALL	GO:0071480~cellular response to gamma radiation	3	0.598802	0.113626	598, 2002, 23028	478	20	16412	5.15021	1	0.536707	90.0165
GOTERM_BP_ALL	GO:0071482~cellular response to light stimulus	7	1.39721	0.114976	5424, 10856, 23028, 6794, 578, 7157, 8692	478	114	16412	2.10827	1	0.54031	90.3029
Annotation Cluster 44	Enrichment Score: 1.4574922404421924
Category	Term	Count	%	PValue	Genes	List Total	Pop Hits	Pop Total	Fold Enrichment	Bonferroni	Benjamini	FDR
GOTERM_BP_ALL	GO:0048524~positive regulation of viral process	10	1.99601	0.00477027	5434, 6598, 51497, 6829, 6597, 25920, 4851, 79720, 5886, 1072	478	110	16412	3.12134	1	0.0739003	8.73
GOTERM_BP_ALL	GO:0050434~positive regulation of viral transcription	7	1.39721	0.00605289	5434, 6598, 51497, 6829, 6597, 25920, 4851	478	57	16412	4.21655	1	0.0889457	10.9511
GOTERM_BP_ALL	GO:1903902~positive regulation of viral life cycle	9	1.79641	0.01087	5434, 6598, 51497, 6829, 6597, 25920, 4851, 79720, 5886	478	104	16412	2.97127	1	0.129115	18.8438
GOTERM_BP_ALL	GO:0019058~viral life cycle	23	4.59082	0.0122108	5434, 27350, 3837, 6829, 51497, 6598, 25920, 6597, 4851, 79720, 5045, 8086, 3326, 3693, 975, 8692, 7040, 10572, 9688, 3678, 5886, 5817, 10155	478	449	16412	1.75879	1	0.137423	20.9198
GOTERM_BP_ALL	GO:0043902~positive regulation of multi-organism process	11	2.19561	0.0269954	5434, 6598, 51497, 6829, 6597, 25920, 4851, 79720, 572, 5886, 1072	478	170	16412	2.22166	1	0.236088	40.7143
GOTERM_BP_ALL	GO:0046782~regulation of viral transcription	7	1.39721	0.0273159	5434, 6598, 51497, 6829, 6597, 25920, 4851	478	79	16412	3.04232	1	0.238167	41.0862
GOTERM_BP_ALL	GO:0050792~regulation of viral process	12	2.39521	0.0322212	5434, 27350, 6598, 51497, 6829, 6597, 25920, 4851, 79720, 5886, 10155, 1072	478	200	16412	2.06008	1	0.263235	46.5103
GOTERM_BP_ALL	GO:0043903~regulation of symbiosis, encompassing mutualism through parasitism	13	2.59481	0.0329411	5434, 27350, 6829, 6598, 51497, 25920, 6597, 4851, 79720, 572, 5886, 10155, 1072	478	226	16412	1.97501	1	0.266697	47.2654
GOTERM_BP_ALL	GO:1903900~regulation of viral life cycle	11	2.19561	0.0468858	5434, 27350, 6598, 51497, 6829, 6597, 25920, 4851, 79720, 5886, 10155	478	187	16412	2.01969	1	0.327364	60.0432
GOTERM_BP_ALL	GO:0019080~viral gene expression	11	2.19561	0.0710616	5434, 6598, 51497, 6829, 9688, 6597, 25920, 4851, 79720, 5045, 8086	478	202	16412	1.86971	1	0.417214	75.5415
GOTERM_BP_ALL	GO:0043900~regulation of multi-organism process	21	4.19162	0.0805012	5434, 6628, 9513, 27350, 51497, 6598, 6829, 25920, 6597, 4851, 79720, 51116, 1072, 162, 25804, 5518, 9688, 572, 5886, 10155, 1173	478	488	16412	1.47752	1	0.443335	79.8771
GOTERM_BP_ALL	GO:0044033~multi-organism metabolic process	11	2.19561	0.0887982	5434, 6598, 51497, 6829, 9688, 6597, 25920, 4851, 79720, 5045, 8086	478	211	16412	1.78996	1	0.469821	83.0766
GOTERM_BP_ALL	GO:0019083~viral transcription	9	1.79641	0.193093	5434, 6598, 51497, 6829, 9688, 6597, 25920, 4851, 8086	478	191	16412	1.61787	1	0.693844	98.3405
GOTERM_BP_ALL	GO:0019079~viral genome replication	5	0.998004	0.285362	27350, 6598, 6829, 4851, 5886	478	93	16412	1.84595	1	0.810953	99.8369
Annotation Cluster 45	Enrichment Score: 1.4434717277984934
Category	Term	Count	%	PValue	Genes	List Total	Pop Hits	Pop Total	Fold Enrichment	Bonferroni	Benjamini	FDR
GOTERM_BP_ALL	GO:0030036~actin cytoskeleton organization	36	7.18563	4.05935e-06	5754, 23580, 3265, 10174, 2316, 7791, 2314, 83442, 9578, 118, 6709, 1072, 9260, 10298, 7040, 29109, 9322, 81, 11252, 3636, 5580, 11135, 1265, 832, 391, 64780, 29780, 6624, 3693, 64223, 4627, 23363, 7094, 4771, 23603, 5216	478	522	16412	2.36791	0.0208318	0.000356747	0.0077546
GOTERM_BP_ALL	GO:0030029~actin filament-based process	39	7.78443	1.55151e-05	5754, 23580, 3265, 10174, 2316, 25777, 7791, 2314, 83442, 9578, 118, 6709, 1072, 9260, 10298, 7040, 29109, 9322, 81, 11252, 3636, 5580, 11135, 1265, 832, 64780, 391, 29780, 6624, 4035, 3611, 3693, 64223, 4627, 23363, 7094, 4771, 23603, 5216	478	626	16412	2.13906	0.0773099	0.00100527	0.0296355
GOTERM_BP_ALL	GO:0007015~actin filament organization	20	3.99202	0.00233318	23580, 832, 64780, 10174, 6624, 2316, 7791, 83442, 3693, 6709, 118, 1072, 64223, 29109, 4771, 81, 3636, 11135, 5580, 5216	478	316	16412	2.17308	0.999995	0.0430947	4.36435
GOTERM_BP_ALL	GO:0051493~regulation of cytoskeleton organization	24	4.79042	0.00237818	23580, 3265, 832, 10844, 10174, 6624, 4035, 83442, 3611, 118, 6709, 1072, 64223, 7040, 58526, 29109, 5595, 4771, 10300, 22809, 10432, 11135, 5580, 5216	478	414	16412	1.99042	0.999996	0.043445	4.44672
GOTERM_BP_ALL	GO:0032956~regulation of actin cytoskeleton organization	18	3.59281	0.00280954	23580, 3265, 832, 10174, 6624, 4035, 83442, 3611, 6709, 118, 1072, 64223, 7040, 29109, 4771, 11135, 5580, 5216	478	274	16412	2.25557	1	0.0497373	5.23294
GOTERM_BP_ALL	GO:0032970~regulation of actin filament-based process	20	3.99202	0.00328533	23580, 3265, 832, 10174, 6624, 4035, 83442, 3611, 6709, 118, 1072, 64223, 7040, 4627, 29109, 4771, 11135, 5580, 5216, 1265	478	326	16412	2.10643	1	0.0560241	6.09302
GOTERM_BP_ALL	GO:0043254~regulation of protein complex assembly	20	3.99202	0.00850634	23580, 832, 10844, 6624, 5702, 7157, 118, 6709, 9780, 5830, 64223, 7040, 24144, 8775, 56926, 11135, 5580, 5216, 3054, 4091	478	357	16412	1.92351	1	0.109503	15.0577
GOTERM_BP_ALL	GO:0051261~protein depolymerization	8	1.59681	0.0252809	64780, 832, 58526, 10300, 83442, 6709, 118, 1072	478	99	16412	2.77452	1	0.22537	38.6865
GOTERM_BP_ALL	GO:1901879~regulation of protein depolymerization	7	1.39721	0.0288346	832, 58526, 10300, 83442, 6709, 118, 1072	478	80	16412	3.00429	1	0.246148	42.8189
GOTERM_BP_ALL	GO:0008154~actin polymerization or depolymerization	11	2.19561	0.0331552	23580, 64780, 64223, 832, 83442, 5216, 11135, 5580, 6709, 118, 1072	478	176	16412	2.14592	1	0.267791	47.4879
GOTERM_BP_ALL	GO:0006921~cellular component disassembly involved in execution phase of apoptosis	6	1.1976	0.0359985	3837, 3005, 5580, 4000, 6709, 118	478	63	16412	3.26997	1	0.28114	50.3608
GOTERM_BP_ALL	GO:0008064~regulation of actin polymerization or depolymerization	10	1.99601	0.038679	23580, 64223, 832, 83442, 5216, 11135, 5580, 6709, 118, 1072	478	156	16412	2.20094	1	0.292176	52.9323
GOTERM_BP_ALL	GO:0030832~regulation of actin filament length	10	1.99601	0.0400261	23580, 64223, 832, 83442, 5216, 11135, 5580, 6709, 118, 1072	478	157	16412	2.18693	1	0.298719	54.1765
GOTERM_BP_ALL	GO:0031333~negative regulation of protein complex assembly	8	1.59681	0.0431233	5830, 832, 24144, 5216, 5580, 6709, 118, 4091	478	111	16412	2.47457	1	0.310031	56.9198
GOTERM_BP_ALL	GO:0030837~negative regulation of actin filament polymerization	5	0.998004	0.0470991	832, 5216, 5580, 6709, 118	478	47	16412	3.65263	1	0.328181	60.2138
GOTERM_BP_ALL	GO:0043244~regulation of protein complex disassembly	7	1.39721	0.0514614	832, 58526, 10300, 83442, 6709, 118, 1072	478	92	16412	2.61242	1	0.343954	63.5528
GOTERM_BP_ALL	GO:0030834~regulation of actin filament depolymerization	5	0.998004	0.0535122	832, 83442, 6709, 118, 1072	478	49	16412	3.50354	1	0.352164	65.0291
GOTERM_BP_ALL	GO:0051494~negative regulation of cytoskeleton organization	8	1.59681	0.0586629	832, 58526, 10300, 10432, 5216, 5580, 6709, 118	478	119	16412	2.30822	1	0.373704	68.491
GOTERM_BP_ALL	GO:0030042~actin filament depolymerization	5	0.998004	0.0603745	64780, 832, 6709, 118, 1072	478	51	16412	3.36615	1	0.380255	69.5677
GOTERM_BP_ALL	GO:0051258~protein polymerization	12	2.39521	0.0647538	23580, 10844, 64223, 832, 58526, 7283, 27175, 5216, 11135, 5580, 6709, 118	478	225	16412	1.83119	1	0.396265	72.1659
GOTERM_BP_ALL	GO:0032984~macromolecular complex disassembly	15	2.99401	0.0761914	832, 64780, 24144, 8775, 58526, 6598, 6597, 10300, 23107, 83442, 3159, 51073, 118, 6709, 1072	478	315	16412	1.63499	1	0.431384	77.9967
GOTERM_BP_ALL	GO:0032272~negative regulation of protein polymerization	5	0.998004	0.0878256	832, 5216, 5580, 6709, 118	478	58	16412	2.95989	1	0.466831	82.7282
GOTERM_BP_ALL	GO:0032535~regulation of cellular component size	15	2.99401	0.0948839	23580, 832, 3783, 1785, 3611, 83442, 3326, 6709, 118, 1072, 64223, 29882, 11135, 5216, 5580	478	326	16412	1.57982	1	0.48947	85.1102
GOTERM_BP_ALL	GO:0030833~regulation of actin filament polymerization	8	1.59681	0.107832	23580, 64223, 832, 5216, 11135, 5580, 6709, 118	478	138	16412	1.99042	1	0.523164	88.693
GOTERM_BP_ALL	GO:0043241~protein complex disassembly	14	2.79441	0.111303	832, 64780, 8775, 58526, 6598, 6597, 10300, 23107, 83442, 3159, 51073, 118, 6709, 1072	478	306	16412	1.57087	1	0.531536	89.5046
GOTERM_BP_ALL	GO:1901880~negative regulation of protein depolymerization	5	0.998004	0.115339	832, 58526, 10300, 6709, 118	478	64	16412	2.6824	1	0.540633	90.3786
GOTERM_BP_ALL	GO:0031334~positive regulation of protein complex assembly	10	1.99601	0.126691	9780, 23580, 10844, 7040, 64223, 6624, 5702, 5216, 11135, 7157	478	199	16412	1.72536	1	0.567139	92.4823
GOTERM_BP_ALL	GO:0043242~negative regulation of protein complex disassembly	5	0.998004	0.130348	832, 58526, 10300, 6709, 118	478	67	16412	2.56229	1	0.575197	93.0614
GOTERM_BP_ALL	GO:0032271~regulation of protein polymerization	9	1.79641	0.132113	23580, 10844, 64223, 832, 5216, 11135, 5580, 6709, 118	478	173	16412	1.7862	1	0.57831	93.3256
GOTERM_BP_ALL	GO:0030041~actin filament polymerization	8	1.59681	0.140446	23580, 64223, 832, 5216, 11135, 5580, 6709, 118	478	148	16412	1.85593	1	0.596408	94.449
GOTERM_BP_ALL	GO:0043623~cellular protein complex assembly	20	3.99202	0.154215	23580, 832, 10844, 3837, 7283, 27175, 118, 6709, 64223, 80152, 7040, 7186, 58526, 9688, 11047, 5829, 11135, 5580, 5216, 4091	478	509	16412	1.34911	1	0.623169	95.9225
GOTERM_BP_ALL	GO:0051693~actin filament capping	3	0.598802	0.270648	832, 6709, 118	478	35	16412	2.94298	1	0.794931	99.7592
GOTERM_BP_ALL	GO:0043624~cellular protein complex disassembly	11	2.19561	0.299883	64780, 832, 8775, 58526, 10300, 23107, 83442, 51073, 6709, 118, 1072	478	279	16412	1.3537	1	0.82464	99.8898
GOTERM_BP_ALL	GO:0030835~negative regulation of actin filament depolymerization	3	0.598802	0.313963	832, 6709, 118	478	39	16412	2.64113	1	0.837079	99.9252
GOTERM_BP_ALL	GO:0032273~positive regulation of protein polymerization	5	0.998004	0.390992	23580, 10844, 64223, 5216, 11135	478	109	16412	1.57499	1	0.895026	99.9923
GOTERM_BP_ALL	GO:0090066~regulation of anatomical structure size	15	2.99401	0.420467	23580, 832, 3783, 1785, 3611, 83442, 3326, 6709, 118, 1072, 64223, 29882, 11135, 5216, 5580	478	445	16412	1.15735	1	0.909615	99.997
GOTERM_BP_ALL	GO:0030838~positive regulation of actin filament polymerization	4	0.798403	0.473333	23580, 64223, 5216, 11135	478	88	16412	1.56067	1	0.933024	99.9995
Annotation Cluster 46	Enrichment Score: 1.4172242245473186
Category	Term	Count	%	PValue	Genes	List Total	Pop Hits	Pop Total	Fold Enrichment	Bonferroni	Benjamini	FDR
GOTERM_BP_ALL	GO:0051248~negative regulation of protein metabolic process	47	9.38124	0.00612099	10421, 9513, 7026, 6598, 7249, 2316, 5045, 10362, 5536, 26574, 57805, 8692, 10755, 7040, 2873, 7186, 5518, 2597, 9320, 5585, 578, 5580, 4091, 1445, 8379, 5447, 64780, 5300, 10869, 1893, 5708, 6625, 63935, 5702, 3611, 4849, 3326, 51231, 7157, 322, 5524, 6609, 4771, 23028, 29882, 2022, 23603	478	1083	16412	1.49006	1	0.0893986	11.0676
GOTERM_BP_ALL	GO:0031400~negative regulation of protein modification process	31	6.18762	0.00666602	10421, 7026, 6598, 7249, 10362, 5536, 8692, 2873, 7040, 5518, 9320, 5585, 578, 5580, 4091, 1445, 8379, 5300, 64780, 5708, 63935, 5702, 3611, 51231, 5524, 6609, 4771, 23028, 29882, 2022, 23603	478	637	16412	1.67092	1	0.093335	11.9946
GOTERM_BP_ALL	GO:0032269~negative regulation of cellular protein metabolic process	44	8.78244	0.00823801	10421, 9513, 7026, 6598, 7249, 5045, 10362, 5536, 57805, 8692, 10755, 7040, 2873, 7186, 5518, 2597, 9320, 5585, 578, 5580, 4091, 1445, 8379, 5447, 64780, 5300, 10869, 1893, 5708, 6625, 63935, 5702, 3611, 4849, 3326, 51231, 7157, 5524, 6609, 4771, 23028, 29882, 2022, 23603	478	1014	16412	1.48987	1	0.108097	14.6175
GOTERM_BP_ALL	GO:0044092~negative regulation of molecular function	47	9.38124	0.00898826	10421, 3265, 7026, 4851, 10856, 7249, 2316, 5045, 57805, 8692, 10616, 2771, 5514, 2873, 7186, 5518, 8525, 5585, 3654, 10445, 5580, 1445, 8379, 5447, 64780, 5300, 23523, 1893, 5708, 63935, 8751, 5702, 3611, 7157, 5524, 51070, 6609, 24144, 10572, 5499, 4771, 5595, 23028, 8536, 29882, 2022, 23603	478	1106	16412	1.45907	1	0.114236	15.843
GOTERM_BP_ALL	GO:0001933~negative regulation of protein phosphorylation	20	3.99202	0.0195017	1445, 5300, 64780, 7026, 7249, 3611, 51231, 5536, 8692, 6609, 2873, 7040, 5518, 4771, 2022, 5585, 578, 23603, 5580, 4091	478	389	16412	1.76528	1	0.190598	31.356
GOTERM_BP_ALL	GO:0010563~negative regulation of phosphorus metabolic process	25	4.99002	0.0306006	10421, 7026, 7249, 5536, 8692, 2771, 7040, 2873, 5518, 5585, 578, 5580, 4091, 1445, 64780, 5300, 63935, 3611, 51231, 7157, 5524, 6609, 4771, 2022, 23603	478	548	16412	1.56637	1	0.256417	44.773
GOTERM_BP_ALL	GO:0045936~negative regulation of phosphate metabolic process	25	4.99002	0.0306006	10421, 7026, 7249, 5536, 8692, 2771, 7040, 2873, 5518, 5585, 578, 5580, 4091, 1445, 64780, 5300, 63935, 3611, 51231, 7157, 5524, 6609, 4771, 2022, 23603	478	548	16412	1.56637	1	0.256417	44.773
GOTERM_BP_ALL	GO:0043086~negative regulation of catalytic activity	35	6.98603	0.0378902	10421, 3265, 7026, 4851, 7249, 5045, 57805, 8692, 2771, 5514, 2873, 7186, 5518, 8525, 5585, 10445, 5580, 1445, 8379, 5447, 64780, 23523, 1893, 5708, 63935, 5702, 3611, 7157, 51070, 5524, 6609, 4771, 29882, 2022, 23603	478	851	16412	1.41212	1	0.289953	52.189
GOTERM_BP_ALL	GO:0051348~negative regulation of transferase activity	18	3.59281	0.0391941	8379, 1445, 5708, 7026, 7249, 5702, 3611, 7157, 8692, 6609, 2873, 5518, 4771, 29882, 5585, 10445, 23603, 5580	478	366	16412	1.68859	1	0.293834	53.4118
GOTERM_BP_ALL	GO:0042326~negative regulation of phosphorylation	20	3.99202	0.0443933	1445, 5300, 64780, 7026, 7249, 3611, 51231, 5536, 8692, 6609, 2873, 7040, 5518, 4771, 2022, 5585, 578, 23603, 5580, 4091	478	427	16412	1.60818	1	0.316018	57.9992
GOTERM_BP_ALL	GO:0043409~negative regulation of MAPK cascade	9	1.79641	0.0612444	1445, 6609, 2873, 5300, 5518, 4771, 51231, 5580, 8692	478	145	16412	2.13112	1	0.382012	70.1015
GOTERM_BP_ALL	GO:0050732~negative regulation of peptidyl-tyrosine phosphorylation	4	0.798403	0.109627	5518, 4771, 5580, 8692	478	40	16412	3.43347	1	0.527146	89.1198
GOTERM_BP_ALL	GO:0033673~negative regulation of kinase activity	12	2.39521	0.118134	1445, 6609, 2873, 7026, 5518, 7249, 4771, 5585, 3611, 23603, 5580, 8692	478	252	16412	1.63499	1	0.547141	90.943
GOTERM_BP_ALL	GO:0006469~negative regulation of protein kinase activity	11	2.19561	0.147918	6609, 2873, 7026, 5518, 7249, 4771, 5585, 3611, 23603, 5580, 8692	478	235	16412	1.60716	1	0.611926	95.3017
GOTERM_BP_ALL	GO:0043407~negative regulation of MAP kinase activity	5	0.998004	0.162582	6609, 2873, 5518, 5580, 8692	478	73	16412	2.35169	1	0.640269	96.6278
GOTERM_BP_ALL	GO:0071901~negative regulation of protein serine/threonine kinase activity	6	1.1976	0.304212	6609, 2873, 7026, 5518, 5580, 8692	478	126	16412	1.63499	1	0.82817	99.9021
Annotation Cluster 47	Enrichment Score: 1.3702659266660127
Category	Term	Count	%	PValue	Genes	List Total	Pop Hits	Pop Total	Fold Enrichment	Bonferroni	Benjamini	FDR
GOTERM_BP_ALL	GO:0009056~catabolic process	99	19.7605	9.68047e-05	1292, 26088, 23130, 3005, 2648, 10616, 27339, 10921, 1725, 6499, 9146, 5447, 375790, 11140, 55361, 23644, 10908, 6609, 64223, 11338, 1981, 8314, 5834, 823, 2768, 2316, 3029, 5045, 9887, 57805, 7040, 25804, 7186, 2597, 9810, 8379, 1468, 3837, 29763, 598, 26133, 1464, 55201, 7317, 8751, 51116, 3326, 997, 23381, 4245, 9513, 6829, 2582, 2052, 10755, 25865, 56006, 572, 5886, 23400, 5580, 10869, 5708, …	478	2343	16412	1.45076	0.394714	0.0038545	0.184771
GOTERM_BP_ALL	GO:0009057~macromolecule catabolic process	53	10.5788	0.00145999	26088, 3005, 10755, 10616, 27339, 10921, 56006, 6499, 5886, 10869, 5708, 375790, 79654, 5702, 23644, 4849, 975, 1981, 9820, 8314, 5834, 56893, 9112, 29882, 6448, 8078, 823, 2316, 2768, 28952, 5045, 9887, 57805, 8692, 7040, 25804, 7186, 9672, 369, 5518, 9320, 9810, 8379, 5300, 3837, 29763, 26133, 1464, 7317, 3326, 997, 54982, 23381	478	1171	16412	1.55401	0.999488	0.0305762	2.75257
GOTERM_BP_ALL	GO:0044248~cellular catabolic process	81	16.1677	0.00156973	9513, 6829, 2052, 23130, 3005, 2648, 10755, 10616, 27339, 25865, 10921, 56006, 6499, 572, 5886, 23400, 5580, 9146, 5447, 10869, 5708, 79654, 11140, 55361, 5702, 23644, 4849, 975, 6609, 64223, 11338, 9820, 1981, 8314, 56893, 5834, 9112, 9688, 5499, 6051, 29882, 8078, 27350, 823, 1889, 79720, 28952, 2768, 3029, 5045, 6794, 9887, 57805, 79065, 7040, 25804, 369, 5518, 2878, 9320, 9810, 8379, 1468, 66…	478	1990	16412	1.39754	0.99971	0.0320628	2.95654
GOTERM_BP_ALL	GO:0042176~regulation of protein catabolic process	22	4.39122	0.00623902	8379, 8078, 5300, 10869, 5708, 29763, 26088, 2768, 28952, 2316, 5045, 5702, 3326, 57805, 975, 10755, 56893, 369, 29882, 5886, 9146, 9810	478	397	16412	1.90268	1	0.0905391	11.2691
GOTERM_BP_ALL	GO:1901575~organic substance catabolic process	72	14.3713	0.00635323	26088, 2582, 3005, 10755, 10616, 27339, 10921, 1725, 56006, 6499, 572, 5886, 5580, 10869, 5708, 375790, 79654, 5702, 23644, 4849, 10908, 975, 6609, 9820, 1981, 8314, 56893, 5834, 9112, 5499, 6051, 29882, 5315, 6448, 8078, 27350, 823, 1889, 28952, 2768, 2316, 3029, 5045, 9887, 57805, 8692, 7040, 7186, 25804, 369, 9672, 5518, 2597, 9320, 2026, 9810, 8379, 1468, 5300, 29763, 3837, 26133, 1464, 7317,…	478	1825	16412	1.35458	1	0.0913594	11.4637
GOTERM_BP_ALL	GO:1903362~regulation of cellular protein catabolic process	17	3.39321	0.00656152	8078, 8379, 10869, 5708, 2768, 28952, 5045, 5702, 3326, 57805, 975, 10755, 369, 56893, 29882, 5886, 9810	478	274	16412	2.13026	1	0.0921848	11.8176
GOTERM_BP_ALL	GO:0061136~regulation of proteasomal protein catabolic process	13	2.59481	0.0105285	8379, 8078, 10869, 2768, 5702, 3326, 57805, 10755, 56893, 369, 29882, 5886, 9810	478	192	16412	2.32475	1	0.126456	18.3068
GOTERM_BP_ALL	GO:1903050~regulation of proteolysis involved in cellular protein catabolic process	15	2.99401	0.016864	8078, 8379, 10869, 5708, 2768, 28952, 5702, 3326, 57805, 10755, 369, 56893, 29882, 5886, 9810	478	254	16412	2.02764	1	0.173117	27.741
GOTERM_BP_ALL	GO:0044265~cellular macromolecule catabolic process	40	7.98403	0.0182141	8078, 28952, 3005, 2768, 5045, 9887, 57805, 10755, 10616, 27339, 25804, 10921, 369, 5518, 56006, 6499, 9320, 5886, 9810, 8379, 10869, 3837, 5708, 26133, 79654, 7317, 5702, 23644, 4849, 3326, 975, 997, 9820, 1981, 8314, 56893, 54982, 9112, 29882, 23381	478	946	16412	1.45179	1	0.182183	29.6133
GOTERM_BP_ALL	GO:0042177~negative regulation of protein catabolic process	9	1.79641	0.0404018	10755, 8379, 5300, 10869, 2316, 29882, 5045, 3326, 57805	478	133	16412	2.3234	1	0.299017	54.5179
GOTERM_BP_ALL	GO:1903363~negative regulation of cellular protein catabolic process	7	1.39721	0.041024	10755, 8379, 10869, 29882, 5045, 3326, 57805	478	87	16412	2.76256	1	0.302506	55.078
GOTERM_BP_ALL	GO:0010498~proteasomal protein catabolic process	19	3.79242	0.042117	8078, 8379, 10869, 5708, 79654, 2768, 5702, 3326, 57805, 10755, 10616, 997, 27339, 369, 56893, 9112, 29882, 5886, 9810	478	397	16412	1.64322	1	0.306791	56.0461
GOTERM_BP_ALL	GO:0032434~regulation of proteasomal ubiquitin-dependent protein catabolic process	10	1.99601	0.0457314	10755, 8078, 8379, 56893, 369, 2768, 29882, 5886, 3326, 57805	478	161	16412	2.13259	1	0.323136	59.1085
GOTERM_BP_ALL	GO:0030163~protein catabolic process	33	6.58683	0.0463151	8078, 26088, 2316, 2768, 28952, 5045, 57805, 10755, 10616, 27339, 7186, 369, 9320, 5886, 9810, 8379, 5300, 10869, 5708, 29763, 26133, 79654, 7317, 5702, 3326, 975, 997, 9820, 8314, 54982, 56893, 9112, 29882	478	806	16412	1.40576	1	0.325726	59.5837
GOTERM_BP_ALL	GO:0009895~negative regulation of catabolic process	12	2.39521	0.0630801	10755, 8379, 5300, 10869, 56893, 598, 2316, 29882, 5045, 3326, 57805, 7157	478	224	16412	1.83936	1	0.389829	71.1988
GOTERM_BP_ALL	GO:1901799~negative regulation of proteasomal protein catabolic process	6	1.1976	0.0670256	10755, 8379, 10869, 29882, 3326, 57805	478	75	16412	2.74678	1	0.403216	73.4296
GOTERM_BP_ALL	GO:0030162~regulation of proteolysis	29	5.78842	0.0682076	8078, 6300, 2768, 28952, 5045, 57805, 10755, 7186, 369, 572, 5886, 578, 4323, 9810, 8379, 5447, 64780, 1893, 10869, 5708, 29763, 5702, 3326, 7157, 54982, 56893, 4627, 29882, 11047	478	715	16412	1.3926	1	0.406602	74.0653
GOTERM_BP_ALL	GO:0031330~negative regulation of cellular catabolic process	10	1.99601	0.0718362	10755, 8379, 10869, 56893, 598, 29882, 5045, 3326, 57805, 7157	478	176	16412	1.95084	1	0.418985	75.9282
GOTERM_BP_ALL	GO:0044257~cellular protein catabolic process	27	5.38922	0.0865248	8078, 2768, 28952, 5045, 57805, 10755, 10616, 27339, 369, 9320, 5886, 9810, 8379, 10869, 5708, 26133, 79654, 7317, 5702, 3326, 975, 997, 9820, 8314, 56893, 9112, 29882	478	672	16412	1.37952	1	0.46293	82.2515
GOTERM_BP_ALL	GO:0070647~protein modification by small protein conjugation or removal	38	7.58483	0.0876769	8078, 9968, 28952, 10362, 2648, 10616, 27339, 2873, 7186, 9320, 9040, 3654, 10155, 9810, 51564, 8379, 54623, 5905, 5300, 10869, 5708, 26133, 79654, 7317, 5702, 23623, 8086, 3326, 1616, 997, 9820, 8314, 57799, 9688, 9112, 90379, 23028, 29882	478	1011	16412	1.29052	1	0.466678	82.6743
GOTERM_BP_ALL	GO:1903051~negative regulation of proteolysis involved in cellular protein catabolic process	6	1.1976	0.0903009	10755, 8379, 10869, 29882, 3326, 57805	478	82	16412	2.5123	1	0.474869	83.6019
GOTERM_BP_ALL	GO:0051603~proteolysis involved in cellular protein catabolic process	25	4.99002	0.123803	8078, 2768, 28952, 57805, 10755, 10616, 27339, 369, 9320, 5886, 9810, 8379, 10869, 5708, 26133, 79654, 7317, 5702, 3326, 997, 9820, 8314, 56893, 9112, 29882	478	641	16412	1.33911	1	0.560805	91.9928
GOTERM_BP_ALL	GO:0032435~negative regulation of proteasomal ubiquitin-dependent protein catabolic process	5	0.998004	0.146116	10755, 8379, 29882, 3326, 57805	478	70	16412	2.45248	1	0.607886	95.1083
GOTERM_BP_ALL	GO:0032446~protein modification by small protein conjugation	31	6.18762	0.207802	9968, 28952, 10362, 10616, 27339, 7186, 9320, 9040, 3654, 10155, 9810, 51564, 5905, 54623, 8379, 5300, 5708, 26133, 79654, 7317, 5702, 23623, 8086, 997, 9820, 57799, 9688, 9112, 90379, 23028, 29882	478	880	16412	1.20952	1	0.71626	98.8323
GOTERM_BP_ALL	GO:0019941~modification-dependent protein catabolic process	21	4.19162	0.230477	8078, 8379, 10869, 5708, 26133, 79654, 28952, 7317, 5702, 3326, 57805, 10755, 10616, 997, 9820, 8314, 9112, 29882, 9320, 5886, 9810	478	574	16412	1.25615	1	0.748608	99.3295
GOTERM_BP_ALL	GO:0043632~modification-dependent macromolecule catabolic process	21	4.19162	0.249695	8078, 8379, 10869, 5708, 26133, 79654, 28952, 7317, 5702, 3326, 57805, 10755, 10616, 997, 9820, 8314, 9112, 29882, 9320, 5886, 9810	478	582	16412	1.23888	1	0.772238	99.5864
GOTERM_BP_ALL	GO:0043161~proteasome-mediated ubiquitin-dependent protein catabolic process	14	2.79441	0.290415	8078, 8379, 10869, 5708, 79654, 5702, 3326, 57805, 10755, 10616, 997, 9112, 29882, 5886	478	373	16412	1.2887	1	0.816303	99.8576
GOTERM_BP_ALL	GO:0006511~ubiquitin-dependent protein catabolic process	20	3.99202	0.291923	8078, 8379, 10869, 5708, 26133, 79654, 28952, 5702, 3326, 57805, 10755, 10616, 997, 9820, 8314, 9112, 29882, 9320, 5886, 9810	478	566	16412	1.21324	1	0.817337	99.8632
GOTERM_BP_ALL	GO:0016567~protein ubiquitination	26	5.18962	0.313522	9968, 28952, 10616, 27339, 7186, 9320, 9040, 3654, 10155, 9810, 54623, 8379, 5300, 5708, 26133, 79654, 7317, 5702, 23623, 997, 9820, 57799, 9112, 90379, 23028, 29882	478	766	16412	1.16541	1	0.836849	99.9243
GOTERM_BP_ALL	GO:0006508~proteolysis	51	10.1796	0.315204	2648, 79147, 10755, 10616, 27339, 572, 5886, 578, 5447, 64780, 10869, 1893, 5708, 79654, 5702, 9820, 8314, 56893, 9112, 553115, 6051, 29882, 11047, 8078, 823, 1889, 6300, 79720, 2768, 28952, 10939, 5045, 57805, 2873, 7186, 726, 369, 9320, 4323, 9810, 8379, 29763, 26133, 8751, 7317, 3326, 7157, 997, 10072, 54982, 4627	478	1600	16412	1.09442	1	0.837946	99.9278
GOTERM_BP_ALL	GO:0045861~negative regulation of proteolysis	12	2.39521	0.468506	10755, 8379, 64780, 5447, 1893, 7186, 10869, 29882, 5045, 3326, 57805, 7157	478	358	16412	1.15088	1	0.93115	99.9994
Annotation Cluster 48	Enrichment Score: 1.3635089047153603
Category	Term	Count	%	PValue	Genes	List Total	Pop Hits	Pop Total	Fold Enrichment	Bonferroni	Benjamini	FDR
GOTERM_BP_ALL	GO:0050684~regulation of mRNA processing	9	1.79641	0.00683026	54623, 27339, 11338, 79171, 10921, 6829, 6625, 10262, 9810	478	96	16412	3.21888	1	0.0945134	12.2722
GOTERM_BP_ALL	GO:0050686~negative regulation of mRNA processing	5	0.998004	0.0106104	11338, 79171, 10921, 6829, 9810	478	30	16412	5.72245	1	0.126797	18.4359
GOTERM_BP_ALL	GO:1903311~regulation of mRNA metabolic process	9	1.79641	0.0172724	54623, 27339, 11338, 79171, 10921, 6829, 6625, 10262, 9810	478	113	16412	2.73462	1	0.175577	28.3123
GOTERM_BP_ALL	GO:1903312~negative regulation of mRNA metabolic process	5	0.998004	0.0181	11338, 79171, 10921, 6829, 9810	478	35	16412	4.90496	1	0.181836	29.4569
GOTERM_BP_ALL	GO:0048024~regulation of mRNA splicing, via spliceosome	6	1.1976	0.0281377	27339, 11338, 79171, 10921, 6625, 10262	478	59	16412	3.49167	1	0.242872	42.03
GOTERM_BP_ALL	GO:0033120~positive regulation of RNA splicing	4	0.798403	0.0386549	27339, 11338, 6625, 10262	478	26	16412	5.28227	1	0.292849	52.9098
GOTERM_BP_ALL	GO:0050685~positive regulation of mRNA processing	4	0.798403	0.0700136	54623, 27339, 6625, 10262	478	33	16412	4.16179	1	0.413266	75.009
GOTERM_BP_ALL	GO:0048026~positive regulation of mRNA splicing, via spliceosome	3	0.598802	0.0773466	27339, 6625, 10262	478	16	16412	6.43776	1	0.434221	78.5165
GOTERM_BP_ALL	GO:0048025~negative regulation of mRNA splicing, via spliceosome	3	0.598802	0.113626	11338, 79171, 10921	478	20	16412	5.15021	1	0.536707	90.0165
GOTERM_BP_ALL	GO:0043484~regulation of RNA splicing	6	1.1976	0.125517	27339, 11338, 79171, 10921, 6625, 10262	478	91	16412	2.26383	1	0.563961	92.2868
GOTERM_BP_ALL	GO:1903313~positive regulation of mRNA metabolic process	4	0.798403	0.148915	54623, 27339, 6625, 10262	478	46	16412	2.98563	1	0.612517	95.4057
GOTERM_BP_ALL	GO:0033119~negative regulation of RNA splicing	3	0.598802	0.153268	11338, 79171, 10921	478	24	16412	4.29184	1	0.621532	95.8344
Annotation Cluster 49	Enrichment Score: 1.3596977790135847
Category	Term	Count	%	PValue	Genes	List Total	Pop Hits	Pop Total	Fold Enrichment	Bonferroni	Benjamini	FDR
GOTERM_BP_ALL	GO:0019318~hexose metabolic process	16	3.19361	0.00729558	8402, 1468, 2582, 5372, 7157, 2648, 5834, 5528, 2597, 5499, 572, 5315, 2026, 3636, 2997, 6576	478	253	16412	2.17137	1	0.0990658	13.0541
GOTERM_BP_ALL	GO:0006006~glucose metabolic process	14	2.79441	0.0114885	8402, 1468, 7157, 2648, 5834, 5528, 2597, 5499, 572, 5315, 2026, 3636, 2997, 6576	478	218	16412	2.20498	1	0.132672	19.8078
GOTERM_BP_ALL	GO:0005996~monosaccharide metabolic process	16	3.19361	0.0296215	8402, 1468, 2582, 5372, 7157, 2648, 5834, 5528, 2597, 5499, 572, 5315, 2026, 3636, 2997, 6576	478	300	16412	1.83119	1	0.25122	43.6975
GOTERM_BP_ALL	GO:0006094~gluconeogenesis	6	1.1976	0.0670256	8402, 1468, 2597, 2026, 6576, 2648	478	75	16412	2.74678	1	0.403216	73.4296
GOTERM_BP_ALL	GO:0019319~hexose biosynthetic process	6	1.1976	0.076542	8402, 1468, 2597, 2026, 6576, 2648	478	78	16412	2.64113	1	0.432478	78.1557
GOTERM_BP_ALL	GO:0046364~monosaccharide biosynthetic process	6	1.1976	0.101401	8402, 1468, 2597, 2026, 6576, 2648	478	85	16412	2.42363	1	0.506112	87.0303
GOTERM_BP_ALL	GO:0016051~carbohydrate biosynthetic process	9	1.79641	0.234964	8402, 7040, 1468, 2597, 5499, 2026, 2997, 6576, 2648	478	202	16412	1.52977	1	0.754144	99.4004
Annotation Cluster 50	Enrichment Score: 1.353913107273159
Category	Term	Count	%	PValue	Genes	List Total	Pop Hits	Pop Total	Fold Enrichment	Bonferroni	Benjamini	FDR
GOTERM_BP_ALL	GO:0006360~transcription from RNA polymerase I promoter	7	1.39721	0.0050757	284119, 5434, 7343, 6598, 6597, 2316, 5595	478	55	16412	4.36987	1	0.0770789	9.26362
GOTERM_BP_ALL	GO:0006361~transcription initiation from RNA polymerase I promoter	4	0.798403	0.0752022	284119, 5434, 7343, 5595	478	34	16412	4.03938	1	0.429235	77.5423
GOTERM_BP_ALL	GO:0006363~termination of RNA polymerase I transcription	3	0.598802	0.227266	284119, 5434, 7343	478	31	16412	3.32272	1	0.74374	99.274
Annotation Cluster 51	Enrichment Score: 1.3217428558733275
Category	Term	Count	%	PValue	Genes	List Total	Pop Hits	Pop Total	Fold Enrichment	Bonferroni	Benjamini	FDR
GOTERM_BP_ALL	GO:0009649~entrainment of circadian clock	5	0.998004	0.00727519	2063, 9112, 5499, 2767, 7157	478	27	16412	6.35828	1	0.0990603	13.02
GOTERM_BP_ALL	GO:0043153~entrainment of circadian clock by photoperiod	4	0.798403	0.0167197	2063, 9112, 5499, 7157	478	19	16412	7.22836	1	0.172096	27.5381
GOTERM_BP_ALL	GO:0009648~photoperiodism	4	0.798403	0.0313938	2063, 9112, 5499, 7157	478	24	16412	5.72245	1	0.260558	45.6299
GOTERM_BP_ALL	GO:0042752~regulation of circadian rhythm	7	1.39721	0.0855624	2063, 6839, 9112, 5499, 2767, 57805, 7157	478	105	16412	2.28898	1	0.459913	81.8909
GOTERM_BP_ALL	GO:0007623~circadian rhythm	9	1.79641	0.189431	10514, 2063, 6839, 9112, 5499, 2767, 10419, 22809, 7157	478	190	16412	1.62638	1	0.689205	98.1905
GOTERM_BP_ALL	GO:0048511~rhythmic process	14	2.79441	0.189624	10514, 2063, 598, 6839, 2767, 10419, 9757, 7157, 57805, 726, 9112, 5499, 22809, 4323	478	339	16412	1.41795	1	0.689228	98.1988
Annotation Cluster 52	Enrichment Score: 1.2875084543288693
Category	Term	Count	%	PValue	Genes	List Total	Pop Hits	Pop Total	Fold Enrichment	Bonferroni	Benjamini	FDR
GOTERM_BP_ALL	GO:0038061~NIK/NF-kappaB signaling	8	1.59681	0.0319502	51564, 8517, 7186, 5708, 5702, 81, 9040, 3654	478	104	16412	2.64113	1	0.262928	46.2234
GOTERM_BP_ALL	GO:1901222~regulation of NIK/NF-kappaB signaling	5	0.998004	0.0383295	51564, 8517, 7186, 81, 3654	478	44	16412	3.90167	1	0.291571	52.6044
GOTERM_BP_ALL	GO:1901224~positive regulation of NIK/NF-kappaB signaling	4	0.798403	0.05548	8517, 7186, 81, 3654	478	30	16412	4.57796	1	0.360116	66.3922
GOTERM_BP_ALL	GO:0007250~activation of NF-kappaB-inducing kinase activity	3	0.598802	0.104189	8517, 7186, 3654	478	19	16412	5.42127	1	0.513909	87.7777
Annotation Cluster 53	Enrichment Score: 1.2478872325667099
Category	Term	Count	%	PValue	Genes	List Total	Pop Hits	Pop Total	Fold Enrichment	Bonferroni	Benjamini	FDR
GOTERM_BP_ALL	GO:0097193~intrinsic apoptotic signaling pathway	17	3.39321	0.012752	64782, 10514, 3265, 598, 2907, 6794, 9092, 7157, 57805, 7186, 10494, 10572, 23028, 572, 578, 10131, 5580	478	295	16412	1.97861	1	0.141875	21.7435
GOTERM_BP_ALL	GO:2001233~regulation of apoptotic signaling pathway	18	3.59281	0.0531532	598, 2907, 7157, 57805, 4000, 8692, 10616, 1616, 7186, 10572, 5518, 5499, 23028, 572, 578, 10131, 4055, 5580	478	381	16412	1.62211	1	0.351077	64.7748
GOTERM_BP_ALL	GO:2001242~regulation of intrinsic apoptotic signaling pathway	7	1.39721	0.266213	598, 2907, 23028, 572, 10131, 57805, 7157	478	149	16412	1.61304	1	0.790505	99.7297
Annotation Cluster 54	Enrichment Score: 1.243614362004782
Category	Term	Count	%	PValue	Genes	List Total	Pop Hits	Pop Total	Fold Enrichment	Bonferroni	Benjamini	FDR
GOTERM_BP_ALL	GO:0010821~regulation of mitochondrion organization	20	3.99202	0.00500307	6628, 598, 9277, 11140, 55361, 51116, 92170, 7157, 4000, 2648, 11338, 25865, 25804, 8314, 10572, 9688, 200081, 572, 578, 23400	478	339	16412	2.02565	1	0.076239	9.137
GOTERM_BP_ALL	GO:0006914~autophagy	25	4.99002	0.010039	9513, 6628, 598, 6829, 55201, 79720, 11140, 23130, 55361, 51116, 6794, 7157, 79065, 2648, 11338, 64223, 25865, 25804, 56893, 9688, 200081, 572, 23400, 9146, 10452	478	494	16412	1.73759	1	0.122332	17.5313
GOTERM_BP_ALL	GO:1903146~regulation of mitophagy	12	2.39521	0.0114603	6628, 11338, 25804, 25865, 9688, 11140, 200081, 55361, 51116, 23400, 7157, 2648	478	171	16412	2.40945	1	0.132661	19.7641
GOTERM_BP_ALL	GO:0007005~mitochondrion organization	34	6.78643	0.0120236	6300, 23130, 10953, 10939, 4000, 57805, 23277, 2648, 79065, 25804, 25865, 10469, 572, 578, 23400, 5442, 89941, 3054, 6628, 598, 9277, 11140, 55361, 51116, 92170, 51073, 7157, 11338, 8314, 10572, 9688, 200081, 23107, 10452	478	750	16412	1.55651	1	0.13604	20.633
GOTERM_BP_ALL	GO:0016241~regulation of macroautophagy	14	2.79441	0.0180226	6628, 6829, 11140, 55361, 51116, 7157, 2648, 11338, 25804, 25865, 56893, 9688, 200081, 23400	478	231	16412	2.08089	1	0.181474	29.3505
GOTERM_BP_ALL	GO:0000422~mitophagy	12	2.39521	0.0217343	6628, 25804, 25865, 9688, 23130, 11140, 200081, 55361, 51116, 7157, 10452, 79065	478	188	16412	2.19158	1	0.204536	34.2812
GOTERM_BP_ALL	GO:0061726~mitochondrion disassembly	12	2.39521	0.0217343	6628, 25804, 25865, 9688, 23130, 11140, 200081, 55361, 51116, 7157, 10452, 79065	478	188	16412	2.19158	1	0.204536	34.2812
GOTERM_BP_ALL	GO:0016236~macroautophagy	19	3.79242	0.0221791	9513, 6628, 6829, 11140, 23130, 55361, 51116, 7157, 2648, 79065, 11338, 64223, 25865, 25804, 56893, 9688, 200081, 23400, 10452	478	368	16412	1.77272	1	0.207186	34.8496
GOTERM_BP_ALL	GO:0010822~positive regulation of mitochondrion organization	16	3.19361	0.0227068	6628, 11140, 9277, 55361, 51116, 7157, 2648, 11338, 25804, 25865, 8314, 10572, 9688, 200081, 572, 578	478	290	16412	1.89433	1	0.21123	35.5181
GOTERM_BP_ALL	GO:0010506~regulation of autophagy	17	3.39321	0.0233872	6628, 598, 6829, 11140, 55361, 51116, 6794, 7157, 2648, 11338, 25804, 25865, 56893, 9688, 200081, 572, 23400	478	317	16412	1.84129	1	0.214248	36.3703
GOTERM_BP_ALL	GO:0031331~positive regulation of cellular catabolic process	22	4.39122	0.0241021	8078, 6628, 5708, 29763, 6829, 11140, 28952, 55361, 51116, 5045, 5702, 6794, 975, 25865, 25804, 57104, 9688, 200081, 29882, 572, 5580, 9810	478	452	16412	1.67116	1	0.217826	37.2543
GOTERM_BP_ALL	GO:0032104~regulation of response to extracellular stimulus	14	2.79441	0.0359305	6628, 6829, 11140, 55361, 51116, 7157, 2648, 11338, 25804, 25865, 56893, 9688, 200081, 23400	478	255	16412	1.88504	1	0.281096	50.2939
GOTERM_BP_ALL	GO:0032107~regulation of response to nutrient levels	14	2.79441	0.0359305	6628, 6829, 11140, 55361, 51116, 7157, 2648, 11338, 25804, 25865, 56893, 9688, 200081, 23400	478	255	16412	1.88504	1	0.281096	50.2939
GOTERM_BP_ALL	GO:1903008~organelle disassembly	12	2.39521	0.0386572	6628, 25804, 25865, 9688, 23130, 11140, 200081, 55361, 51116, 7157, 10452, 79065	478	206	16412	2.00008	1	0.292449	52.9119
GOTERM_BP_ALL	GO:0044712~single-organism catabolic process	49	9.78044	0.0403184	1292, 9513, 6829, 2582, 23130, 2648, 25865, 1725, 572, 23400, 5580, 5447, 10869, 11140, 5702, 55361, 10908, 11338, 64223, 6609, 5834, 56893, 9688, 5499, 29882, 5315, 27350, 3029, 5045, 8692, 79065, 7040, 25804, 2597, 2878, 2026, 4323, 8379, 6628, 1468, 1464, 8751, 51116, 7157, 57104, 5528, 200081, 10452, 4245	478	1281	16412	1.31335	1	0.299321	54.4423
GOTERM_BP_ALL	GO:0009896~positive regulation of catabolic process	23	4.59082	0.044159	8078, 6628, 5708, 29763, 6829, 26088, 11140, 28952, 55361, 51116, 5045, 5702, 6794, 975, 25865, 25804, 57104, 9688, 200081, 29882, 572, 5580, 9810	478	512	16412	1.54238	1	0.315032	57.8019
GOTERM_BP_ALL	GO:0071496~cellular response to external stimulus	26	5.18962	0.0526819	9513, 6829, 23130, 2648, 79065, 25865, 25804, 572, 578, 23400, 4055, 1265, 51564, 10514, 6628, 11140, 55361, 51116, 7157, 11338, 64223, 56893, 9688, 200081, 5595, 10452	478	608	16412	1.46826	1	0.348942	64.4383
GOTERM_BP_ALL	GO:0010508~positive regulation of autophagy	11	2.19561	0.0656888	6628, 25804, 25865, 6829, 9688, 11140, 200081, 572, 55361, 51116, 6794	478	199	16412	1.8979	1	0.398582	72.6928
GOTERM_BP_ALL	GO:0009267~cellular response to starvation	20	3.99202	0.0758349	9513, 10514, 6628, 6829, 11140, 23130, 55361, 51116, 7157, 2648, 79065, 11338, 64223, 25865, 25804, 56893, 9688, 200081, 23400, 10452	478	458	16412	1.49933	1	0.431143	77.834
GOTERM_BP_ALL	GO:0098780~response to mitochondrial depolarisation	8	1.59681	0.0960536	6628, 25804, 25865, 9688, 11140, 200081, 55361, 51116	478	134	16412	2.04983	1	0.491671	85.4735
GOTERM_BP_ALL	GO:0098779~activation of mitophagy in response to mitochondrial depolarization	8	1.59681	0.0960536	6628, 25804, 25865, 9688, 11140, 200081, 55361, 51116	478	134	16412	2.04983	1	0.491671	85.4735
GOTERM_BP_ALL	GO:1903599~positive regulation of mitophagy	8	1.59681	0.104818	6628, 25804, 25865, 9688, 11140, 200081, 55361, 51116	478	137	16412	2.00495	1	0.515253	87.9405
GOTERM_BP_ALL	GO:0016239~positive regulation of macroautophagy	9	1.79641	0.117203	6628, 25804, 25865, 6829, 9688, 11140, 200081, 55361, 51116	478	168	16412	1.83936	1	0.544991	90.7586
GOTERM_BP_ALL	GO:0042594~response to starvation	20	3.99202	0.129823	9513, 10514, 6628, 6829, 11140, 23130, 55361, 51116, 7157, 2648, 79065, 11338, 64223, 25865, 25804, 56893, 9688, 200081, 23400, 10452	478	493	16412	1.39289	1	0.574053	92.9809
GOTERM_BP_ALL	GO:0032109~positive regulation of response to nutrient levels	9	1.79641	0.135207	6628, 25804, 25865, 6829, 9688, 11140, 200081, 55361, 51116	478	174	16412	1.77593	1	0.584823	93.7658
GOTERM_BP_ALL	GO:0032106~positive regulation of response to extracellular stimulus	9	1.79641	0.135207	6628, 25804, 25865, 6829, 9688, 11140, 200081, 55361, 51116	478	174	16412	1.77593	1	0.584823	93.7658
GOTERM_BP_ALL	GO:0031669~cellular response to nutrient levels	20	3.99202	0.152157	9513, 10514, 6628, 6829, 11140, 23130, 55361, 51116, 7157, 2648, 79065, 11338, 64223, 25865, 25804, 56893, 9688, 200081, 23400, 10452	478	505	16412	1.35979	1	0.619036	95.7287
GOTERM_BP_ALL	GO:0031668~cellular response to extracellular stimulus	20	3.99202	0.213247	9513, 10514, 6628, 6829, 11140, 23130, 55361, 51116, 7157, 2648, 79065, 11338, 64223, 25865, 25804, 56893, 9688, 200081, 23400, 10452	478	534	16412	1.28594	1	0.724433	98.9764
GOTERM_BP_ALL	GO:0031667~response to nutrient levels	25	4.99002	0.356315	595, 5447, 9513, 6628, 10514, 6829, 11140, 23130, 55361, 51116, 7157, 79065, 2648, 2771, 64223, 7040, 11338, 25804, 25865, 56893, 9688, 200081, 5315, 23400, 10452	478	756	16412	1.13541	1	0.872088	99.9779
GOTERM_BP_ALL	GO:0009991~response to extracellular stimulus	25	4.99002	0.433911	595, 5447, 9513, 6628, 10514, 6829, 11140, 23130, 55361, 51116, 7157, 79065, 2648, 2771, 64223, 7040, 11338, 25804, 25865, 56893, 9688, 200081, 5315, 23400, 10452	478	785	16412	1.09346	1	0.915883	99.9981
GOTERM_BP_ALL	GO:0032103~positive regulation of response to external stimulus	13	2.59481	0.541939	6628, 6829, 11140, 51116, 55361, 8692, 7040, 25804, 25865, 9688, 200081, 7423, 51157	478	413	16412	1.08075	1	0.955923	100
GOTERM_BP_ALL	GO:0032101~regulation of response to external stimulus	28	5.58882	0.561217	9513, 6829, 4851, 7791, 2648, 8692, 7040, 22904, 25865, 25804, 7423, 51157, 23400, 5580, 1173, 6628, 5605, 11140, 55361, 51116, 7157, 162, 11338, 23476, 56893, 9688, 9112, 200081	478	943	16412	1.01948	1	0.961365	100
Annotation Cluster 55	Enrichment Score: 1.2337572523795035
Category	Term	Count	%	PValue	Genes	List Total	Pop Hits	Pop Total	Fold Enrichment	Bonferroni	Benjamini	FDR
GOTERM_BP_ALL	GO:0048584~positive regulation of response to stimulus	91	18.1637	0.000212732	6598, 6829, 6597, 2002, 4851, 3783, 5536, 10755, 10616, 25865, 5986, 3678, 572, 81, 9040, 5585, 578, 10155, 5580, 5447, 1893, 5605, 5708, 11140, 124583, 55361, 4296, 5702, 3611, 3487, 975, 79155, 1616, 64223, 23476, 10572, 9688, 5499, 5595, 2022, 3661, 3265, 8517, 5871, 23399, 10174, 1889, 28952, 2316, 9261, 5045, 23770, 6794, 4641, 57805, 6709, 1072, 8692, 2771, 7040, 7186, 25804, 369, 5518, 742…	478	2156	16412	1.44919	0.66824	0.00713897	0.405616
GOTERM_BP_ALL	GO:0031098~stress-activated protein kinase signaling cascade	19	3.79242	0.0019762	3276, 3265, 5871, 8517, 5605, 2002, 9261, 4296, 79155, 10298, 1616, 2873, 7186, 10494, 5528, 5595, 5585, 3654, 4055	478	288	16412	2.26514	0.999965	0.0379725	3.70851
GOTERM_BP_ALL	GO:0051403~stress-activated MAPK cascade	17	3.39321	0.00414742	3276, 5871, 8517, 3265, 2002, 9261, 4296, 79155, 1616, 2873, 7186, 10494, 5528, 5595, 5585, 3654, 4055	478	261	16412	2.23636	1	0.0663381	7.6326
GOTERM_BP_ALL	GO:0034138~toll-like receptor 3 signaling pathway	9	1.79641	0.00683026	3661, 8517, 5528, 2002, 5595, 9261, 3654, 79155, 10211	478	96	16412	3.21888	1	0.0945134	12.2722
GOTERM_BP_ALL	GO:0070498~interleukin-1-mediated signaling pathway	4	0.798403	0.00855458	5595, 8986, 3654, 79155	478	15	16412	9.15593	1	0.10982	15.1366
GOTERM_BP_ALL	GO:0035666~TRIF-dependent toll-like receptor signaling pathway	8	1.59681	0.00916942	3661, 8517, 5528, 2002, 5595, 9261, 3654, 79155	478	81	16412	3.39108	1	0.11501	16.1364
GOTERM_BP_ALL	GO:0002756~MyD88-independent toll-like receptor signaling pathway	8	1.59681	0.0110958	3661, 8517, 5528, 2002, 5595, 9261, 3654, 79155	478	84	16412	3.26997	1	0.130441	19.197
GOTERM_BP_ALL	GO:0002376~immune system process	97	19.3613	0.0115543	5434, 9513, 112, 2050, 79641, 2002, 4851, 3783, 7249, 5536, 118, 10616, 3675, 22904, 25865, 1725, 3678, 572, 9040, 5585, 578, 3636, 10155, 5580, 977, 54623, 1893, 5708, 5605, 5589, 11140, 23648, 5702, 3693, 975, 79155, 162, 10766, 64223, 10572, 9688, 5595, 23028, 3661, 3265, 8517, 5871, 27350, 9261, 1785, 6794, 9092, 4641, 6709, 1072, 79065, 8692, 7040, 7186, 25804, 369, 2597, 7423, 9632, 51157, …	478	2652	16412	1.25583	1	0.132796	19.9097
GOTERM_BP_ALL	GO:0002764~immune response-regulating signaling pathway	31	6.18762	0.0124712	3661, 3265, 8517, 2002, 3783, 9261, 7249, 6794, 5536, 4641, 6709, 1072, 10616, 25865, 369, 572, 9040, 60, 3654, 5580, 1445, 5605, 5708, 5702, 3326, 79155, 22821, 10211, 64223, 5528, 5595	478	668	16412	1.59338	1	0.139555	21.3171
GOTERM_BP_ALL	GO:0034166~toll-like receptor 10 signaling pathway	7	1.39721	0.0149684	8517, 5528, 2002, 5595, 9261, 3654, 79155	478	69	16412	3.48323	1	0.159866	25.0325
GOTERM_BP_ALL	GO:0034146~toll-like receptor 5 signaling pathway	7	1.39721	0.0159831	8517, 5528, 2002, 5595, 9261, 3654, 79155	478	70	16412	3.43347	1	0.166766	26.494
GOTERM_BP_ALL	GO:0038123~toll-like receptor TLR1:TLR2 signaling pathway	7	1.39721	0.0230803	8517, 5528, 2002, 5595, 9261, 3654, 79155	478	76	16412	3.16241	1	0.212468	35.9873
GOTERM_BP_ALL	GO:0038124~toll-like receptor TLR6:TLR2 signaling pathway	7	1.39721	0.0230803	8517, 5528, 2002, 5595, 9261, 3654, 79155	478	76	16412	3.16241	1	0.212468	35.9873
GOTERM_BP_ALL	GO:0034162~toll-like receptor 9 signaling pathway	7	1.39721	0.0258511	8517, 5528, 2002, 5595, 9261, 3654, 79155	478	78	16412	3.08132	1	0.229491	39.368
GOTERM_BP_ALL	GO:0002757~immune response-activating signal transduction	23	4.59082	0.0318917	3661, 1445, 8517, 3265, 5708, 2002, 3783, 9261, 5702, 6794, 3326, 4641, 79155, 1072, 10211, 10616, 25865, 5528, 5595, 9040, 60, 3654, 5580	478	494	16412	1.59858	1	0.263326	46.1613
GOTERM_BP_ALL	GO:0034134~toll-like receptor 2 signaling pathway	7	1.39721	0.0354605	8517, 5528, 2002, 5595, 9261, 3654, 79155	478	84	16412	2.86123	1	0.279161	49.829
GOTERM_BP_ALL	GO:0002768~immune response-regulating cell surface receptor signaling pathway	24	4.79042	0.0364625	1445, 3265, 8517, 5605, 5708, 3783, 7249, 5702, 6794, 3326, 4641, 5536, 22821, 6709, 1072, 10616, 64223, 25865, 369, 5595, 572, 9040, 60, 5580	478	529	16412	1.55772	1	0.283009	50.8153
GOTERM_BP_ALL	GO:0002755~MyD88-dependent toll-like receptor signaling pathway	7	1.39721	0.0372577	8517, 5528, 2002, 5595, 9261, 3654, 79155	478	85	16412	2.82757	1	0.287042	51.5849
GOTERM_BP_ALL	GO:0002682~regulation of immune system process	58	11.5768	0.0412438	9513, 2050, 2002, 4851, 7249, 3783, 5536, 10616, 25865, 1725, 572, 5585, 9040, 5580, 54623, 1893, 5708, 5605, 11140, 5702, 975, 79155, 162, 10766, 64223, 9688, 5595, 23028, 3661, 8517, 3265, 9261, 6794, 9092, 4641, 6709, 1072, 7040, 25804, 7186, 369, 7423, 51157, 3654, 60, 4323, 1173, 3276, 1445, 8379, 6628, 51116, 3326, 22821, 10211, 5528, 5817, 1209	478	1561	16412	1.27573	1	0.30263	55.2742
GOTERM_BP_ALL	GO:0045087~innate immune response	44	8.78244	0.0481783	3661, 5871, 8517, 5434, 3265, 27350, 112, 2002, 7249, 9261, 4641, 5536, 6709, 1072, 79065, 7040, 7186, 369, 2597, 572, 9040, 60, 3654, 10155, 5580, 1445, 5300, 5605, 5708, 5589, 598, 11140, 8751, 5702, 3326, 22821, 79155, 10211, 64223, 5528, 203068, 5595, 5817, 29927	478	1142	16412	1.32288	1	0.332288	61.0657
GOTERM_BP_ALL	GO:0034142~toll-like receptor 4 signaling pathway	8	1.59681	0.0565545	3661, 8517, 5528, 2002, 5595, 9261, 3654, 79155	478	118	16412	2.32778	1	0.364486	67.1151
GOTERM_BP_ALL	GO:0002684~positive regulation of immune system process	37	7.38523	0.0624407	3661, 3265, 8517, 2050, 2002, 3783, 9261, 6794, 9092, 4641, 1072, 10616, 7040, 25865, 7186, 7423, 1725, 51157, 572, 9040, 60, 3654, 5580, 4323, 3276, 1445, 5708, 5702, 3326, 975, 79155, 10211, 64223, 5528, 5595, 23028, 5817	478	950	16412	1.33725	1	0.387543	70.821
GOTERM_BP_ALL	GO:0002253~activation of immune response	23	4.59082	0.0726603	3661, 1445, 8517, 3265, 5708, 2002, 3783, 9261, 5702, 6794, 3326, 4641, 79155, 1072, 10211, 10616, 25865, 5528, 5595, 9040, 60, 3654, 5580	478	542	16412	1.45701	1	0.421843	76.3332
GOTERM_BP_ALL	GO:0002758~innate immune response-activating signal transduction	14	2.79441	0.0752275	3661, 8517, 3265, 5708, 2002, 9261, 5702, 79155, 10211, 5528, 5595, 9040, 3654, 5580	478	286	16412	1.68072	1	0.428905	77.554
GOTERM_BP_ALL	GO:0006952~defense response	65	12.9741	0.0831979	4798, 9513, 5434, 112, 2002, 4851, 7249, 3783, 7791, 5536, 22904, 572, 9040, 10155, 5580, 1893, 5589, 5708, 5605, 11140, 5702, 3487, 79155, 162, 64223, 1981, 23476, 9112, 9688, 5595, 8986, 3661, 8517, 3265, 5871, 27350, 9261, 4641, 6709, 1072, 79065, 8692, 7040, 7186, 25804, 369, 2597, 51157, 3654, 60, 4055, 1173, 1445, 5300, 6628, 598, 8751, 51116, 3326, 22821, 10211, 5528, 203068, 5817, 29927	478	1856	16412	1.20246	1	0.453299	80.9751
GOTERM_BP_ALL	GO:0002218~activation of innate immune response	14	2.79441	0.0850406	3661, 8517, 3265, 5708, 2002, 9261, 5702, 79155, 10211, 5528, 5595, 9040, 3654, 5580	478	292	16412	1.64619	1	0.458228	81.6925
GOTERM_BP_ALL	GO:0002224~toll-like receptor signaling pathway	9	1.79641	0.0902786	3661, 8517, 5528, 2002, 5595, 9261, 3654, 79155, 10211	478	158	16412	1.95578	1	0.475226	83.5942
GOTERM_BP_ALL	GO:0050776~regulation of immune response	38	7.58483	0.107805	3661, 3265, 8517, 2002, 3783, 7249, 9261, 6794, 5536, 4641, 6709, 1072, 10616, 7040, 7186, 25865, 369, 572, 9040, 5585, 60, 3654, 5580, 1445, 1893, 5605, 5708, 11140, 5702, 3326, 975, 22821, 79155, 10211, 64223, 5528, 5595, 5817	478	1030	16412	1.26672	1	0.523513	88.6865
GOTERM_BP_ALL	GO:0045089~positive regulation of innate immune response	15	2.99401	0.11526	3661, 8517, 3265, 5708, 2002, 9261, 5702, 79155, 10211, 5528, 5595, 9040, 3654, 5817, 5580	478	337	16412	1.52825	1	0.540808	90.3621
GOTERM_BP_ALL	GO:0031347~regulation of defense response	30	5.98802	0.127743	3661, 3265, 8517, 9513, 2002, 9261, 7791, 8692, 7040, 22904, 25804, 9040, 3654, 5580, 1173, 6628, 5708, 11140, 51116, 5702, 3326, 79155, 10211, 162, 23476, 5528, 9688, 9112, 5595, 5817	478	797	16412	1.2924	1	0.569488	92.6535
GOTERM_BP_ALL	GO:0045088~regulation of innate immune response	17	3.39321	0.131246	3661, 8517, 3265, 5708, 2002, 11140, 9261, 5702, 3326, 79155, 10211, 5528, 5595, 9040, 3654, 5817, 5580	478	404	16412	1.44478	1	0.577019	93.1969
GOTERM_BP_ALL	GO:0050778~positive regulation of immune response	26	5.18962	0.135259	3661, 3265, 8517, 2002, 9261, 3783, 6794, 4641, 1072, 10616, 7040, 25865, 7186, 9040, 60, 3654, 5580, 1445, 5708, 5702, 3326, 79155, 10211, 5528, 5595, 5817	478	678	16412	1.31667	1	0.584549	93.7729
GOTERM_BP_ALL	GO:0032479~regulation of type I interferon production	7	1.39721	0.148802	3661, 5300, 5434, 8517, 3654, 79065, 10211	478	123	16412	1.95401	1	0.612631	95.3941
GOTERM_BP_ALL	GO:0032606~type I interferon production	7	1.39721	0.156871	3661, 5300, 5434, 8517, 3654, 79065, 10211	478	125	16412	1.92274	1	0.627542	96.1603
GOTERM_BP_ALL	GO:0002221~pattern recognition receptor signaling pathway	9	1.79641	0.196785	3661, 8517, 5528, 2002, 5595, 9261, 3654, 79155, 10211	478	192	16412	1.60944	1	0.699196	98.4797
GOTERM_BP_ALL	GO:0031349~positive regulation of defense response	17	3.39321	0.20694	3661, 8517, 3265, 5708, 2002, 9261, 5702, 79155, 8692, 10211, 7040, 5528, 5595, 9040, 3654, 5817, 5580	478	438	16412	1.33263	1	0.714959	98.8077
GOTERM_BP_ALL	GO:0006955~immune response	55	10.978	0.243458	5434, 112, 2002, 4851, 7249, 3783, 5536, 10616, 25865, 22904, 572, 5585, 9040, 10155, 5580, 1893, 5589, 5708, 5605, 11140, 5702, 79155, 64223, 5595, 3661, 8517, 3265, 5871, 27350, 9261, 6794, 4641, 6709, 1072, 79065, 7040, 7186, 369, 2597, 3654, 60, 4055, 4091, 1445, 5300, 598, 8751, 3326, 7157, 22821, 10211, 5528, 203068, 5817, 29927	478	1686	16412	1.12005	1	0.764016	99.5155
GOTERM_BP_ALL	GO:0032481~positive regulation of type I interferon production	5	0.998004	0.246736	3661, 5434, 8517, 3654, 10211	478	87	16412	1.97326	1	0.768248	99.5541
GOTERM_BP_ALL	GO:0001816~cytokine production	22	4.39122	0.302869	51564, 3661, 1445, 5300, 5434, 8517, 4851, 9261, 5045, 8692, 79065, 10211, 7040, 25865, 7186, 10555, 51157, 4054, 8986, 3654, 23139, 5580	478	636	16412	1.18768	1	0.827123	99.8984
GOTERM_BP_ALL	GO:0032608~interferon-beta production	3	0.598802	0.356689	3661, 79065, 10211	478	43	16412	2.39545	1	0.872198	99.9781
GOTERM_BP_ALL	GO:0032648~regulation of interferon-beta production	3	0.598802	0.377702	3661, 79065, 10211	478	45	16412	2.28898	1	0.887263	99.9884
GOTERM_BP_ALL	GO:0032480~negative regulation of type I interferon production	3	0.598802	0.377702	3661, 5300, 79065	478	45	16412	2.28898	1	0.887263	99.9884
GOTERM_BP_ALL	GO:0043330~response to exogenous dsRNA	3	0.598802	0.398423	3661, 5595, 10211	478	47	16412	2.19158	1	0.898711	99.9939
GOTERM_BP_ALL	GO:0001817~regulation of cytokine production	19	3.79242	0.420415	51564, 3661, 1445, 5300, 5434, 8517, 9261, 5045, 8692, 79065, 10211, 7040, 25865, 7186, 10555, 51157, 8986, 3654, 23139	478	580	16412	1.12476	1	0.909764	99.997
GOTERM_BP_ALL	GO:0002753~cytoplasmic pattern recognition receptor signaling pathway	3	0.598802	0.468186	3661, 8517, 3654	478	54	16412	1.90748	1	0.931125	99.9994
GOTERM_BP_ALL	GO:0001818~negative regulation of cytokine production	8	1.59681	0.471558	51564, 3661, 1445, 7040, 5300, 8986, 5045, 79065	478	223	16412	1.23174	1	0.932363	99.9995
GOTERM_BP_ALL	GO:0001819~positive regulation of cytokine production	12	2.39521	0.607268	3661, 7040, 5434, 8517, 7186, 25865, 10555, 51157, 9261, 3654, 8692, 10211	478	397	16412	1.03783	1	0.972338	100
Annotation Cluster 56	Enrichment Score: 1.2282862889878623
Category	Term	Count	%	PValue	Genes	List Total	Pop Hits	Pop Total	Fold Enrichment	Bonferroni	Benjamini	FDR
GOTERM_BP_ALL	GO:0030010~establishment of cell polarity	8	1.59681	0.0158017	5754, 4926, 6624, 4627, 23513, 4134, 6794, 1072	478	90	16412	3.05198	1	0.16635	26.2347
GOTERM_BP_ALL	GO:0035089~establishment of apical/basal cell polarity	3	0.598802	0.0532088	5754, 6624, 23513	478	13	16412	7.9234	1	0.35095	64.8143
GOTERM_BP_ALL	GO:0061162~establishment of monopolar cell polarity	3	0.598802	0.0689664	5754, 6624, 23513	478	15	16412	6.86695	1	0.409719	74.4658
GOTERM_BP_ALL	GO:0061339~establishment or maintenance of monopolar cell polarity	3	0.598802	0.0773466	5754, 6624, 23513	478	16	16412	6.43776	1	0.434221	78.5165
GOTERM_BP_ALL	GO:0061245~establishment or maintenance of bipolar cell polarity	4	0.798403	0.097557	5754, 6624, 23513, 3611	478	38	16412	3.61418	1	0.496417	85.9282
GOTERM_BP_ALL	GO:0035088~establishment or maintenance of apical/basal cell polarity	4	0.798403	0.097557	5754, 6624, 23513, 3611	478	38	16412	3.61418	1	0.496417	85.9282
Annotation Cluster 57	Enrichment Score: 1.206057383392066
Category	Term	Count	%	PValue	Genes	List Total	Pop Hits	Pop Total	Fold Enrichment	Bonferroni	Benjamini	FDR
GOTERM_BP_ALL	GO:0006333~chromatin assembly or disassembly	14	2.79441	0.00272592	1616, 54623, 80152, 23523, 8479, 6598, 6597, 55201, 3005, 1107, 3159, 4676, 8971, 7157	478	183	16412	2.6267	0.999999	0.0484566	5.08101
GOTERM_BP_ALL	GO:0071103~DNA conformation change	16	3.19361	0.0078138	54623, 23523, 29781, 1108, 10856, 3005, 3508, 1107, 3159, 7157, 9401, 8940, 1616, 80152, 4676, 8971	478	255	16412	2.15434	1	0.104656	13.9171
GOTERM_BP_ALL	GO:0034728~nucleosome organization	10	1.99601	0.0569707	54623, 1616, 80152, 23523, 6598, 6597, 3005, 3159, 4676, 8971	478	168	16412	2.04373	1	0.365799	67.3912
GOTERM_BP_ALL	GO:0031497~chromatin assembly	9	1.79641	0.0927932	54623, 1616, 80152, 23523, 3005, 3159, 4676, 8971, 7157	478	159	16412	1.94348	1	0.482351	84.4392
GOTERM_BP_ALL	GO:0071824~protein-DNA complex subunit organization	11	2.19561	0.0951967	54623, 1616, 80152, 23523, 6598, 6597, 3005, 5702, 3159, 4676, 8971	478	214	16412	1.76487	1	0.489321	85.2082
GOTERM_BP_ALL	GO:0006323~DNA packaging	10	1.99601	0.113332	54623, 1616, 80152, 23523, 29781, 3005, 3159, 4676, 8971, 7157	478	194	16412	1.76983	1	0.536164	89.953
GOTERM_BP_ALL	GO:0006334~nucleosome assembly	6	1.1976	0.396416	1616, 80152, 23523, 3005, 4676, 8971	478	142	16412	1.45076	1	0.897788	99.9935
GOTERM_BP_ALL	GO:0065004~protein-DNA complex assembly	7	1.39721	0.46652	1616, 80152, 23523, 3005, 5702, 4676, 8971	478	188	16412	1.27842	1	0.930358	99.9994
Annotation Cluster 58	Enrichment Score: 1.2005845445901904
Category	Term	Count	%	PValue	Genes	List Total	Pop Hits	Pop Total	Fold Enrichment	Bonferroni	Benjamini	FDR
GOTERM_BP_ALL	GO:0090311~regulation of protein deacetylation	5	0.998004	0.0148003	7040, 10474, 25865, 57805, 7157	478	33	16412	5.20223	1	0.158857	24.7876
GOTERM_BP_ALL	GO:0031063~regulation of histone deacetylation	4	0.798403	0.0280592	7040, 10474, 25865, 7157	478	23	16412	5.97126	1	0.242672	41.9405
GOTERM_BP_ALL	GO:0010594~regulation of endothelial cell migration	8	1.59681	0.0467259	51564, 7040, 25865, 7026, 4851, 51157, 83442, 14	478	113	16412	2.43078	1	0.326857	59.915
GOTERM_BP_ALL	GO:0043534~blood vessel endothelial cell migration	6	1.1976	0.0475548	51564, 7040, 25865, 2050, 4627, 4851	478	68	16412	3.02953	1	0.329125	60.5756
GOTERM_BP_ALL	GO:0031065~positive regulation of histone deacetylation	3	0.598802	0.0532088	7040, 25865, 7157	478	13	16412	7.9234	1	0.35095	64.8143
GOTERM_BP_ALL	GO:0043535~regulation of blood vessel endothelial cell migration	5	0.998004	0.0568875	51564, 7040, 25865, 4851, 83442	478	50	16412	3.43347	1	0.365797	67.3362
GOTERM_BP_ALL	GO:0006476~protein deacetylation	6	1.1976	0.0670256	51564, 7040, 10474, 25865, 10432, 7157	478	75	16412	2.74678	1	0.403216	73.4296
GOTERM_BP_ALL	GO:0035601~protein deacylation	6	1.1976	0.0832704	51564, 7040, 10474, 25865, 10432, 7157	478	80	16412	2.5751	1	0.453157	81.0038
GOTERM_BP_ALL	GO:0090312~positive regulation of protein deacetylation	3	0.598802	0.0860266	7040, 25865, 7157	478	17	16412	6.05907	1	0.461356	82.0657
GOTERM_BP_ALL	GO:0098732~macromolecule deacylation	6	1.1976	0.0867482	51564, 7040, 10474, 25865, 10432, 7157	478	81	16412	2.54331	1	0.463389	82.3343
GOTERM_BP_ALL	GO:0016575~histone deacetylation	5	0.998004	0.110515	51564, 7040, 25865, 10432, 7157	478	63	16412	2.72498	1	0.529739	89.3253
GOTERM_BP_ALL	GO:0010595~positive regulation of endothelial cell migration	5	0.998004	0.125258	51564, 7040, 25865, 51157, 14	478	66	16412	2.60112	1	0.564024	92.243
GOTERM_BP_ALL	GO:0043536~positive regulation of blood vessel endothelial cell migration	3	0.598802	0.153268	51564, 7040, 25865	478	24	16412	4.29184	1	0.621532	95.8344
Annotation Cluster 59	Enrichment Score: 1.1986394821023514
Category	Term	Count	%	PValue	Genes	List Total	Pop Hits	Pop Total	Fold Enrichment	Bonferroni	Benjamini	FDR
GOTERM_BP_ALL	GO:0043123~positive regulation of I-kappaB kinase/NF-kappaB signaling	13	2.59481	0.00591675	10616, 3661, 8517, 1893, 7186, 23476, 2316, 28952, 124583, 3654, 5536, 79155, 4055	478	178	16412	2.50759	1	0.0875239	10.7178
GOTERM_BP_ALL	GO:0007249~I-kappaB kinase/NF-kappaB signaling	15	2.99401	0.0158066	3661, 8517, 1893, 28952, 2316, 124583, 5536, 28511, 79155, 10616, 7186, 23476, 3654, 4055, 23085	478	252	16412	2.04373	1	0.166065	26.2418
GOTERM_BP_ALL	GO:0043122~regulation of I-kappaB kinase/NF-kappaB signaling	13	2.59481	0.0400852	10616, 3661, 8517, 1893, 7186, 23476, 2316, 28952, 124583, 3654, 5536, 79155, 4055	478	233	16412	1.91567	1	0.298678	54.2303
GOTERM_BP_ALL	GO:0001959~regulation of cytokine-mediated signaling pathway	9	1.79641	0.0501233	10616, 3661, 8517, 1893, 7186, 10555, 11140, 3654, 3326	478	139	16412	2.22311	1	0.339917	62.5579
GOTERM_BP_ALL	GO:0060759~regulation of response to cytokine stimulus	9	1.79641	0.0612444	10616, 3661, 8517, 1893, 7186, 10555, 11140, 3654, 3326	478	145	16412	2.13112	1	0.382012	70.1015
GOTERM_BP_ALL	GO:0001961~positive regulation of cytokine-mediated signaling pathway	3	0.598802	0.248927	3661, 7186, 10555	478	33	16412	3.12134	1	0.771371	99.5782
GOTERM_BP_ALL	GO:0060760~positive regulation of response to cytokine stimulus	3	0.598802	0.259785	3661, 7186, 10555	478	34	16412	3.02953	1	0.784318	99.6807
GOTERM_BP_ALL	GO:0060338~regulation of type I interferon-mediated signaling pathway	3	0.598802	0.346087	3661, 11140, 3326	478	42	16412	2.45248	1	0.863794	99.9701
Annotation Cluster 60	Enrichment Score: 1.1932461149606353
Category	Term	Count	%	PValue	Genes	List Total	Pop Hits	Pop Total	Fold Enrichment	Bonferroni	Benjamini	FDR
GOTERM_BP_ALL	GO:1903729~regulation of plasma membrane organization	9	1.79641	0.00134789	1445, 7040, 391, 3675, 598, 1785, 23207, 5580, 1173	478	74	16412	4.17585	0.999083	0.0287246	2.54379
GOTERM_BP_ALL	GO:1904376~negative regulation of protein localization to cell periphery	4	0.798403	0.024924	1445, 7040, 598, 1173	478	22	16412	6.24268	1	0.223671	38.2561
GOTERM_BP_ALL	GO:1903077~negative regulation of protein localization to plasma membrane	4	0.798403	0.024924	1445, 7040, 598, 1173	478	22	16412	6.24268	1	0.223671	38.2561
GOTERM_BP_ALL	GO:0007009~plasma membrane organization	15	2.99401	0.0267719	1445, 391, 29763, 598, 375790, 7249, 85377, 1785, 23207, 10211, 3675, 7040, 11252, 1173, 5580	478	270	16412	1.90748	1	0.235529	40.4536
GOTERM_BP_ALL	GO:1904375~regulation of protein localization to cell periphery	6	1.1976	0.0426985	1445, 7040, 391, 3675, 598, 1173	478	66	16412	3.12134	1	0.309108	56.553
GOTERM_BP_ALL	GO:1903076~regulation of protein localization to plasma membrane	6	1.1976	0.0426985	1445, 7040, 391, 3675, 598, 1173	478	66	16412	3.12134	1	0.309108	56.553
GOTERM_BP_ALL	GO:0090003~regulation of establishment of protein localization to plasma membrane	4	0.798403	0.177254	1445, 391, 3675, 598	478	50	16412	2.74678	1	0.667465	97.5942
GOTERM_BP_ALL	GO:1903828~negative regulation of cellular protein localization	7	1.39721	0.199888	5905, 1445, 7040, 598, 2664, 28952, 1173	478	135	16412	1.78032	1	0.70437	98.5881
GOTERM_BP_ALL	GO:0090002~establishment of protein localization to plasma membrane	6	1.1976	0.350149	1445, 391, 3675, 598, 7249, 10211	478	134	16412	1.53738	1	0.866993	99.9735
GOTERM_BP_ALL	GO:0072659~protein localization to plasma membrane	8	1.59681	0.368825	1445, 7040, 391, 3675, 598, 7249, 1173, 10211	478	201	16412	1.36656	1	0.880801	99.9848
GOTERM_BP_ALL	GO:1990778~protein localization to cell periphery	8	1.59681	0.400356	1445, 7040, 391, 3675, 598, 7249, 1173, 10211	478	208	16412	1.32057	1	0.899569	99.9943
Annotation Cluster 61	Enrichment Score: 1.186793984228934
Category	Term	Count	%	PValue	Genes	List Total	Pop Hits	Pop Total	Fold Enrichment	Bonferroni	Benjamini	FDR
GOTERM_BP_ALL	GO:0090100~positive regulation of transmembrane receptor protein serine/threonine kinase signaling pathway	9	1.79641	0.0102866	10755, 7040, 23144, 4851, 23770, 5045, 2022, 3611, 6794	478	103	16412	3.00012	1	0.124297	17.9244
GOTERM_BP_ALL	GO:0030511~positive regulation of transforming growth factor beta receptor signaling pathway	3	0.598802	0.163559	10755, 5045, 6794	478	25	16412	4.12017	1	0.641865	96.7022
GOTERM_BP_ALL	GO:1903846~positive regulation of cellular response to transforming growth factor beta stimulus	3	0.598802	0.163559	10755, 5045, 6794	478	25	16412	4.12017	1	0.641865	96.7022
Annotation Cluster 62	Enrichment Score: 1.1820913288520531
Category	Term	Count	%	PValue	Genes	List Total	Pop Hits	Pop Total	Fold Enrichment	Bonferroni	Benjamini	FDR
GOTERM_BP_ALL	GO:0007052~mitotic spindle organization	8	1.59681	0.0110958	5524, 10844, 4605, 3837, 2316, 4134, 25777, 1778	478	84	16412	3.26997	1	0.130441	19.197
GOTERM_BP_ALL	GO:0051225~spindle assembly	6	1.1976	0.0976283	10844, 4605, 3837, 1108, 203068, 2316	478	84	16412	2.45248	1	0.496238	85.9494
GOTERM_BP_ALL	GO:0090307~mitotic spindle assembly	4	0.798403	0.115867	10844, 4605, 3837, 2316	478	41	16412	3.34973	1	0.541497	90.4878
GOTERM_BP_ALL	GO:1902850~microtubule cytoskeleton organization involved in mitosis	4	0.798403	0.148915	10844, 4605, 3837, 2316	478	46	16412	2.98563	1	0.612517	95.4057
Annotation Cluster 63	Enrichment Score: 1.180174339519784
Category	Term	Count	%	PValue	Genes	List Total	Pop Hits	Pop Total	Fold Enrichment	Bonferroni	Benjamini	FDR
GOTERM_BP_ALL	GO:0009892~negative regulation of metabolic process	105	20.9581	0.00146214	7536, 5434, 1108, 5536, 10616, 22904, 1822, 10921, 23466, 8525, 10155, 10131, 51564, 54623, 5447, 1893, 63935, 51231, 11007, 1616, 6609, 11338, 7343, 2022, 10421, 10174, 51497, 2316, 5045, 57805, 2771, 7040, 7186, 2597, 7423, 4091, 9810, 595, 1445, 8379, 8427, 10514, 23523, 598, 10419, 9757, 3326, 322, 4771, 9513, 7026, 6598, 6829, 6597, 25920, 4851, 7249, 22937, 10755, 10589, 5585, 578, 10445, 3…	478	2715	16412	1.32786	0.999494	0.0304975	2.75657
GOTERM_BP_ALL	GO:0010605~negative regulation of macromolecule metabolic process	96	19.1617	0.00153971	7536, 5434, 9513, 7026, 6598, 6829, 6597, 25920, 1108, 4851, 7249, 5536, 10755, 10616, 10589, 22904, 1822, 10921, 23466, 5585, 578, 3636, 10155, 10445, 3054, 5580, 51564, 54623, 64780, 5447, 10869, 1893, 5605, 5708, 2063, 6839, 63935, 5702, 3611, 4849, 51231, 11007, 1616, 6609, 11338, 24144, 7343, 10572, 9112, 9688, 23028, 29882, 2022, 23603, 10421, 3661, 3265, 10174, 51497, 2316, 23152, 5045, 10…	478	2444	16412	1.34866	0.999662	0.0315832	2.90078
GOTERM_BP_ALL	GO:0031324~negative regulation of cellular metabolic process	91	18.1637	0.00529854	7536, 9513, 7026, 6598, 6829, 6597, 25920, 1108, 4851, 7249, 5536, 10755, 10589, 10616, 22904, 1822, 10921, 23466, 5585, 578, 10155, 10445, 10131, 5580, 3054, 51564, 54623, 64780, 5447, 1893, 10869, 5708, 2063, 6839, 63935, 5702, 3611, 4849, 51231, 11007, 1616, 6609, 11338, 24144, 56893, 7343, 10572, 9112, 23028, 29882, 2022, 23603, 10421, 3661, 10174, 51497, 2316, 23152, 5045, 10362, 26574, 5780…	478	2391	16412	1.30676	1	0.0798665	9.65108
GOTERM_BP_ALL	GO:0045934~negative regulation of nucleobase-containing compound metabolic process	52	10.3792	0.0741693	7536, 7026, 6829, 1108, 25920, 6597, 4851, 10589, 10616, 22904, 10921, 1822, 23466, 10155, 10445, 3054, 51564, 54623, 2063, 6839, 5702, 11007, 1616, 11338, 24144, 10572, 7343, 9112, 23028, 2022, 3661, 10174, 51497, 2316, 23152, 57805, 2771, 7040, 5307, 9320, 22809, 3654, 9810, 595, 8427, 10514, 79171, 10419, 3159, 7157, 4771, 3068	478	1432	16412	1.24679	1	0.426413	77.0582
GOTERM_BP_ALL	GO:0051172~negative regulation of nitrogen compound metabolic process	55	10.978	0.0797594	7536, 9513, 7026, 6829, 1108, 25920, 6597, 4851, 10589, 10616, 22904, 10921, 1822, 23466, 10155, 10445, 3054, 51564, 54623, 2063, 6839, 5702, 4849, 11007, 1616, 11338, 24144, 10572, 7343, 9112, 23028, 2022, 3661, 10174, 51497, 2316, 23152, 57805, 2771, 7040, 2597, 5307, 9320, 22809, 3654, 9810, 595, 8427, 10514, 79171, 10419, 3159, 7157, 4771, 3068	478	1533	16412	1.23184	1	0.441508	79.5647
GOTERM_BP_ALL	GO:0051253~negative regulation of RNA metabolic process	47	9.38124	0.0911439	3661, 7536, 10174, 6829, 7026, 51497, 6597, 25920, 1108, 4851, 2316, 23152, 57805, 10616, 10589, 7040, 22904, 1822, 10921, 23466, 5307, 22809, 3654, 10155, 3054, 9810, 595, 51564, 54623, 8427, 10514, 79171, 2063, 6839, 10419, 5702, 3159, 7157, 11007, 1616, 11338, 10572, 7343, 9112, 23028, 3068, 2022	478	1296	16412	1.24516	1	0.477283	83.8898
GOTERM_BP_ALL	GO:0010629~negative regulation of gene expression	55	10.978	0.100566	9513, 5434, 7026, 6829, 1108, 25920, 6597, 4851, 10589, 10616, 22904, 10921, 1822, 23466, 10155, 3636, 578, 3054, 51564, 54623, 5605, 2063, 6839, 4849, 11007, 1616, 11338, 10572, 7343, 9688, 23028, 2022, 3661, 3265, 10174, 51497, 2316, 23152, 57805, 7040, 2597, 7423, 5307, 22809, 3654, 9810, 595, 8427, 10514, 79171, 9757, 3159, 8086, 7157, 3068	478	1559	16412	1.2113	1	0.505295	86.798
GOTERM_BP_ALL	GO:0009890~negative regulation of biosynthetic process	53	10.5788	0.126706	7536, 9513, 7026, 6829, 1108, 25920, 6597, 4851, 22937, 10589, 10616, 22904, 1822, 23466, 10131, 10155, 10445, 3054, 51564, 54623, 2063, 6839, 5702, 4849, 11007, 1616, 10572, 7343, 9112, 23028, 2022, 3661, 10174, 51497, 2316, 23152, 26574, 57805, 2771, 7040, 2597, 5307, 22809, 3654, 595, 8427, 10514, 10419, 3159, 7157, 322, 4771, 3068	478	1526	16412	1.19249	1	0.566752	92.4847
GOTERM_BP_ALL	GO:0010558~negative regulation of macromolecule biosynthetic process	50	9.98004	0.142622	7536, 9513, 7026, 6829, 1108, 25920, 6597, 4851, 10616, 10589, 22904, 1822, 23466, 10155, 10445, 3054, 51564, 54623, 2063, 6839, 5702, 4849, 11007, 1616, 7343, 10572, 9112, 23028, 2022, 3661, 10174, 51497, 2316, 23152, 57805, 26574, 7040, 2597, 5307, 22809, 3654, 595, 10514, 8427, 10419, 3159, 7157, 322, 4771, 3068	478	1444	16412	1.18888	1	0.600802	94.7113
GOTERM_BP_ALL	GO:1903507~negative regulation of nucleic acid-templated transcription	43	8.58283	0.166894	3661, 7536, 10174, 6829, 7026, 51497, 6597, 25920, 1108, 4851, 2316, 23152, 57805, 10616, 10589, 7040, 22904, 1822, 23466, 5307, 22809, 3654, 10155, 3054, 595, 51564, 54623, 8427, 10514, 2063, 6839, 10419, 5702, 3159, 7157, 11007, 1616, 10572, 7343, 9112, 23028, 2022, 3068	478	1240	16412	1.19064	1	0.648372	96.9445
GOTERM_BP_ALL	GO:1902679~negative regulation of RNA biosynthetic process	43	8.58283	0.18744	3661, 7536, 10174, 6829, 7026, 51497, 6597, 25920, 1108, 4851, 2316, 23152, 57805, 10616, 10589, 7040, 22904, 1822, 23466, 5307, 22809, 3654, 10155, 3054, 595, 51564, 54623, 8427, 10514, 2063, 6839, 10419, 5702, 3159, 7157, 11007, 1616, 10572, 7343, 9112, 23028, 2022, 3068	478	1255	16412	1.17641	1	0.685324	98.1037
GOTERM_BP_ALL	GO:0031327~negative regulation of cellular biosynthetic process	50	9.98004	0.217497	7536, 9513, 7026, 6829, 1108, 25920, 6597, 4851, 10616, 10589, 22904, 1822, 23466, 10155, 10445, 3054, 51564, 54623, 2063, 6839, 5702, 4849, 11007, 1616, 7343, 10572, 9112, 23028, 2022, 3661, 10174, 51497, 2316, 23152, 57805, 26574, 2771, 7040, 2597, 5307, 22809, 3654, 595, 10514, 8427, 10419, 3159, 7157, 4771, 3068	478	1503	16412	1.14221	1	0.73015	99.077
GOTERM_BP_ALL	GO:2000113~negative regulation of cellular macromolecule biosynthetic process	45	8.98204	0.239299	3661, 9513, 10174, 6829, 7026, 51497, 6597, 25920, 1108, 4851, 2316, 23152, 26574, 57805, 10616, 10589, 7040, 22904, 1822, 2597, 23466, 5307, 22809, 3654, 10445, 10155, 3054, 595, 51564, 54623, 8427, 10514, 2063, 6839, 3159, 4849, 7157, 11007, 1616, 10572, 7343, 4771, 23028, 2022, 3068	478	1353	16412	1.14195	1	0.758942	99.462
GOTERM_BP_ALL	GO:0045892~negative regulation of transcription, DNA-templated	39	7.78443	0.308431	3661, 10174, 6829, 7026, 51497, 6597, 25920, 1108, 4851, 2316, 23152, 57805, 10616, 10589, 7040, 22904, 1822, 23466, 5307, 22809, 3654, 10155, 3054, 595, 51564, 54623, 8427, 10514, 2063, 6839, 3159, 7157, 11007, 1616, 10572, 7343, 23028, 2022, 3068	478	1196	16412	1.11961	1	0.832331	99.9129
GOTERM_BP_ALL	GO:0000122~negative regulation of transcription from RNA polymerase II promoter	25	4.99002	0.337896	595, 51564, 3661, 54623, 10174, 6829, 7026, 2063, 6597, 6839, 25920, 1108, 4851, 23152, 7157, 1616, 10589, 7040, 1822, 23466, 23028, 3068, 2022, 10155, 3054	478	749	16412	1.14602	1	0.858382	99.9621
Annotation Cluster 64	Enrichment Score: 1.159443994438291
Category	Term	Count	%	PValue	Genes	List Total	Pop Hits	Pop Total	Fold Enrichment	Bonferroni	Benjamini	FDR
GOTERM_BP_ALL	GO:0007229~integrin-mediated signaling pathway	8	1.59681	0.0158017	3675, 4627, 3678, 2316, 8751, 7791, 3611, 3693	478	90	16412	3.05198	1	0.16635	26.2347
GOTERM_BP_ALL	GO:0010812~negative regulation of cell-substrate adhesion	6	1.1976	0.0172011	4851, 4771, 8751, 81, 23603, 4323	478	52	16412	3.9617	1	0.175253	28.2128
GOTERM_BP_ALL	GO:0010810~regulation of cell-substrate adhesion	11	2.19561	0.031002	3675, 4851, 3678, 2316, 4771, 8751, 1785, 3611, 81, 23603, 4323	478	174	16412	2.17059	1	0.258532	45.2082
GOTERM_BP_ALL	GO:0031589~cell-substrate adhesion	16	3.19361	0.0335284	10174, 4851, 2316, 8751, 7791, 1785, 3611, 3693, 3675, 3678, 4771, 81, 5829, 23603, 4323, 4091	478	305	16412	1.80117	1	0.269582	47.8738
GOTERM_BP_ALL	GO:0001953~negative regulation of cell-matrix adhesion	4	0.798403	0.05548	4771, 8751, 23603, 4323	478	30	16412	4.57796	1	0.360116	66.3922
GOTERM_BP_ALL	GO:0034446~substrate adhesion-dependent cell spreading	6	1.1976	0.0732926	2316, 1785, 3611, 81, 23603, 5829	478	77	16412	2.67543	1	0.423811	76.6396
GOTERM_BP_ALL	GO:1900024~regulation of substrate adhesion-dependent cell spreading	4	0.798403	0.122238	2316, 1785, 81, 23603	478	42	16412	3.26997	1	0.557635	91.7151
GOTERM_BP_ALL	GO:0007160~cell-matrix adhesion	9	1.79641	0.196785	3675, 4771, 8751, 7791, 3611, 23603, 3693, 5829, 4323	478	192	16412	1.60944	1	0.699196	98.4797
GOTERM_BP_ALL	GO:0001952~regulation of cell-matrix adhesion	5	0.998004	0.272374	4771, 8751, 3611, 23603, 4323	478	91	16412	1.88652	1	0.79673	99.7699
GOTERM_BP_ALL	GO:0010811~positive regulation of cell-substrate adhesion	5	0.998004	0.338017	3675, 3678, 2316, 1785, 3611	478	101	16412	1.69974	1	0.858252	99.9622
Annotation Cluster 65	Enrichment Score: 1.155010580630289
Category	Term	Count	%	PValue	Genes	List Total	Pop Hits	Pop Total	Fold Enrichment	Bonferroni	Benjamini	FDR
GOTERM_BP_ALL	GO:0016571~histone methylation	10	1.99601	0.00925726	3276, 54623, 30827, 80335, 6598, 6839, 23028, 10419, 9739, 9757	478	122	16412	2.81432	1	0.115772	16.2783
GOTERM_BP_ALL	GO:0006479~protein methylation	11	2.19561	0.0158707	3276, 54623, 30827, 6628, 80335, 6598, 6839, 23028, 10419, 9739, 9757	478	156	16412	2.42104	1	0.166351	26.3335
GOTERM_BP_ALL	GO:0008213~protein alkylation	11	2.19561	0.0158707	3276, 54623, 30827, 6628, 80335, 6598, 6839, 23028, 10419, 9739, 9757	478	156	16412	2.42104	1	0.166351	26.3335
GOTERM_BP_ALL	GO:0051568~histone H3-K4 methylation	5	0.998004	0.0411391	30827, 80335, 23028, 9739, 9757	478	45	16412	3.81497	1	0.302809	55.1808
GOTERM_BP_ALL	GO:0034968~histone lysine methylation	7	1.39721	0.0514614	30827, 80335, 6598, 6839, 23028, 9739, 9757	478	92	16412	2.61242	1	0.343954	63.5528
GOTERM_BP_ALL	GO:0018022~peptidyl-lysine methylation	7	1.39721	0.0767994	30827, 80335, 6598, 6839, 23028, 9739, 9757	478	102	16412	2.3563	1	0.432721	78.2717
GOTERM_BP_ALL	GO:0043414~macromolecule methylation	13	2.59481	0.0981836	3276, 54623, 30827, 6628, 80335, 6598, 6839, 23028, 10419, 115708, 9757, 9739, 10155	478	271	16412	1.64705	1	0.497859	86.1137
GOTERM_BP_ALL	GO:0032259~methylation	15	2.99401	0.148479	3276, 54623, 30827, 6628, 6598, 10322, 6839, 10419, 9739, 9757, 80335, 23028, 115708, 10155, 4839	478	352	16412	1.46313	1	0.612182	95.3605
GOTERM_BP_ALL	GO:0051567~histone H3-K9 methylation	3	0.598802	0.195078	6598, 6839, 23028	478	28	16412	3.67872	1	0.697206	98.4168
GOTERM_BP_ALL	GO:0018023~peptidyl-lysine trimethylation	3	0.598802	0.205751	6598, 6839, 9757	478	29	16412	3.55187	1	0.713386	98.7731
GOTERM_BP_ALL	GO:0031060~regulation of histone methylation	4	0.798403	0.22985	54623, 6598, 23028, 9757	478	57	16412	2.40945	1	0.747881	99.319
GOTERM_BP_ALL	GO:0061647~histone H3-K9 modification	3	0.598802	0.270648	6598, 6839, 23028	478	35	16412	2.94298	1	0.794931	99.7592
Annotation Cluster 66	Enrichment Score: 1.100382689538957
Category	Term	Count	%	PValue	Genes	List Total	Pop Hits	Pop Total	Fold Enrichment	Bonferroni	Benjamini	FDR
GOTERM_BP_ALL	GO:0060562~epithelial tube morphogenesis	18	3.59281	0.0152518	5754, 9968, 23513, 4851, 23654, 7249, 3611, 1072, 2648, 7040, 25865, 5499, 2022, 578, 5829, 4323, 5216, 2118	478	327	16412	1.88999	1	0.161666	25.4434
GOTERM_BP_ALL	GO:0014020~primary neural tube formation	8	1.59681	0.0206848	5754, 9968, 23513, 23654, 7249, 5216, 1072, 2648	478	95	16412	2.89135	1	0.198096	32.9212
GOTERM_BP_ALL	GO:0021915~neural tube development	11	2.19561	0.0217001	5754, 9968, 23513, 23648, 4851, 23654, 7249, 23770, 5216, 1072, 2648	478	164	16412	2.30294	1	0.204612	34.2373
GOTERM_BP_ALL	GO:0001841~neural tube formation	8	1.59681	0.0364694	5754, 9968, 23513, 23654, 7249, 5216, 1072, 2648	478	107	16412	2.56708	1	0.282643	50.822
GOTERM_BP_ALL	GO:0035295~tube development	27	5.38922	0.0379921	5754, 9968, 23513, 4851, 23654, 7249, 23770, 23152, 2648, 1072, 6522, 3675, 7040, 4926, 25865, 578, 5829, 4323, 4091, 5605, 23648, 3611, 5499, 5595, 2022, 5216, 2118	478	618	16412	1.50006	1	0.290204	52.2857
GOTERM_BP_ALL	GO:0035239~tube morphogenesis	18	3.59281	0.0429284	5754, 9968, 23513, 4851, 23654, 7249, 3611, 1072, 2648, 7040, 25865, 5499, 2022, 578, 5829, 4323, 5216, 2118	478	370	16412	1.67034	1	0.309262	56.7519
GOTERM_BP_ALL	GO:0001843~neural tube closure	7	1.39721	0.0471098	5754, 9968, 23513, 23654, 7249, 5216, 2648	478	90	16412	2.67048	1	0.327819	60.2222
GOTERM_BP_ALL	GO:0060606~tube closure	7	1.39721	0.049256	5754, 9968, 23513, 23654, 7249, 5216, 2648	478	91	16412	2.64113	1	0.336731	61.8993
GOTERM_BP_ALL	GO:0035148~tube formation	9	1.79641	0.0573793	5754, 9968, 23513, 4851, 23654, 7249, 5216, 1072, 2648	478	143	16412	2.16093	1	0.367496	67.66
GOTERM_BP_ALL	GO:0001838~embryonic epithelial tube formation	8	1.59681	0.07726	5754, 9968, 23513, 23654, 7249, 5216, 1072, 2648	478	127	16412	2.16282	1	0.434285	78.4779
GOTERM_BP_ALL	GO:0072175~epithelial tube formation	8	1.59681	0.0798013	5754, 9968, 23513, 23654, 7249, 5216, 1072, 2648	478	128	16412	2.14592	1	0.441247	79.5825
GOTERM_BP_ALL	GO:0048598~embryonic morphogenesis	24	4.79042	0.0949947	5754, 54623, 4237, 9968, 1889, 23513, 4851, 3226, 23654, 2768, 7249, 3693, 7157, 1072, 2648, 3675, 3678, 5595, 4771, 5307, 2022, 10155, 4323, 5216	478	590	16412	1.39667	1	0.489	85.1449
GOTERM_BP_ALL	GO:0048754~branching morphogenesis of an epithelial tube	9	1.79641	0.100576	7040, 4851, 5499, 2022, 3611, 578, 5829, 4323, 2118	478	162	16412	1.90748	1	0.504886	86.8008
GOTERM_BP_ALL	GO:0002009~morphogenesis of an epithelium	20	3.99202	0.11239	5754, 9968, 23513, 4851, 23654, 7249, 3611, 1072, 2648, 7040, 25865, 5499, 3678, 2022, 10155, 578, 5829, 2118, 4323, 5216	478	483	16412	1.42173	1	0.533882	89.7469
GOTERM_BP_ALL	GO:0048646~anatomical structure formation involved in morphogenesis	41	8.18363	0.137967	5754, 9968, 2050, 23513, 4851, 7249, 2316, 23654, 14, 79143, 1072, 2648, 3675, 25865, 22904, 3678, 7423, 4134, 578, 4323, 51564, 54623, 4237, 1893, 5605, 1464, 23648, 8751, 3611, 4849, 10908, 3693, 7157, 10211, 4627, 23363, 4771, 5595, 8536, 2022, 5216	478	1152	16412	1.22198	1	0.590224	94.135
GOTERM_BP_ALL	GO:0016331~morphogenesis of embryonic epithelium	8	1.59681	0.154691	5754, 9968, 23513, 23654, 7249, 5216, 1072, 2648	478	152	16412	1.80709	1	0.623578	95.9661
GOTERM_BP_ALL	GO:0001763~morphogenesis of a branching structure	10	1.99601	0.17507	7040, 4851, 5499, 2022, 3611, 578, 5829, 4323, 2118, 2119	478	215	16412	1.59696	1	0.663652	97.4692
GOTERM_BP_ALL	GO:0061138~morphogenesis of a branching epithelium	9	1.79641	0.204256	7040, 4851, 5499, 2022, 3611, 578, 5829, 4323, 2118	478	194	16412	1.59285	1	0.711951	98.7282
GOTERM_BP_ALL	GO:0009888~tissue development	59	11.7764	0.262864	9968, 7026, 6597, 23513, 4851, 23654, 7249, 4000, 2648, 3675, 4926, 25865, 22904, 3678, 572, 10155, 578, 54623, 5447, 1893, 10869, 8407, 5605, 23648, 6257, 3611, 3693, 9820, 24144, 5499, 23363, 5595, 5315, 2022, 23603, 5216, 2118, 5754, 23399, 2316, 2767, 23770, 10362, 5351, 1072, 8692, 7040, 726, 5307, 5829, 4323, 4091, 595, 5300, 8751, 7157, 10211, 10555, 4771	478	1836	16412	1.10335	1	0.787563	99.7051
GOTERM_BP_ALL	GO:0048729~tissue morphogenesis	22	4.39122	0.272378	5754, 9968, 23513, 4851, 23654, 7249, 3611, 1072, 2648, 3675, 7040, 25865, 3678, 5499, 4771, 2022, 10155, 578, 5829, 2118, 4323, 5216	478	623	16412	1.21246	1	0.796423	99.7699
GOTERM_BP_ALL	GO:0060429~epithelium development	35	6.98603	0.397577	5754, 9968, 7026, 23513, 4851, 7249, 23654, 2767, 23770, 5351, 1072, 2648, 7040, 25865, 4926, 726, 3678, 572, 10155, 578, 5829, 4323, 4091, 595, 5605, 8407, 23648, 3611, 7157, 10555, 5499, 4771, 2022, 2118, 5216	478	1108	16412	1.08458	1	0.898471	99.9938
Annotation Cluster 67	Enrichment Score: 1.0918113657619908
Category	Term	Count	%	PValue	Genes	List Total	Pop Hits	Pop Total	Fold Enrichment	Bonferroni	Benjamini	FDR
GOTERM_BP_ALL	GO:0051640~organelle localization	26	5.18962	0.000948792	8517, 5871, 23513, 22870, 25777, 1785, 6794, 2648, 23277, 4926, 6867, 8775, 4134, 9632, 10300, 81, 10113, 89941, 9230, 3837, 55201, 55738, 1759, 1778, 10494, 4627	478	434	16412	2.05692	0.992721	0.0223285	1.79707
GOTERM_BP_ALL	GO:0051656~establishment of organelle localization	22	4.39122	0.000969217	9230, 5871, 8517, 3837, 23513, 55738, 55201, 22870, 25777, 1785, 1759, 1778, 4926, 8775, 10494, 4627, 4134, 9632, 10300, 81, 10113, 89941	478	339	16412	2.22821	0.993453	0.0225989	1.83541
GOTERM_BP_ALL	GO:0006888~ER to Golgi vesicle-mediated transport	11	2.19561	0.0269954	11070, 10945, 8775, 84364, 55738, 22870, 9632, 29959, 10113, 1778, 6709	478	170	16412	2.22166	1	0.236088	40.7143
GOTERM_BP_ALL	GO:0006903~vesicle targeting	7	1.39721	0.039112	5871, 8775, 23513, 55738, 22870, 9632, 10113	478	86	16412	2.79469	1	0.293721	53.3357
GOTERM_BP_ALL	GO:0051650~establishment of vesicle localization	12	2.39521	0.0556618	9230, 5871, 8517, 8775, 23513, 55738, 22870, 9632, 1785, 81, 10113, 1759	478	219	16412	1.88135	1	0.360217	66.5156
GOTERM_BP_ALL	GO:0051648~vesicle localization	12	2.39521	0.0731626	9230, 5871, 8517, 8775, 23513, 55738, 22870, 9632, 1785, 81, 10113, 1759	478	230	16412	1.79138	1	0.423669	76.5769
GOTERM_BP_ALL	GO:0048199~vesicle targeting, to, from or within Golgi	5	0.998004	0.162582	8775, 55738, 22870, 9632, 10113	478	73	16412	2.35169	1	0.640269	96.6278
GOTERM_BP_ALL	GO:1902591~single-organism membrane budding	5	0.998004	0.221676	8775, 55738, 22870, 9632, 10113	478	83	16412	2.06836	1	0.737037	99.1668
GOTERM_BP_ALL	GO:0006901~vesicle coating	5	0.998004	0.221676	8775, 55738, 22870, 9632, 10113	478	83	16412	2.06836	1	0.737037	99.1668
GOTERM_BP_ALL	GO:0048207~vesicle targeting, rough ER to cis-Golgi	4	0.798403	0.253219	8775, 22870, 9632, 10113	478	60	16412	2.28898	1	0.776367	99.622
GOTERM_BP_ALL	GO:0048208~COPII vesicle coating	4	0.798403	0.253219	8775, 22870, 9632, 10113	478	60	16412	2.28898	1	0.776367	99.622
GOTERM_BP_ALL	GO:0051668~localization within membrane	5	0.998004	0.265919	8775, 55738, 22870, 9632, 10113	478	90	16412	1.90748	1	0.790399	99.7276
GOTERM_BP_ALL	GO:0090114~COPII-coated vesicle budding	4	0.798403	0.292814	8775, 22870, 9632, 10113	478	65	16412	2.11291	1	0.817291	99.8665
GOTERM_BP_ALL	GO:0006900~membrane budding	6	1.1976	0.292862	8775, 55738, 22870, 79720, 9632, 10113	478	124	16412	1.66136	1	0.817057	99.8667
GOTERM_BP_ALL	GO:0016050~vesicle organization	6	1.1976	0.908424	8775, 55738, 22870, 79720, 9632, 10113	478	277	16412	0.743713	1	0.999643	100
Annotation Cluster 68	Enrichment Score: 1.086422286574167
Category	Term	Count	%	PValue	Genes	List Total	Pop Hits	Pop Total	Fold Enrichment	Bonferroni	Benjamini	FDR
GOTERM_BP_ALL	GO:0051972~regulation of telomerase activity	6	1.1976	0.00787246	11284, 55135, 5595, 79035, 10445, 7157	478	43	16412	4.79089	1	0.105132	14.0143
GOTERM_BP_ALL	GO:0006275~regulation of DNA replication	11	2.19561	0.0158707	11284, 7040, 3265, 55135, 5518, 4771, 5595, 79035, 10445, 7157, 23381	478	156	16412	2.42104	1	0.166351	26.3335
GOTERM_BP_ALL	GO:0006260~DNA replication	18	3.59281	0.0161953	3265, 55135, 5424, 5425, 3508, 3159, 7157, 9401, 997, 11284, 7040, 79035, 5595, 4771, 10432, 10445, 23381, 5763	478	329	16412	1.8785	1	0.168464	26.7963
GOTERM_BP_ALL	GO:2000278~regulation of DNA biosynthetic process	7	1.39721	0.018153	11284, 25865, 55135, 5595, 79035, 10445, 7157	478	72	16412	3.3381	1	0.181972	29.5295
GOTERM_BP_ALL	GO:0010833~telomere maintenance via telomere lengthening	7	1.39721	0.0337202	11284, 55135, 5424, 5425, 5595, 10445, 23381	478	83	16412	2.8957	1	0.270508	48.0711
GOTERM_BP_ALL	GO:0000723~telomere maintenance	9	1.79641	0.0346723	11284, 24144, 55135, 5424, 5425, 5595, 79035, 10445, 23381	478	129	16412	2.39545	1	0.275437	49.0399
GOTERM_BP_ALL	GO:0071897~DNA biosynthetic process	10	1.99601	0.0348239	11284, 10514, 25865, 55135, 5424, 5425, 5595, 79035, 10445, 7157	478	153	16412	2.2441	1	0.276064	49.1926
GOTERM_BP_ALL	GO:0032204~regulation of telomere maintenance	6	1.1976	0.0475548	11284, 55135, 5595, 79035, 10445, 23381	478	68	16412	3.02953	1	0.329125	60.5756
GOTERM_BP_ALL	GO:0016233~telomere capping	4	0.798403	0.05548	11284, 24144, 5595, 79035	478	30	16412	4.57796	1	0.360116	66.3922
GOTERM_BP_ALL	GO:0032200~telomere organization	9	1.79641	0.0555062	11284, 24144, 55135, 5424, 5425, 5595, 79035, 10445, 23381	478	142	16412	2.17614	1	0.359825	66.41
GOTERM_BP_ALL	GO:1904356~regulation of telomere maintenance via telomere lengthening	5	0.998004	0.0568875	11284, 55135, 5595, 10445, 23381	478	50	16412	3.43347	1	0.365797	67.3362
GOTERM_BP_ALL	GO:0051054~positive regulation of DNA metabolic process	10	1.99601	0.0758956	11284, 7040, 3265, 25865, 55135, 5595, 79035, 10155, 5580, 322	478	178	16412	1.92892	1	0.430968	77.8618
GOTERM_BP_ALL	GO:1904355~positive regulation of telomere capping	3	0.598802	0.0773466	11284, 5595, 79035	478	16	16412	6.43776	1	0.434221	78.5165
GOTERM_BP_ALL	GO:2000573~positive regulation of DNA biosynthetic process	4	0.798403	0.128733	11284, 25865, 55135, 5595	478	43	16412	3.19393	1	0.571629	92.8111
GOTERM_BP_ALL	GO:1904353~regulation of telomere capping	3	0.598802	0.133107	11284, 5595, 79035	478	22	16412	4.68201	1	0.580389	93.4701
GOTERM_BP_ALL	GO:0032210~regulation of telomere maintenance via telomerase	4	0.798403	0.142077	11284, 55135, 5595, 23381	478	45	16412	3.05198	1	0.600131	94.6468
GOTERM_BP_ALL	GO:0032206~positive regulation of telomere maintenance	4	0.798403	0.155857	11284, 55135, 5595, 79035	478	47	16412	2.9221	1	0.626176	96.0712
GOTERM_BP_ALL	GO:0051973~positive regulation of telomerase activity	3	0.598802	0.195078	11284, 55135, 5595	478	28	16412	3.67872	1	0.697206	98.4168
GOTERM_BP_ALL	GO:0032212~positive regulation of telomere maintenance via telomerase	3	0.598802	0.238084	11284, 55135, 5595	478	32	16412	3.21888	1	0.758313	99.4454
GOTERM_BP_ALL	GO:0060249~anatomical structure homeostasis	14	2.79441	0.239898	1445, 55135, 5424, 5425, 23154, 6794, 118, 11284, 24144, 79035, 5595, 60, 10445, 23381	478	357	16412	1.34646	1	0.759584	99.4701
GOTERM_BP_ALL	GO:1904358~positive regulation of telomere maintenance via telomere lengthening	3	0.598802	0.248927	11284, 55135, 5595	478	33	16412	3.12134	1	0.771371	99.5782
GOTERM_BP_ALL	GO:0007004~telomere maintenance via telomerase	3	0.598802	0.448732	11284, 55135, 5595	478	52	16412	1.98085	1	0.923256	99.9989
GOTERM_BP_ALL	GO:0045740~positive regulation of DNA replication	4	0.798403	0.465825	11284, 3265, 55135, 5595	478	87	16412	1.57861	1	0.930124	99.9994
GOTERM_BP_ALL	GO:0006278~RNA-dependent DNA replication	3	0.598802	0.523999	11284, 55135, 5595	478	60	16412	1.71674	1	0.950475	99.9999
Annotation Cluster 69	Enrichment Score: 1.0765448521188639
Category	Term	Count	%	PValue	Genes	List Total	Pop Hits	Pop Total	Fold Enrichment	Bonferroni	Benjamini	FDR
GOTERM_BP_ALL	GO:0032784~regulation of DNA-templated transcription, elongation	5	0.998004	0.0411391	54623, 23476, 6829, 25920, 57805	478	45	16412	3.81497	1	0.302809	55.1808
GOTERM_BP_ALL	GO:0006368~transcription elongation from RNA polymerase II promoter	7	1.39721	0.0537263	54623, 5434, 23476, 51497, 6829, 25920, 11047	478	93	16412	2.58433	1	0.352892	65.1799
GOTERM_BP_ALL	GO:0006354~DNA-templated transcription, elongation	8	1.59681	0.0747668	54623, 5434, 23476, 7343, 51497, 6829, 25920, 11047	478	126	16412	2.17998	1	0.428633	77.3394
GOTERM_BP_ALL	GO:0032786~positive regulation of DNA-templated transcription, elongation	3	0.598802	0.153268	54623, 23476, 6829	478	24	16412	4.29184	1	0.621532	95.8344
GOTERM_BP_ALL	GO:0034243~regulation of transcription elongation from RNA polymerase II promoter	3	0.598802	0.163559	54623, 23476, 25920	478	25	16412	4.12017	1	0.641865	96.7022
Annotation Cluster 70	Enrichment Score: 1.0672126397239277
Category	Term	Count	%	PValue	Genes	List Total	Pop Hits	Pop Total	Fold Enrichment	Bonferroni	Benjamini	FDR
GOTERM_BP_ALL	GO:0006289~nucleotide-excision repair	9	1.79641	0.0190006	11284, 56949, 2873, 27339, 5434, 5424, 5425, 5886, 7157	478	115	16412	2.68707	1	0.187897	30.6827
GOTERM_BP_ALL	GO:0006283~transcription-coupled nucleotide-excision repair	6	1.1976	0.0610701	56949, 2873, 27339, 5434, 5424, 5425	478	73	16412	2.82203	1	0.381574	69.9952
GOTERM_BP_ALL	GO:0070911~global genome nucleotide-excision repair	3	0.598802	0.541709	2873, 5424, 5425	478	62	16412	1.66136	1	0.956046	100
Annotation Cluster 71	Enrichment Score: 1.0653671853908886
Category	Term	Count	%	PValue	Genes	List Total	Pop Hits	Pop Total	Fold Enrichment	Bonferroni	Benjamini	FDR
GOTERM_BP_ALL	GO:0006337~nucleosome disassembly	3	0.598802	0.0860266	6598, 6597, 3159	478	17	16412	6.05907	1	0.461356	82.0657
GOTERM_BP_ALL	GO:0031498~chromatin disassembly	3	0.598802	0.0860266	6598, 6597, 3159	478	17	16412	6.05907	1	0.461356	82.0657
GOTERM_BP_ALL	GO:0032986~protein-DNA complex disassembly	3	0.598802	0.0860266	6598, 6597, 3159	478	17	16412	6.05907	1	0.461356	82.0657
Annotation Cluster 72	Enrichment Score: 1.0620685827700214
Category	Term	Count	%	PValue	Genes	List Total	Pop Hits	Pop Total	Fold Enrichment	Bonferroni	Benjamini	FDR
GOTERM_BP_ALL	GO:0007507~heart development	26	5.18962	0.0109416	5754, 9968, 2050, 1889, 4851, 7249, 2767, 1785, 4000, 2648, 7040, 3675, 7423, 2997, 4091, 5300, 5605, 6257, 8751, 3611, 7157, 790, 162, 23363, 5595, 2022	478	524	16412	1.70363	1	0.129617	18.956
GOTERM_BP_ALL	GO:0072359~circulatory system development	40	7.98403	0.0235992	5754, 9968, 7026, 2050, 1889, 4851, 7249, 2767, 6794, 1785, 14, 4000, 2648, 3675, 7040, 25865, 3678, 7423, 578, 2997, 4323, 4091, 51564, 5300, 1893, 5605, 1464, 4035, 6257, 8751, 3611, 10908, 7157, 790, 162, 9820, 4627, 23363, 5595, 2022	478	966	16412	1.42173	1	0.21561	36.6337
GOTERM_BP_ALL	GO:0072358~cardiovascular system development	40	7.98403	0.0235992	5754, 9968, 7026, 2050, 1889, 4851, 7249, 2767, 6794, 1785, 14, 4000, 2648, 3675, 7040, 25865, 3678, 7423, 578, 2997, 4323, 4091, 51564, 5300, 1893, 5605, 1464, 4035, 6257, 8751, 3611, 10908, 7157, 790, 162, 9820, 4627, 23363, 5595, 2022	478	966	16412	1.42173	1	0.21561	36.6337
GOTERM_BP_ALL	GO:0048514~blood vessel morphogenesis	18	3.59281	0.264034	51564, 1893, 2050, 7026, 1464, 4851, 4035, 8751, 10908, 14, 9820, 25865, 4627, 3678, 7423, 2022, 578, 4323	478	492	16412	1.25615	1	0.788948	99.7139
GOTERM_BP_ALL	GO:0001568~blood vessel development	21	4.19162	0.264938	51564, 5754, 1893, 2050, 7026, 1464, 4851, 4035, 8751, 1785, 10908, 14, 9820, 25865, 4627, 3678, 7423, 2022, 578, 4323, 4091	478	586	16412	1.23043	1	0.78962	99.7206
GOTERM_BP_ALL	GO:0001944~vasculature development	22	4.39122	0.270566	51564, 5754, 1893, 2050, 7026, 1464, 4851, 4035, 8751, 1785, 6794, 10908, 14, 9820, 25865, 4627, 3678, 7423, 2022, 578, 4323, 4091	478	621	16412	1.21637	1	0.79513	99.7587
GOTERM_BP_ALL	GO:0001525~angiogenesis	15	2.99401	0.318836	51564, 1893, 2050, 1464, 4851, 8751, 10908, 14, 25865, 4627, 3678, 7423, 2022, 578, 4323	478	413	16412	1.24702	1	0.841226	99.9348
Annotation Cluster 73	Enrichment Score: 1.0554521138750497
Category	Term	Count	%	PValue	Genes	List Total	Pop Hits	Pop Total	Fold Enrichment	Bonferroni	Benjamini	FDR
GOTERM_BP_ALL	GO:0031032~actomyosin structure organization	10	1.99601	0.0163812	10174, 29109, 4627, 23363, 4771, 7791, 9578, 3693, 5216, 1265	478	134	16412	2.56229	1	0.169231	27.06
GOTERM_BP_ALL	GO:0051017~actin filament bundle assembly	9	1.79641	0.0238552	10174, 6624, 29109, 4771, 7791, 81, 3693, 5216, 118	478	120	16412	2.5751	1	0.216948	36.9503
GOTERM_BP_ALL	GO:0061572~actin filament bundle organization	9	1.79641	0.0283197	10174, 6624, 29109, 4771, 7791, 81, 3693, 5216, 118	478	124	16412	2.49204	1	0.24346	42.237
GOTERM_BP_ALL	GO:0043149~stress fiber assembly	6	1.1976	0.0475548	10174, 29109, 4771, 7791, 3693, 5216	478	68	16412	3.02953	1	0.329125	60.5756
GOTERM_BP_ALL	GO:0032233~positive regulation of actin filament bundle assembly	4	0.798403	0.170032	10174, 29109, 4771, 5216	478	49	16412	2.80283	1	0.654268	97.157
GOTERM_BP_ALL	GO:0051492~regulation of stress fiber assembly	4	0.798403	0.308783	10174, 29109, 4771, 5216	478	67	16412	2.04983	1	0.832465	99.9137
GOTERM_BP_ALL	GO:0051496~positive regulation of stress fiber assembly	3	0.598802	0.335427	10174, 29109, 4771	478	41	16412	2.5123	1	0.856627	99.9593
GOTERM_BP_ALL	GO:0032231~regulation of actin filament bundle assembly	4	0.798403	0.3885	10174, 29109, 4771, 5216	478	77	16412	1.78362	1	0.893897	99.9917
Annotation Cluster 74	Enrichment Score: 1.0395934672856486
Category	Term	Count	%	PValue	Genes	List Total	Pop Hits	Pop Total	Fold Enrichment	Bonferroni	Benjamini	FDR
GOTERM_BP_ALL	GO:1900034~regulation of cellular response to heat	7	1.39721	0.0230803	64223, 9688, 5595, 9261, 3326, 8086, 57805	478	76	16412	3.16241	1	0.212468	35.9873
GOTERM_BP_ALL	GO:0034605~cellular response to heat	8	1.59681	0.0431233	64223, 9688, 5595, 9261, 3654, 3326, 8086, 57805	478	111	16412	2.47457	1	0.310031	56.9198
GOTERM_BP_ALL	GO:0009408~response to heat	8	1.59681	0.205191	64223, 9688, 5595, 9261, 3654, 3326, 8086, 57805	478	165	16412	1.66471	1	0.713039	98.7565
GOTERM_BP_ALL	GO:0009266~response to temperature stimulus	9	1.79641	0.340027	64223, 2063, 9688, 5595, 9261, 3654, 3326, 8086, 57805	478	227	16412	1.36129	1	0.859275	99.9643
Annotation Cluster 75	Enrichment Score: 1.0366504021093481
Category	Term	Count	%	PValue	Genes	List Total	Pop Hits	Pop Total	Fold Enrichment	Bonferroni	Benjamini	FDR
GOTERM_BP_ALL	GO:0051726~regulation of cell cycle	54	10.7784	8.82741e-06	5127, 7026, 23513, 6597, 7249, 60672, 10298, 10755, 27339, 8525, 572, 578, 3054, 10869, 5708, 5605, 11140, 5702, 3611, 5546, 64223, 4605, 9820, 23476, 5496, 8314, 23363, 29882, 10432, 5871, 3265, 6300, 6794, 9092, 23481, 26574, 57805, 7040, 5518, 22809, 9810, 595, 8379, 10514, 5300, 598, 10419, 28964, 7157, 322, 10494, 79035, 8558, 896	478	978	16412	1.89578	0.0447471	0.000626915	0.0168623
GOTERM_BP_ALL	GO:0045786~negative regulation of cell cycle	29	5.78842	0.000598583	3265, 7026, 23513, 6300, 6597, 7249, 6794, 60672, 9092, 7040, 27339, 8525, 22809, 595, 8379, 10514, 5708, 598, 5702, 3611, 7157, 5546, 322, 64223, 23476, 5496, 79035, 29882, 10432	478	493	16412	2.01969	0.955183	0.0158787	1.13734
GOTERM_BP_ALL	GO:0007346~regulation of mitotic cell cycle	27	5.38922	0.00215028	5871, 3265, 6597, 23513, 60672, 26574, 10298, 7040, 8525, 9810, 595, 8379, 5300, 5605, 5708, 598, 5702, 10419, 7157, 5546, 9820, 23476, 10494, 23363, 79035, 29882, 8558	478	486	16412	1.90748	0.999986	0.0403563	4.02886
GOTERM_BP_ALL	GO:0000075~cell cycle checkpoint	16	3.19361	0.00527567	595, 8379, 3265, 5708, 598, 9261, 5702, 7157, 57805, 5546, 7040, 27339, 23476, 79035, 8525, 29882	478	244	16412	2.25146	1	0.0797661	9.61139
GOTERM_BP_ALL	GO:0045930~negative regulation of mitotic cell cycle	15	2.99401	0.00998261	595, 8379, 3265, 5708, 598, 6597, 23513, 5702, 60672, 7157, 5546, 7040, 79035, 8525, 29882	478	238	16412	2.16395	1	0.12197	17.4415
GOTERM_BP_ALL	GO:0044839~cell cycle G2/M phase transition	13	2.59481	0.0109417	595, 10844, 7283, 60672, 27175, 1785, 1778, 4605, 4926, 23476, 5518, 203068, 22809	478	193	16412	2.3127	1	0.129324	18.9561
GOTERM_BP_ALL	GO:0044770~cell cycle phase transition	25	4.99002	0.0113288	595, 8379, 10844, 5708, 6598, 6597, 7283, 5702, 60672, 27175, 1785, 1778, 7157, 997, 27339, 4605, 7040, 4926, 23476, 5518, 203068, 8525, 29882, 22809, 8558	478	500	16412	1.71674	1	0.131819	19.5599
GOTERM_BP_ALL	GO:0007093~mitotic cell cycle checkpoint	12	2.39521	0.0134482	595, 8379, 7040, 3265, 5708, 598, 79035, 8525, 5702, 29882, 7157, 5546	478	175	16412	2.35438	1	0.147499	22.7911
GOTERM_BP_ALL	GO:0000086~G2/M transition of mitotic cell cycle	12	2.39521	0.016288	595, 10844, 4605, 4926, 23476, 7283, 5518, 203068, 1785, 27175, 60672, 1778	478	180	16412	2.28898	1	0.16868	26.928
GOTERM_BP_ALL	GO:0044772~mitotic cell cycle phase transition	23	4.59082	0.0210833	595, 8379, 10844, 5708, 6598, 6597, 7283, 5702, 1785, 27175, 60672, 1778, 7157, 997, 4605, 7040, 4926, 23476, 5518, 8525, 203068, 29882, 8558	478	473	16412	1.66955	1	0.200444	33.4407
GOTERM_BP_ALL	GO:0010564~regulation of cell cycle process	25	4.99002	0.0227227	595, 8379, 10514, 5300, 10869, 5708, 6597, 10419, 5702, 60672, 28964, 7157, 57805, 10755, 27339, 7040, 9820, 23476, 5518, 23363, 8525, 29882, 22809, 10432, 8558	478	532	16412	1.61347	1	0.21099	35.5381
GOTERM_BP_ALL	GO:1901988~negative regulation of cell cycle phase transition	11	2.19561	0.040239	595, 8379, 27339, 5708, 6597, 8525, 5702, 29882, 22809, 60672, 7157	478	182	16412	2.07518	1	0.299235	54.3703
GOTERM_BP_ALL	GO:0010948~negative regulation of cell cycle process	13	2.59481	0.0664359	595, 8379, 27339, 23476, 5708, 6597, 8525, 29882, 5702, 22809, 60672, 10432, 7157	478	253	16412	1.76424	1	0.400845	73.1069
GOTERM_BP_ALL	GO:1901987~regulation of cell cycle phase transition	14	2.79441	0.0674929	595, 8379, 5708, 6597, 5702, 60672, 7157, 7040, 27339, 23476, 8525, 29882, 22809, 8558	478	281	16412	1.71063	1	0.404551	73.6826
GOTERM_BP_ALL	GO:0000077~DNA damage checkpoint	9	1.79641	0.0716069	595, 27339, 23476, 5708, 8525, 9261, 5702, 57805, 7157	478	150	16412	2.06008	1	0.418382	75.8143
GOTERM_BP_ALL	GO:0031570~DNA integrity checkpoint	9	1.79641	0.0953477	595, 27339, 23476, 5708, 8525, 9261, 5702, 57805, 7157	478	160	16412	1.93133	1	0.489449	85.2553
GOTERM_BP_ALL	GO:1901991~negative regulation of mitotic cell cycle phase transition	9	1.79641	0.123054	595, 8379, 5708, 6597, 8525, 5702, 29882, 60672, 7157	478	170	16412	1.81772	1	0.559767	91.8611
GOTERM_BP_ALL	GO:1901990~regulation of mitotic cell cycle phase transition	12	2.39521	0.136647	595, 8379, 7040, 23476, 5708, 6597, 8525, 5702, 29882, 60672, 7157, 8558	478	260	16412	1.58468	1	0.587287	93.9611
GOTERM_BP_ALL	GO:2000134~negative regulation of G1/S transition of mitotic cell cycle	6	1.1976	0.175694	595, 5708, 6597, 8525, 5702, 7157	478	102	16412	2.01969	1	0.66429	97.5055
GOTERM_BP_ALL	GO:0031571~mitotic G1 DNA damage checkpoint	5	0.998004	0.179681	595, 5708, 8525, 5702, 7157	478	76	16412	2.25886	1	0.671772	97.7262
GOTERM_BP_ALL	GO:0044783~G1 DNA damage checkpoint	5	0.998004	0.185511	595, 5708, 8525, 5702, 7157	478	77	16412	2.22953	1	0.681924	98.0159
GOTERM_BP_ALL	GO:0044819~mitotic G1/S transition checkpoint	5	0.998004	0.185511	595, 5708, 8525, 5702, 7157	478	77	16412	2.22953	1	0.681924	98.0159
GOTERM_BP_ALL	GO:1902807~negative regulation of cell cycle G1/S phase transition	6	1.1976	0.190543	595, 5708, 6597, 8525, 5702, 7157	478	105	16412	1.96198	1	0.690792	98.2374
GOTERM_BP_ALL	GO:0090068~positive regulation of cell cycle process	11	2.19561	0.193	10755, 595, 7040, 10514, 10869, 23476, 5708, 5702, 57805, 7157, 8558	478	250	16412	1.51073	1	0.694421	98.3368
GOTERM_BP_ALL	GO:2000045~regulation of G1/S transition of mitotic cell cycle	7	1.39721	0.213572	595, 5708, 6597, 8525, 5702, 7157, 8558	478	138	16412	1.74162	1	0.724677	98.9845
GOTERM_BP_ALL	GO:0045787~positive regulation of cell cycle	13	2.59481	0.225322	10755, 595, 7040, 10514, 10869, 23476, 5708, 5702, 57805, 7157, 8558, 3054, 896	478	321	16412	1.3905	1	0.742104	99.2383
GOTERM_BP_ALL	GO:0071156~regulation of cell cycle arrest	6	1.1976	0.242905	595, 7040, 10514, 5708, 5702, 7157	478	115	16412	1.79138	1	0.763462	99.5087
GOTERM_BP_ALL	GO:1902806~regulation of cell cycle G1/S phase transition	7	1.39721	0.256391	595, 5708, 6597, 8525, 5702, 7157, 8558	478	147	16412	1.63499	1	0.780539	99.6515
GOTERM_BP_ALL	GO:0071158~positive regulation of cell cycle arrest	5	0.998004	0.265919	7040, 10514, 5708, 5702, 7157	478	90	16412	1.90748	1	0.790399	99.7276
GOTERM_BP_ALL	GO:0072422~signal transduction involved in DNA damage checkpoint	4	0.798403	0.332779	27339, 5708, 5702, 7157	478	70	16412	1.96198	1	0.854149	99.9561
GOTERM_BP_ALL	GO:0072401~signal transduction involved in DNA integrity checkpoint	4	0.798403	0.332779	27339, 5708, 5702, 7157	478	70	16412	1.96198	1	0.854149	99.9561
GOTERM_BP_ALL	GO:0072395~signal transduction involved in cell cycle checkpoint	4	0.798403	0.340776	27339, 5708, 5702, 7157	478	71	16412	1.93435	1	0.859776	99.9651
GOTERM_BP_ALL	GO:0044773~mitotic DNA damage checkpoint	5	0.998004	0.344643	595, 5708, 8525, 5702, 7157	478	102	16412	1.68307	1	0.862624	99.9688
GOTERM_BP_ALL	GO:0000082~G1/S transition of mitotic cell cycle	9	1.79641	0.379327	595, 997, 23476, 5708, 6597, 8525, 5702, 7157, 8558	478	236	16412	1.30938	1	0.888178	99.989
GOTERM_BP_ALL	GO:0044774~mitotic DNA integrity checkpoint	5	0.998004	0.384387	595, 5708, 8525, 5702, 7157	478	108	16412	1.58957	1	0.891241	99.9906
GOTERM_BP_ALL	GO:0072331~signal transduction by p53 class mediator	7	1.39721	0.389026	64782, 10514, 5708, 23028, 5702, 6794, 7157	478	173	16412	1.38927	1	0.894104	99.9918
GOTERM_BP_ALL	GO:0044843~cell cycle G1/S phase transition	9	1.79641	0.460836	595, 997, 23476, 5708, 6597, 8525, 5702, 7157, 8558	478	254	16412	1.21658	1	0.928091	99.9993
GOTERM_BP_ALL	GO:0042770~signal transduction in response to DNA damage	5	0.998004	0.500476	27339, 5708, 23028, 5702, 7157	478	126	16412	1.36249	1	0.9432	99.9998
GOTERM_BP_ALL	GO:0006977~DNA damage response, signal transduction by p53 class mediator resulting in cell cycle arrest	3	0.598802	0.575738	5708, 5702, 7157	478	66	16412	1.56067	1	0.965032	100
GOTERM_BP_ALL	GO:1902400~intracellular signal transduction involved in G1 DNA damage checkpoint	3	0.598802	0.583951	5708, 5702, 7157	478	67	16412	1.53738	1	0.966933	100
GOTERM_BP_ALL	GO:0072431~signal transduction involved in mitotic G1 DNA damage checkpoint	3	0.598802	0.583951	5708, 5702, 7157	478	67	16412	1.53738	1	0.966933	100
GOTERM_BP_ALL	GO:1902403~signal transduction involved in mitotic DNA integrity checkpoint	3	0.598802	0.592048	5708, 5702, 7157	478	68	16412	1.51477	1	0.968802	100
GOTERM_BP_ALL	GO:1902402~signal transduction involved in mitotic DNA damage checkpoint	3	0.598802	0.592048	5708, 5702, 7157	478	68	16412	1.51477	1	0.968802	100
GOTERM_BP_ALL	GO:0072413~signal transduction involved in mitotic cell cycle checkpoint	3	0.598802	0.592048	5708, 5702, 7157	478	68	16412	1.51477	1	0.968802	100
GOTERM_BP_ALL	GO:0030330~DNA damage response, signal transduction by p53 class mediator	4	0.798403	0.630109	5708, 23028, 5702, 7157	478	111	16412	1.23729	1	0.977144	100
Annotation Cluster 76	Enrichment Score: 1.0212642538863943
Category	Term	Count	%	PValue	Genes	List Total	Pop Hits	Pop Total	Fold Enrichment	Bonferroni	Benjamini	FDR
GOTERM_BP_ALL	GO:0006997~nucleus organization	9	1.79641	0.0389141	1616, 4926, 23399, 5518, 9688, 25777, 8086, 23481, 4000	478	132	16412	2.341	1	0.293277	53.1517
GOTERM_BP_ALL	GO:0006998~nuclear envelope organization	6	1.1976	0.0670256	23399, 5518, 9688, 25777, 8086, 4000	478	75	16412	2.74678	1	0.403216	73.4296
GOTERM_BP_ALL	GO:0007077~mitotic nuclear envelope disassembly	4	0.798403	0.135348	23399, 9688, 8086, 4000	478	44	16412	3.12134	1	0.584381	93.7851
GOTERM_BP_ALL	GO:0030397~membrane disassembly	4	0.798403	0.148915	23399, 9688, 8086, 4000	478	46	16412	2.98563	1	0.612517	95.4057
GOTERM_BP_ALL	GO:0051081~nuclear envelope disassembly	4	0.798403	0.148915	23399, 9688, 8086, 4000	478	46	16412	2.98563	1	0.612517	95.4057
Annotation Cluster 77	Enrichment Score: 0.9987741553511579
Category	Term	Count	%	PValue	Genes	List Total	Pop Hits	Pop Total	Fold Enrichment	Bonferroni	Benjamini	FDR
GOTERM_BP_ALL	GO:0070498~interleukin-1-mediated signaling pathway	4	0.798403	0.00855458	5595, 8986, 3654, 79155	478	15	16412	9.15593	1	0.10982	15.1366
GOTERM_BP_ALL	GO:0071347~cellular response to interleukin-1	5	0.998004	0.265919	5595, 8986, 3654, 79155, 8692	478	90	16412	1.90748	1	0.790399	99.7276
GOTERM_BP_ALL	GO:0070555~response to interleukin-1	5	0.998004	0.443333	5595, 8986, 3654, 79155, 8692	478	117	16412	1.4673	1	0.920467	99.9986
Annotation Cluster 78	Enrichment Score: 0.9929248424775426
Category	Term	Count	%	PValue	Genes	List Total	Pop Hits	Pop Total	Fold Enrichment	Bonferroni	Benjamini	FDR
GOTERM_BP_ALL	GO:0006029~proteoglycan metabolic process	8	1.59681	0.024072	11285, 79586, 9672, 375790, 1464, 124583, 6448, 26229	478	98	16412	2.80283	1	0.217956	37.2173
GOTERM_BP_ALL	GO:0030204~chondroitin sulfate metabolic process	6	1.1976	0.0246557	11285, 79586, 9672, 375790, 1464, 26229	478	57	16412	3.61418	1	0.221904	37.9308
GOTERM_BP_ALL	GO:0050654~chondroitin sulfate proteoglycan metabolic process	6	1.1976	0.0299897	11285, 79586, 9672, 375790, 1464, 26229	478	60	16412	3.43347	1	0.253141	44.1043
GOTERM_BP_ALL	GO:0006027~glycosaminoglycan catabolic process	6	1.1976	0.0319167	7040, 9672, 375790, 1464, 6448, 8692	478	61	16412	3.37719	1	0.263096	46.1879
GOTERM_BP_ALL	GO:0006026~aminoglycan catabolic process	6	1.1976	0.0475548	7040, 9672, 375790, 1464, 6448, 8692	478	68	16412	3.02953	1	0.329125	60.5756
GOTERM_BP_ALL	GO:0030203~glycosaminoglycan metabolic process	10	1.99601	0.0604826	11285, 7040, 79586, 9672, 54982, 375790, 1464, 6448, 8692, 26229	478	170	16412	2.01969	1	0.380364	69.6345
GOTERM_BP_ALL	GO:0006022~aminoglycan metabolic process	10	1.99601	0.0779771	11285, 7040, 79586, 9672, 54982, 375790, 1464, 6448, 8692, 26229	478	179	16412	1.91814	1	0.43651	78.7952
GOTERM_BP_ALL	GO:1903510~mucopolysaccharide metabolic process	8	1.59681	0.0798013	11285, 7040, 79586, 9672, 375790, 1464, 8692, 26229	478	128	16412	2.14592	1	0.441247	79.5825
GOTERM_BP_ALL	GO:0006024~glycosaminoglycan biosynthetic process	7	1.39721	0.114976	11285, 7040, 79586, 9672, 375790, 1464, 26229	478	114	16412	2.10827	1	0.54031	90.3029
GOTERM_BP_ALL	GO:0006023~aminoglycan biosynthetic process	7	1.39721	0.118524	11285, 7040, 79586, 9672, 375790, 1464, 26229	478	115	16412	2.08994	1	0.547966	91.0193
GOTERM_BP_ALL	GO:1901136~carbohydrate derivative catabolic process	9	1.79641	0.161246	7040, 27350, 9672, 375790, 1464, 6448, 4245, 5580, 8692	478	182	16412	1.69787	1	0.637769	96.5236
GOTERM_BP_ALL	GO:0050650~chondroitin sulfate proteoglycan biosynthetic process	3	0.598802	0.227266	79586, 1464, 26229	478	31	16412	3.32272	1	0.74374	99.274
GOTERM_BP_ALL	GO:1901565~organonitrogen compound catabolic process	14	2.79441	0.231744	1468, 27350, 1889, 375790, 1464, 7157, 8692, 6609, 7040, 9672, 1725, 6051, 6448, 5580	478	354	16412	1.35787	1	0.750431	99.3503
GOTERM_BP_ALL	GO:0030166~proteoglycan biosynthetic process	4	0.798403	0.253219	79586, 1464, 124583, 26229	478	60	16412	2.28898	1	0.776367	99.622
GOTERM_BP_ALL	GO:0006790~sulfur compound metabolic process	12	2.39521	0.573208	11285, 8694, 1468, 64780, 79586, 9524, 9672, 375790, 1464, 3029, 6576, 26229	478	387	16412	1.06464	1	0.964389	100
GOTERM_BP_ALL	GO:0044272~sulfur compound biosynthetic process	6	1.1976	0.759849	79586, 9524, 1464, 3029, 6576, 26229	478	217	16412	0.949347	1	0.993786	100
Annotation Cluster 79	Enrichment Score: 0.962558153303299
Category	Term	Count	%	PValue	Genes	List Total	Pop Hits	Pop Total	Fold Enrichment	Bonferroni	Benjamini	FDR
GOTERM_BP_ALL	GO:0036293~response to decreased oxygen levels	16	3.19361	0.0335284	1889, 6839, 4851, 7249, 5351, 7157, 4000, 22937, 1616, 7040, 572, 5315, 81, 2022, 3654, 4323	478	305	16412	1.80117	1	0.269582	47.8738
GOTERM_BP_ALL	GO:0070482~response to oxygen levels	16	3.19361	0.0487003	1889, 6839, 4851, 7249, 5351, 7157, 4000, 22937, 1616, 7040, 572, 5315, 81, 2022, 3654, 4323	478	321	16412	1.71139	1	0.333998	61.4717
GOTERM_BP_ALL	GO:0001666~response to hypoxia	15	2.99401	0.0512274	1889, 6839, 4851, 7249, 5351, 7157, 4000, 22937, 7040, 572, 5315, 81, 2022, 3654, 4323	478	296	16412	1.73994	1	0.343086	63.3806
GOTERM_BP_ALL	GO:0036294~cellular response to decreased oxygen levels	7	1.39721	0.22287	1616, 6839, 4851, 572, 3654, 7157, 4000	478	140	16412	1.71674	1	0.738459	99.1909
GOTERM_BP_ALL	GO:0071453~cellular response to oxygen levels	7	1.39721	0.26129	1616, 6839, 4851, 572, 3654, 7157, 4000	478	148	16412	1.62394	1	0.785572	99.6928
GOTERM_BP_ALL	GO:0071456~cellular response to hypoxia	6	1.1976	0.344374	6839, 4851, 572, 3654, 7157, 4000	478	133	16412	1.54894	1	0.862606	99.9686
Annotation Cluster 80	Enrichment Score: 0.9605810429828533
Category	Term	Count	%	PValue	Genes	List Total	Pop Hits	Pop Total	Fold Enrichment	Bonferroni	Benjamini	FDR
GOTERM_BP_ALL	GO:0097581~lamellipodium organization	6	1.1976	0.0554281	832, 29780, 6624, 1785, 23603, 5829	478	71	16412	2.90153	1	0.360272	66.3569
GOTERM_BP_ALL	GO:1902743~regulation of lamellipodium organization	4	0.798403	0.0917378	832, 6624, 1785, 23603	478	37	16412	3.71186	1	0.478709	84.0897
GOTERM_BP_ALL	GO:1902745~positive regulation of lamellipodium organization	3	0.598802	0.153268	6624, 1785, 23603	478	24	16412	4.29184	1	0.621532	95.8344
GOTERM_BP_ALL	GO:0010591~regulation of lamellipodium assembly	3	0.598802	0.184479	832, 6624, 1785	478	27	16412	3.81497	1	0.68124	97.9673
Annotation Cluster 81	Enrichment Score: 0.9559326106466793
Category	Term	Count	%	PValue	Genes	List Total	Pop Hits	Pop Total	Fold Enrichment	Bonferroni	Benjamini	FDR
GOTERM_BP_ALL	GO:2001021~negative regulation of response to DNA damage stimulus	6	1.1976	0.0159158	24144, 23476, 598, 23028, 9320, 57805	478	51	16412	4.03938	1	0.166452	26.3979
GOTERM_BP_ALL	GO:2001020~regulation of response to DNA damage stimulus	9	1.79641	0.0632368	24144, 23476, 598, 23028, 9320, 10155, 57805, 5580, 322	478	146	16412	2.11652	1	0.390161	71.2907
GOTERM_BP_ALL	GO:0006282~regulation of DNA repair	5	0.998004	0.179681	24144, 23028, 9320, 10155, 322	478	76	16412	2.25886	1	0.671772	97.7262
GOTERM_BP_ALL	GO:2000779~regulation of double-strand break repair	3	0.598802	0.281505	24144, 23028, 9320	478	36	16412	2.86123	1	0.806449	99.8192
GOTERM_BP_ALL	GO:0006302~double-strand break repair	9	1.79641	0.32625	27339, 24144, 9112, 79035, 23028, 9320, 5536, 7157, 322	478	224	16412	1.37952	1	0.848022	99.9471
Annotation Cluster 82	Enrichment Score: 0.9519462711199561
Category	Term	Count	%	PValue	Genes	List Total	Pop Hits	Pop Total	Fold Enrichment	Bonferroni	Benjamini	FDR
GOTERM_BP_ALL	GO:0002757~immune response-activating signal transduction	23	4.59082	0.0318917	3661, 1445, 8517, 3265, 5708, 2002, 3783, 9261, 5702, 6794, 3326, 4641, 79155, 1072, 10211, 10616, 25865, 5528, 5595, 9040, 60, 3654, 5580	478	494	16412	1.59858	1	0.263326	46.1613
GOTERM_BP_ALL	GO:0002253~activation of immune response	23	4.59082	0.0726603	3661, 1445, 8517, 3265, 5708, 2002, 3783, 9261, 5702, 6794, 3326, 4641, 79155, 1072, 10211, 10616, 25865, 5528, 5595, 9040, 60, 3654, 5580	478	542	16412	1.45701	1	0.421843	76.3332
GOTERM_BP_ALL	GO:0002429~immune response-activating cell surface receptor signaling pathway	16	3.19361	0.0760641	1445, 8517, 3265, 5708, 3783, 5702, 6794, 3326, 4641, 1072, 10616, 25865, 5595, 9040, 60, 5580	478	343	16412	1.60162	1	0.431266	77.9387
GOTERM_BP_ALL	GO:0050852~T cell receptor signaling pathway	8	1.59681	0.205191	10616, 1445, 8517, 25865, 5708, 3783, 5702, 6794	478	165	16412	1.66471	1	0.713039	98.7565
GOTERM_BP_ALL	GO:0050851~antigen receptor-mediated signaling pathway	8	1.59681	0.48079	10616, 1445, 8517, 25865, 5708, 3783, 5702, 6794	478	225	16412	1.22079	1	0.935368	99.9996
Annotation Cluster 83	Enrichment Score: 0.9251934691373802
Category	Term	Count	%	PValue	Genes	List Total	Pop Hits	Pop Total	Fold Enrichment	Bonferroni	Benjamini	FDR
GOTERM_BP_ALL	GO:0030308~negative regulation of cell growth	10	1.99601	0.0604826	11007, 7040, 5518, 6597, 8751, 6794, 57805, 7157, 8692, 322	478	170	16412	2.01969	1	0.380364	69.6345
GOTERM_BP_ALL	GO:0001558~regulation of cell growth	18	3.59281	0.0656614	5300, 6597, 8751, 3487, 3611, 6794, 1785, 9746, 57805, 7157, 8692, 322, 11007, 7040, 8314, 5518, 29882, 4323	478	392	16412	1.57659	1	0.398892	72.6775
GOTERM_BP_ALL	GO:0040007~growth	36	7.18563	0.0786976	5754, 9968, 6597, 4851, 10939, 23770, 1785, 6794, 9746, 118, 57805, 2648, 8692, 10298, 27339, 7040, 5518, 22809, 10155, 4323, 5447, 5300, 375790, 598, 6257, 8751, 3487, 3611, 7157, 322, 11007, 8314, 23476, 29882, 5315, 29927	478	940	16412	1.31495	1	0.438291	79.1095
GOTERM_BP_ALL	GO:0016049~cell growth	17	3.39321	0.183526	5300, 6597, 8751, 1785, 3611, 6794, 7157, 57805, 8692, 322, 11007, 10298, 7040, 5518, 29882, 29927, 4323	478	428	16412	1.36376	1	0.679543	97.9214
GOTERM_BP_ALL	GO:0040008~regulation of growth	24	4.79042	0.184839	5447, 5300, 375790, 6597, 10856, 4851, 10939, 8751, 3487, 1785, 3611, 6794, 9746, 57805, 7157, 975, 8692, 322, 11007, 7040, 8314, 5518, 29882, 4323	478	647	16412	1.27362	1	0.681241	97.9843
GOTERM_BP_ALL	GO:0045926~negative regulation of growth	10	1.99601	0.265122	11007, 7040, 5518, 6597, 8751, 6794, 57805, 7157, 8692, 322	478	240	16412	1.43061	1	0.789566	99.7219
Annotation Cluster 84	Enrichment Score: 0.9135079183973843
Category	Term	Count	%	PValue	Genes	List Total	Pop Hits	Pop Total	Fold Enrichment	Bonferroni	Benjamini	FDR
GOTERM_BP_ALL	GO:0002429~immune response-activating cell surface receptor signaling pathway	16	3.19361	0.0760641	1445, 8517, 3265, 5708, 3783, 5702, 6794, 3326, 4641, 1072, 10616, 25865, 5595, 9040, 60, 5580	478	343	16412	1.60162	1	0.431266	77.9387
GOTERM_BP_ALL	GO:0006909~phagocytosis	12	2.39521	0.0841435	1445, 7040, 4627, 4035, 5595, 1785, 60, 3326, 23603, 4641, 5580, 1072	478	236	16412	1.74583	1	0.455877	81.3465
GOTERM_BP_ALL	GO:0002433~immune response-regulating cell surface receptor signaling pathway involved in phagocytosis	6	1.1976	0.142925	5595, 60, 3326, 4641, 5580, 1072	478	95	16412	2.16851	1	0.601223	94.747
GOTERM_BP_ALL	GO:0038096~Fc-gamma receptor signaling pathway involved in phagocytosis	6	1.1976	0.142925	5595, 60, 3326, 4641, 5580, 1072	478	95	16412	2.16851	1	0.601223	94.747
GOTERM_BP_ALL	GO:0002431~Fc receptor mediated stimulatory signaling pathway	6	1.1976	0.156628	5595, 60, 3326, 4641, 5580, 1072	478	98	16412	2.10213	1	0.627329	96.1391
GOTERM_BP_ALL	GO:0038094~Fc-gamma receptor signaling pathway	6	1.1976	0.161312	5595, 60, 3326, 4641, 5580, 1072	478	99	16412	2.08089	1	0.637523	96.5288
Annotation Cluster 85	Enrichment Score: 0.8844618296874185
Category	Term	Count	%	PValue	Genes	List Total	Pop Hits	Pop Total	Fold Enrichment	Bonferroni	Benjamini	FDR
GOTERM_BP_ALL	GO:0046902~regulation of mitochondrial membrane permeability	6	1.1976	0.0339194	10572, 598, 572, 578, 7157, 89941	478	62	16412	3.32272	1	0.271481	48.2752
GOTERM_BP_ALL	GO:0090199~regulation of release of cytochrome c from mitochondria	5	0.998004	0.0383295	598, 572, 578, 7157, 4000	478	44	16412	3.90167	1	0.291571	52.6044
GOTERM_BP_ALL	GO:0090559~regulation of membrane permeability	6	1.1976	0.0450875	10572, 598, 572, 578, 7157, 89941	478	67	16412	3.07475	1	0.31974	58.5781
GOTERM_BP_ALL	GO:0097345~mitochondrial outer membrane permeabilization	5	0.998004	0.0470991	10572, 572, 578, 7157, 89941	478	47	16412	3.65263	1	0.328181	60.2138
GOTERM_BP_ALL	GO:0008637~apoptotic mitochondrial changes	8	1.59681	0.0485972	10572, 598, 572, 578, 57805, 7157, 89941, 4000	478	114	16412	2.40945	1	0.333835	61.3918
GOTERM_BP_ALL	GO:1902686~mitochondrial outer membrane permeabilization involved in programmed cell death	5	0.998004	0.0502492	10572, 572, 578, 7157, 89941	478	48	16412	3.57653	1	0.33977	62.6526
GOTERM_BP_ALL	GO:1902110~positive regulation of mitochondrial membrane permeability involved in apoptotic process	5	0.998004	0.0502492	10572, 572, 578, 7157, 89941	478	48	16412	3.57653	1	0.33977	62.6526
GOTERM_BP_ALL	GO:0007006~mitochondrial membrane organization	7	1.39721	0.0514614	10572, 598, 10939, 572, 578, 7157, 89941	478	92	16412	2.61242	1	0.343954	63.5528
GOTERM_BP_ALL	GO:0035794~positive regulation of mitochondrial membrane permeability	5	0.998004	0.0568875	10572, 572, 578, 7157, 89941	478	50	16412	3.43347	1	0.365797	67.3362
GOTERM_BP_ALL	GO:0010332~response to gamma radiation	5	0.998004	0.0603745	598, 2002, 23028, 578, 7157	478	51	16412	3.36615	1	0.380255	69.5677
GOTERM_BP_ALL	GO:1902108~regulation of mitochondrial membrane permeability involved in apoptotic process	5	0.998004	0.0676799	10572, 572, 578, 7157, 89941	478	53	16412	3.23913	1	0.404995	73.7833
GOTERM_BP_ALL	GO:1901030~positive regulation of mitochondrial outer membrane permeabilization involved in apoptotic signaling pathway	4	0.798403	0.0700136	10572, 572, 578, 7157	478	33	16412	4.16179	1	0.413266	75.009
GOTERM_BP_ALL	GO:0008630~intrinsic apoptotic signaling pathway in response to DNA damage	7	1.39721	0.0796613	64782, 598, 23028, 572, 578, 57805, 7157	478	103	16412	2.33343	1	0.44153	79.523
GOTERM_BP_ALL	GO:0001836~release of cytochrome c from mitochondria	5	0.998004	0.0878256	598, 572, 578, 7157, 4000	478	58	16412	2.95989	1	0.466831	82.7282
GOTERM_BP_ALL	GO:1901028~regulation of mitochondrial outer membrane permeabilization involved in apoptotic signaling pathway	4	0.798403	0.115867	10572, 572, 578, 7157	478	41	16412	3.34973	1	0.541497	90.4878
GOTERM_BP_ALL	GO:0038034~signal transduction in absence of ligand	5	0.998004	0.191401	598, 5518, 5499, 572, 578	478	78	16412	2.20094	1	0.692221	98.2727
GOTERM_BP_ALL	GO:0097192~extrinsic apoptotic signaling pathway in absence of ligand	5	0.998004	0.191401	598, 5518, 5499, 572, 578	478	78	16412	2.20094	1	0.692221	98.2727
GOTERM_BP_ALL	GO:0090200~positive regulation of release of cytochrome c from mitochondria	3	0.598802	0.195078	572, 578, 7157	478	28	16412	3.67872	1	0.697206	98.4168
GOTERM_BP_ALL	GO:0070227~lymphocyte apoptotic process	4	0.798403	0.332779	10572, 5585, 578, 7157	478	70	16412	1.96198	1	0.854149	99.9561
GOTERM_BP_ALL	GO:0010823~negative regulation of mitochondrion organization	3	0.598802	0.335427	598, 7157, 4000	478	41	16412	2.5123	1	0.856627	99.9593
GOTERM_BP_ALL	GO:0071887~leukocyte apoptotic process	5	0.998004	0.344643	3661, 10572, 5585, 578, 7157	478	102	16412	1.68307	1	0.862624	99.9688
GOTERM_BP_ALL	GO:2001239~regulation of extrinsic apoptotic signaling pathway in absence of ligand	3	0.598802	0.388101	598, 5518, 5499	478	46	16412	2.23922	1	0.893791	99.9916
GOTERM_BP_ALL	GO:0070231~T cell apoptotic process	3	0.598802	0.408663	10572, 578, 7157	478	48	16412	2.14592	1	0.904319	99.9956
GOTERM_BP_ALL	GO:0051881~regulation of mitochondrial membrane potential	3	0.598802	0.438855	598, 572, 578	478	51	16412	2.01969	1	0.917836	99.9984
GOTERM_BP_ALL	GO:2001244~positive regulation of intrinsic apoptotic signaling pathway	3	0.598802	0.487226	598, 572, 7157	478	56	16412	1.83936	1	0.938097	99.9997
GOTERM_BP_ALL	GO:0030183~B cell differentiation	4	0.798403	0.630109	572, 578, 4323, 7157	478	111	16412	1.23729	1	0.977144	100
GOTERM_BP_ALL	GO:0042391~regulation of membrane potential	6	1.1976	0.974512	9780, 598, 3783, 2767, 572, 578	478	346	16412	0.5954	1	0.999992	100
Annotation Cluster 86	Enrichment Score: 0.8754424764563189
Category	Term	Count	%	PValue	Genes	List Total	Pop Hits	Pop Total	Fold Enrichment	Bonferroni	Benjamini	FDR
GOTERM_BP_ALL	GO:0071345~cellular response to cytokine stimulus	29	5.78842	0.108609	3661, 8517, 2648, 8692, 10616, 22904, 7186, 2597, 572, 9040, 3654, 5580, 4055, 5300, 1893, 3837, 5708, 11140, 5702, 8086, 3326, 79155, 1616, 997, 1981, 10555, 9688, 5595, 8986	478	755	16412	1.31882	1	0.524529	88.8797
GOTERM_BP_ALL	GO:0034097~response to cytokine	32	6.38723	0.124749	3661, 8517, 9261, 2648, 8692, 10616, 22904, 7186, 2597, 572, 9040, 3654, 5580, 4055, 5300, 1893, 3837, 5708, 598, 11140, 5702, 8086, 3326, 79155, 1616, 997, 1981, 10555, 9688, 5595, 8986, 29927	478	858	16412	1.28055	1	0.562883	92.1564
GOTERM_BP_ALL	GO:0019221~cytokine-mediated signaling pathway	23	4.59082	0.174489	3661, 5300, 8517, 1893, 5708, 3837, 11140, 5702, 8086, 3326, 79155, 10616, 1981, 7186, 10555, 9688, 5595, 572, 8986, 9040, 3654, 5580, 4055	478	608	16412	1.29885	1	0.66311	97.435
Annotation Cluster 87	Enrichment Score: 0.8711295519774122
Category	Term	Count	%	PValue	Genes	List Total	Pop Hits	Pop Total	Fold Enrichment	Bonferroni	Benjamini	FDR
GOTERM_BP_ALL	GO:0060762~regulation of branching involved in mammary gland duct morphogenesis	3	0.598802	0.0117002	7040, 2118, 2119	478	6	16412	17.1674	1	0.133193	20.1353
GOTERM_BP_ALL	GO:2000027~regulation of organ morphogenesis	7	1.39721	0.435721	5754, 7040, 5447, 9968, 4851, 2118, 2119	478	182	16412	1.32057	1	0.916527	99.9982
GOTERM_BP_ALL	GO:0060688~regulation of morphogenesis of a branching structure	3	0.598802	0.477759	7040, 2118, 2119	478	55	16412	1.8728	1	0.933921	99.9996
Annotation Cluster 88	Enrichment Score: 0.8509833417267307
Category	Term	Count	%	PValue	Genes	List Total	Pop Hits	Pop Total	Fold Enrichment	Bonferroni	Benjamini	FDR
GOTERM_BP_ALL	GO:0051092~positive regulation of NF-kappaB transcription factor activity	8	1.59681	0.085028	10616, 7040, 8517, 7186, 25865, 8986, 3654, 23085	478	130	16412	2.11291	1	0.458619	81.6876
GOTERM_BP_ALL	GO:0051091~positive regulation of sequence-specific DNA binding transcription factor activity	11	2.19561	0.121223	10616, 7040, 8517, 7186, 25865, 6598, 6597, 23028, 8986, 3654, 23085	478	225	16412	1.67859	1	0.555295	91.5302
GOTERM_BP_ALL	GO:0051090~regulation of sequence-specific DNA binding transcription factor activity	14	2.79441	0.271584	10616, 8517, 7040, 25865, 7186, 10572, 6598, 6597, 2316, 5595, 23028, 8986, 3654, 23085	478	368	16412	1.30621	1	0.795935	99.7651
Annotation Cluster 89	Enrichment Score: 0.8376067721459483
Category	Term	Count	%	PValue	Genes	List Total	Pop Hits	Pop Total	Fold Enrichment	Bonferroni	Benjamini	FDR
GOTERM_BP_ALL	GO:2001021~negative regulation of response to DNA damage stimulus	6	1.1976	0.0159158	24144, 23476, 598, 23028, 9320, 57805	478	51	16412	4.03938	1	0.166452	26.3979
GOTERM_BP_ALL	GO:2001020~regulation of response to DNA damage stimulus	9	1.79641	0.0632368	24144, 23476, 598, 23028, 9320, 10155, 57805, 5580, 322	478	146	16412	2.11652	1	0.390161	71.2907
GOTERM_BP_ALL	GO:0008630~intrinsic apoptotic signaling pathway in response to DNA damage	7	1.39721	0.0796613	64782, 598, 23028, 572, 578, 57805, 7157	478	103	16412	2.33343	1	0.44153	79.523
GOTERM_BP_ALL	GO:1902230~negative regulation of intrinsic apoptotic signaling pathway in response to DNA damage	3	0.598802	0.184479	598, 23028, 57805	478	27	16412	3.81497	1	0.68124	97.9673
GOTERM_BP_ALL	GO:2001242~regulation of intrinsic apoptotic signaling pathway	7	1.39721	0.266213	598, 2907, 23028, 572, 10131, 57805, 7157	478	149	16412	1.61304	1	0.790505	99.7297
GOTERM_BP_ALL	GO:1902229~regulation of intrinsic apoptotic signaling pathway in response to DNA damage	3	0.598802	0.270648	598, 23028, 57805	478	35	16412	2.94298	1	0.794931	99.7592
GOTERM_BP_ALL	GO:2001243~negative regulation of intrinsic apoptotic signaling pathway	5	0.998004	0.272374	598, 2907, 23028, 10131, 57805	478	91	16412	1.88652	1	0.79673	99.7699
GOTERM_BP_ALL	GO:2001234~negative regulation of apoptotic signaling pathway	6	1.1976	0.686051	598, 2907, 23028, 10131, 57805, 4000	478	198	16412	1.04045	1	0.985935	100
Annotation Cluster 90	Enrichment Score: 0.8226025270550001
Category	Term	Count	%	PValue	Genes	List Total	Pop Hits	Pop Total	Fold Enrichment	Bonferroni	Benjamini	FDR
GOTERM_BP_ALL	GO:0043534~blood vessel endothelial cell migration	6	1.1976	0.0475548	51564, 7040, 25865, 2050, 4627, 4851	478	68	16412	3.02953	1	0.329125	60.5756
GOTERM_BP_ALL	GO:0002042~cell migration involved in sprouting angiogenesis	3	0.598802	0.238084	51564, 2050, 4851	478	32	16412	3.21888	1	0.758313	99.4454
GOTERM_BP_ALL	GO:0002040~sprouting angiogenesis	4	0.798403	0.300793	51564, 2050, 4851, 3678	478	66	16412	2.08089	1	0.825464	99.8925
Annotation Cluster 91	Enrichment Score: 0.8102871451548379
Category	Term	Count	%	PValue	Genes	List Total	Pop Hits	Pop Total	Fold Enrichment	Bonferroni	Benjamini	FDR
GOTERM_BP_ALL	GO:0007492~endoderm development	7	1.39721	0.0273159	54623, 7040, 9968, 4851, 3678, 3693, 4323	478	79	16412	3.04232	1	0.238167	41.0862
GOTERM_BP_ALL	GO:0035987~endodermal cell differentiation	4	0.798403	0.142077	54623, 3678, 3693, 4323	478	45	16412	3.05198	1	0.600131	94.6468
GOTERM_BP_ALL	GO:0001706~endoderm formation	4	0.798403	0.222152	54623, 3678, 3693, 4323	478	56	16412	2.45248	1	0.737533	99.1765
GOTERM_BP_ALL	GO:0001704~formation of primary germ layer	6	1.1976	0.264847	54623, 3675, 3678, 4771, 3693, 4323	478	119	16412	1.73116	1	0.789809	99.7199
GOTERM_BP_ALL	GO:0007369~gastrulation	7	1.39721	0.389026	54623, 3675, 3678, 4771, 3693, 4323, 7157	478	173	16412	1.38927	1	0.894104	99.9918
Annotation Cluster 92	Enrichment Score: 0.7847979192562118
Category	Term	Count	%	PValue	Genes	List Total	Pop Hits	Pop Total	Fold Enrichment	Bonferroni	Benjamini	FDR
GOTERM_BP_ALL	GO:0000280~nuclear division	22	4.39122	0.131736	8379, 5300, 10844, 116138, 3837, 6597, 2316, 10419, 10609, 5536, 4605, 80152, 7040, 9820, 10474, 4926, 29901, 5518, 23363, 10300, 29882, 10726	478	556	16412	1.35857	1	0.578049	93.27
GOTERM_BP_ALL	GO:0048285~organelle fission	23	4.59082	0.140938	8379, 5300, 10844, 116138, 3837, 6597, 2316, 10419, 10609, 5536, 57805, 4605, 80152, 7040, 9820, 10474, 4926, 29901, 5518, 23363, 10300, 29882, 10726	478	591	16412	1.33621	1	0.597368	94.5094
GOTERM_BP_ALL	GO:0007067~mitotic nuclear division	16	3.19361	0.238162	8379, 10844, 3837, 6597, 2316, 5536, 4605, 80152, 7040, 10474, 4926, 29901, 5518, 10300, 29882, 10726	478	419	16412	1.31111	1	0.758096	99.4465
Annotation Cluster 93	Enrichment Score: 0.7786001876126966
Category	Term	Count	%	PValue	Genes	List Total	Pop Hits	Pop Total	Fold Enrichment	Bonferroni	Benjamini	FDR
GOTERM_BP_ALL	GO:0032928~regulation of superoxide anion generation	3	0.598802	0.0458865	7040, 26574, 5580	478	12	16412	8.58368	1	0.323628	59.2353
GOTERM_BP_ALL	GO:0042554~superoxide anion generation	3	0.598802	0.133107	7040, 26574, 5580	478	22	16412	4.68201	1	0.580389	93.4701
GOTERM_BP_ALL	GO:0090322~regulation of superoxide metabolic process	3	0.598802	0.143112	7040, 26574, 5580	478	23	16412	4.47844	1	0.601319	94.7688
GOTERM_BP_ALL	GO:2000377~regulation of reactive oxygen species metabolic process	7	1.39721	0.306357	7040, 1785, 3326, 10131, 7157, 26574, 5580	478	157	16412	1.53085	1	0.830445	99.9077
GOTERM_BP_ALL	GO:0006801~superoxide metabolic process	3	0.598802	0.477759	7040, 26574, 5580	478	55	16412	1.8728	1	0.933921	99.9996
Annotation Cluster 94	Enrichment Score: 0.7662642728112744
Category	Term	Count	%	PValue	Genes	List Total	Pop Hits	Pop Total	Fold Enrichment	Bonferroni	Benjamini	FDR
GOTERM_BP_ALL	GO:0090100~positive regulation of transmembrane receptor protein serine/threonine kinase signaling pathway	9	1.79641	0.0102866	10755, 7040, 23144, 4851, 23770, 5045, 2022, 3611, 6794	478	103	16412	3.00012	1	0.124297	17.9244
GOTERM_BP_ALL	GO:0030513~positive regulation of BMP signaling pathway	4	0.798403	0.0700136	4851, 23770, 2022, 3611	478	33	16412	4.16179	1	0.413266	75.009
GOTERM_BP_ALL	GO:0030510~regulation of BMP signaling pathway	6	1.1976	0.0867482	3675, 4851, 23770, 2022, 3611, 4091	478	81	16412	2.54331	1	0.463389	82.3343
GOTERM_BP_ALL	GO:0060840~artery development	5	0.998004	0.215519	4851, 4035, 1785, 2022, 4091	478	82	16412	2.09358	1	0.727585	99.0314
GOTERM_BP_ALL	GO:0030509~BMP signaling pathway	6	1.1976	0.367496	4851, 5595, 23770, 2022, 3611, 4091	478	137	16412	1.50371	1	0.880091	99.9842
GOTERM_BP_ALL	GO:0071772~response to BMP	6	1.1976	0.436663	4851, 5595, 23770, 2022, 3611, 4091	478	149	16412	1.38261	1	0.916784	99.9983
GOTERM_BP_ALL	GO:0071773~cellular response to BMP stimulus	6	1.1976	0.436663	4851, 5595, 23770, 2022, 3611, 4091	478	149	16412	1.38261	1	0.916784	99.9983
GOTERM_BP_ALL	GO:0072073~kidney epithelium development	4	0.798403	0.785489	7040, 4851, 3611, 4091	478	142	16412	0.967175	1	0.995588	100
Annotation Cluster 95	Enrichment Score: 0.764116007069043
Category	Term	Count	%	PValue	Genes	List Total	Pop Hits	Pop Total	Fold Enrichment	Bonferroni	Benjamini	FDR
GOTERM_BP_ALL	GO:0051701~interaction with host	12	2.39521	0.0217343	7040, 3837, 10572, 598, 9688, 3678, 572, 5817, 8086, 3693, 975, 8692	478	188	16412	2.19158	1	0.204536	34.2812
GOTERM_BP_ALL	GO:0046718~viral entry into host cell	6	1.1976	0.226785	10572, 3678, 5817, 3693, 975, 8692	478	112	16412	1.83936	1	0.743965	99.2653
GOTERM_BP_ALL	GO:0030260~entry into host cell	6	1.1976	0.232123	10572, 3678, 5817, 3693, 975, 8692	478	113	16412	1.82308	1	0.750376	99.3564
GOTERM_BP_ALL	GO:0051828~entry into other organism involved in symbiotic interaction	6	1.1976	0.232123	10572, 3678, 5817, 3693, 975, 8692	478	113	16412	1.82308	1	0.750376	99.3564
GOTERM_BP_ALL	GO:0051806~entry into cell of other organism involved in symbiotic interaction	6	1.1976	0.232123	10572, 3678, 5817, 3693, 975, 8692	478	113	16412	1.82308	1	0.750376	99.3564
GOTERM_BP_ALL	GO:0044409~entry into host	6	1.1976	0.232123	10572, 3678, 5817, 3693, 975, 8692	478	113	16412	1.82308	1	0.750376	99.3564
GOTERM_BP_ALL	GO:0052192~movement in environment of other organism involved in symbiotic interaction	6	1.1976	0.232123	10572, 3678, 5817, 3693, 975, 8692	478	113	16412	1.82308	1	0.750376	99.3564
GOTERM_BP_ALL	GO:0052126~movement in host environment	6	1.1976	0.232123	10572, 3678, 5817, 3693, 975, 8692	478	113	16412	1.82308	1	0.750376	99.3564
Annotation Cluster 96	Enrichment Score: 0.763342765422962
Category	Term	Count	%	PValue	Genes	List Total	Pop Hits	Pop Total	Fold Enrichment	Bonferroni	Benjamini	FDR
GOTERM_BP_ALL	GO:0032507~maintenance of protein location in cell	6	1.1976	0.0867482	10945, 2316, 28952, 7094, 8733, 25777	478	81	16412	2.54331	1	0.463389	82.3343
GOTERM_BP_ALL	GO:0051220~cytoplasmic sequestering of protein	4	0.798403	0.109627	10945, 2316, 28952, 8733	478	40	16412	3.43347	1	0.527146	89.1198
GOTERM_BP_ALL	GO:0045185~maintenance of protein location	6	1.1976	0.113149	10945, 2316, 28952, 7094, 8733, 25777	478	88	16412	2.341	1	0.535989	89.9131
GOTERM_BP_ALL	GO:0051651~maintenance of location in cell	6	1.1976	0.138478	10945, 2316, 28952, 7094, 8733, 25777	478	94	16412	2.19158	1	0.59126	94.2012
GOTERM_BP_ALL	GO:0072595~maintenance of protein localization in organelle	3	0.598802	0.205751	10945, 8733, 25777	478	29	16412	3.55187	1	0.713386	98.7731
GOTERM_BP_ALL	GO:0051235~maintenance of location	10	1.99601	0.32331	8694, 7040, 10945, 57104, 2316, 28952, 7094, 8733, 25777, 22821	478	255	16412	1.34646	1	0.845364	99.9425
GOTERM_BP_ALL	GO:0051224~negative regulation of protein transport	8	1.59681	0.457543	5905, 26056, 1445, 10945, 2664, 2316, 28952, 8733	478	220	16412	1.24854	1	0.927148	99.9992
Annotation Cluster 97	Enrichment Score: 0.7610739194063434
Category	Term	Count	%	PValue	Genes	List Total	Pop Hits	Pop Total	Fold Enrichment	Bonferroni	Benjamini	FDR
GOTERM_BP_ALL	GO:0006839~mitochondrial transport	15	2.99401	0.0274933	1468, 598, 9277, 10939, 10953, 7157, 2648, 11338, 8314, 10572, 10469, 572, 578, 89941, 10452	478	271	16412	1.90045	1	0.239137	41.2912
GOTERM_BP_ALL	GO:0072655~establishment of protein localization to mitochondrion	10	1.99601	0.100691	11338, 8314, 10469, 9277, 10939, 10953, 572, 7157, 10452, 2648	478	189	16412	1.81665	1	0.504861	86.833
GOTERM_BP_ALL	GO:0070585~protein localization to mitochondrion	10	1.99601	0.110737	11338, 8314, 10469, 9277, 10939, 10953, 572, 7157, 10452, 2648	478	193	16412	1.779	1	0.530052	89.376
GOTERM_BP_ALL	GO:0006626~protein targeting to mitochondrion	8	1.59681	0.151069	11338, 8314, 10469, 9277, 10939, 10953, 10452, 2648	478	151	16412	1.81906	1	0.617413	95.6228
GOTERM_BP_ALL	GO:1903749~positive regulation of establishment of protein localization to mitochondrion	6	1.1976	0.232123	11338, 8314, 9277, 572, 7157, 2648	478	113	16412	1.82308	1	0.750376	99.3564
GOTERM_BP_ALL	GO:1903747~regulation of establishment of protein localization to mitochondrion	6	1.1976	0.298528	11338, 8314, 9277, 572, 7157, 2648	478	125	16412	1.64807	1	0.823843	99.8857
GOTERM_BP_ALL	GO:1903955~positive regulation of protein targeting to mitochondrion	4	0.798403	0.465825	11338, 8314, 9277, 2648	478	87	16412	1.57861	1	0.930124	99.9994
GOTERM_BP_ALL	GO:1903214~regulation of protein targeting to mitochondrion	4	0.798403	0.545504	11338, 8314, 9277, 2648	478	98	16412	1.40142	1	0.95707	100
Annotation Cluster 98	Enrichment Score: 0.7585472219396631
Category	Term	Count	%	PValue	Genes	List Total	Pop Hits	Pop Total	Fold Enrichment	Bonferroni	Benjamini	FDR
GOTERM_BP_ALL	GO:0002478~antigen processing and presentation of exogenous peptide antigen	10	1.99601	0.0660053	162, 5708, 9632, 5702, 10120, 1785, 3693, 29927, 1778, 1173	478	173	16412	1.98467	1	0.399222	72.8689
GOTERM_BP_ALL	GO:0019884~antigen processing and presentation of exogenous antigen	10	1.99601	0.0800932	162, 5708, 9632, 5702, 10120, 1785, 3693, 29927, 1778, 1173	478	180	16412	1.90748	1	0.442047	79.7058
GOTERM_BP_ALL	GO:0048002~antigen processing and presentation of peptide antigen	10	1.99601	0.110737	162, 5708, 9632, 5702, 10120, 1785, 3693, 29927, 1778, 1173	478	193	16412	1.779	1	0.530052	89.376
GOTERM_BP_ALL	GO:0019886~antigen processing and presentation of exogenous peptide antigen via MHC class II	6	1.1976	0.134094	162, 9632, 10120, 1785, 1778, 1173	478	93	16412	2.21514	1	0.582004	93.6106
GOTERM_BP_ALL	GO:0002495~antigen processing and presentation of peptide antigen via MHC class II	6	1.1976	0.152001	162, 9632, 10120, 1785, 1778, 1173	478	97	16412	2.1238	1	0.619041	95.7137
GOTERM_BP_ALL	GO:0002504~antigen processing and presentation of peptide or polysaccharide antigen via MHC class II	6	1.1976	0.156628	162, 9632, 10120, 1785, 1778, 1173	478	98	16412	2.10213	1	0.627329	96.1391
GOTERM_BP_ALL	GO:0019882~antigen processing and presentation	10	1.99601	0.253077	162, 5708, 9632, 5702, 10120, 1785, 3693, 29927, 1778, 1173	478	237	16412	1.44872	1	0.776813	99.6206
GOTERM_BP_ALL	GO:0002474~antigen processing and presentation of peptide antigen via MHC class I	5	0.998004	0.364528	5708, 9632, 5702, 3693, 29927	478	105	16412	1.63499	1	0.877923	99.9827
GOTERM_BP_ALL	GO:0002479~antigen processing and presentation of exogenous peptide antigen via MHC class I, TAP-dependent	4	0.798403	0.37266	5708, 5702, 3693, 29927	478	75	16412	1.83119	1	0.883667	99.9865
GOTERM_BP_ALL	GO:0042590~antigen processing and presentation of exogenous peptide antigen via MHC class I	4	0.798403	0.40424	5708, 5702, 3693, 29927	478	79	16412	1.73847	1	0.901869	99.995
Annotation Cluster 99	Enrichment Score: 0.7577015748639462
Category	Term	Count	%	PValue	Genes	List Total	Pop Hits	Pop Total	Fold Enrichment	Bonferroni	Benjamini	FDR
GOTERM_BP_ALL	GO:0097300~programmed necrotic cell death	4	0.798403	0.115867	10616, 3661, 7186, 7157	478	41	16412	3.34973	1	0.541497	90.4878
GOTERM_BP_ALL	GO:0070265~necrotic cell death	4	0.798403	0.170032	10616, 3661, 7186, 7157	478	49	16412	2.80283	1	0.654268	97.157
GOTERM_BP_ALL	GO:0070266~necroptotic process	3	0.598802	0.270648	10616, 7186, 7157	478	35	16412	2.94298	1	0.794931	99.7592
Annotation Cluster 100	Enrichment Score: 0.756293767900196
Category	Term	Count	%	PValue	Genes	List Total	Pop Hits	Pop Total	Fold Enrichment	Bonferroni	Benjamini	FDR
GOTERM_BP_ALL	GO:0031122~cytoplasmic microtubule organization	4	0.798403	0.097557	10844, 3837, 7283, 27175	478	38	16412	3.61418	1	0.496417	85.9282
GOTERM_BP_ALL	GO:0007020~microtubule nucleation	3	0.598802	0.104189	10844, 7283, 27175	478	19	16412	5.42127	1	0.513909	87.7777
GOTERM_BP_ALL	GO:0031109~microtubule polymerization or depolymerization	5	0.998004	0.221676	10844, 58526, 7283, 10300, 27175	478	83	16412	2.06836	1	0.737037	99.1668
GOTERM_BP_ALL	GO:0046785~microtubule polymerization	3	0.598802	0.418818	10844, 7283, 27175	478	49	16412	2.10213	1	0.909405	99.9969
Annotation Cluster 101	Enrichment Score: 0.740144401279313
Category	Term	Count	%	PValue	Genes	List Total	Pop Hits	Pop Total	Fold Enrichment	Bonferroni	Benjamini	FDR
GOTERM_BP_ALL	GO:0060976~coronary vasculature development	5	0.998004	0.0356336	5754, 7423, 4851, 1785, 4091	478	43	16412	3.99241	1	0.27992	50.0007
GOTERM_BP_ALL	GO:0090101~negative regulation of transmembrane receptor protein serine/threonine kinase signaling pathway	8	1.59681	0.052481	7040, 5300, 4851, 5499, 1785, 2022, 7157, 4091	478	116	16412	2.36791	1	0.348701	64.294
GOTERM_BP_ALL	GO:0090288~negative regulation of cellular response to growth factor stimulus	8	1.59681	0.104818	7040, 5300, 4851, 5499, 1785, 2022, 7157, 4091	478	137	16412	2.00495	1	0.515253	87.9405
GOTERM_BP_ALL	GO:0060840~artery development	5	0.998004	0.215519	4851, 4035, 1785, 2022, 4091	478	82	16412	2.09358	1	0.727585	99.0314
GOTERM_BP_ALL	GO:0003281~ventricular septum development	4	0.798403	0.245388	5754, 4851, 1785, 4091	478	59	16412	2.32778	1	0.766777	99.5386
GOTERM_BP_ALL	GO:0003279~cardiac septum development	5	0.998004	0.285362	5754, 4851, 1785, 7157, 4091	478	93	16412	1.84595	1	0.810953	99.8369
GOTERM_BP_ALL	GO:0003231~cardiac ventricle development	4	0.798403	0.630109	5754, 4851, 1785, 4091	478	111	16412	1.23729	1	0.977144	100
GOTERM_BP_ALL	GO:0003205~cardiac chamber development	5	0.998004	0.643275	5754, 4851, 1785, 7157, 4091	478	151	16412	1.13691	1	0.979451	100
Annotation Cluster 102	Enrichment Score: 0.7215654597423965
Category	Term	Count	%	PValue	Genes	List Total	Pop Hits	Pop Total	Fold Enrichment	Bonferroni	Benjamini	FDR
GOTERM_BP_ALL	GO:2001251~negative regulation of chromosome organization	7	1.39721	0.14484	8379, 6598, 23028, 29882, 9320, 3159, 10445	478	122	16412	1.97003	1	0.604821	94.9667
GOTERM_BP_ALL	GO:1903309~negative regulation of chromatin modification	4	0.798403	0.155857	6598, 23028, 9320, 3159	478	47	16412	2.9221	1	0.626176	96.0712
GOTERM_BP_ALL	GO:0031057~negative regulation of histone modification	3	0.598802	0.303171	6598, 23028, 9320	478	38	16412	2.71064	1	0.827202	99.8993
Annotation Cluster 103	Enrichment Score: 0.7136394485957237
Category	Term	Count	%	PValue	Genes	List Total	Pop Hits	Pop Total	Fold Enrichment	Bonferroni	Benjamini	FDR
GOTERM_BP_ALL	GO:0000302~response to reactive oxygen species	12	2.39521	0.0556618	7186, 10494, 2878, 51157, 572, 1785, 10131, 578, 5829, 5536, 5580, 8692	478	219	16412	1.88135	1	0.360217	66.5156
GOTERM_BP_ALL	GO:0034614~cellular response to reactive oxygen species	8	1.59681	0.07726	7186, 10494, 51157, 1785, 10131, 5829, 5536, 5580	478	127	16412	2.16282	1	0.434285	78.4779
GOTERM_BP_ALL	GO:0042542~response to hydrogen peroxide	7	1.39721	0.165128	10494, 51157, 572, 10131, 578, 5536, 5580	478	127	16412	1.89247	1	0.645303	96.8184
GOTERM_BP_ALL	GO:0006979~response to oxidative stress	16	3.19361	0.171835	1785, 5536, 7157, 8692, 11284, 7186, 10494, 2878, 51157, 572, 578, 10131, 5829, 4323, 5580, 2119	478	393	16412	1.39785	1	0.658125	97.2728
GOTERM_BP_ALL	GO:0070301~cellular response to hydrogen peroxide	5	0.998004	0.191401	10494, 51157, 10131, 5536, 5580	478	78	16412	2.20094	1	0.692221	98.2727
GOTERM_BP_ALL	GO:0034599~cellular response to oxidative stress	10	1.99601	0.216276	7186, 10494, 51157, 1785, 10131, 5829, 5536, 7157, 5580, 2119	478	227	16412	1.51254	1	0.728625	99.0491
GOTERM_BP_ALL	GO:0008631~intrinsic apoptotic signaling pathway in response to oxidative stress	3	0.598802	0.346087	10494, 10131, 5580	478	42	16412	2.45248	1	0.863794	99.9701
GOTERM_BP_ALL	GO:0010035~response to inorganic substance	17	3.39321	0.398929	595, 1616, 7186, 1889, 10494, 2664, 51157, 553115, 572, 1785, 23400, 10131, 578, 2521, 5536, 5580, 322	478	505	16412	1.15582	1	0.898893	99.994
GOTERM_BP_ALL	GO:0036473~cell death in response to oxidative stress	3	0.598802	0.541709	10494, 10131, 5580	478	62	16412	1.66136	1	0.956046	100
Annotation Cluster 104	Enrichment Score: 0.7094770279677414
Category	Term	Count	%	PValue	Genes	List Total	Pop Hits	Pop Total	Fold Enrichment	Bonferroni	Benjamini	FDR
GOTERM_BP_ALL	GO:0038061~NIK/NF-kappaB signaling	8	1.59681	0.0319502	51564, 8517, 7186, 5708, 5702, 81, 9040, 3654	478	104	16412	2.64113	1	0.262928	46.2234
GOTERM_BP_ALL	GO:0071356~cellular response to tumor necrosis factor	10	1.99601	0.32331	10616, 1616, 8517, 7186, 5708, 5702, 9040, 4055, 8692, 2648	478	255	16412	1.34646	1	0.845364	99.9425
GOTERM_BP_ALL	GO:0033209~tumor necrosis factor-mediated signaling pathway	7	1.39721	0.347466	10616, 8517, 7186, 5708, 5702, 9040, 4055	478	165	16412	1.45662	1	0.864892	99.9713
GOTERM_BP_ALL	GO:0034612~response to tumor necrosis factor	10	1.99601	0.404657	10616, 1616, 8517, 7186, 5708, 5702, 9040, 4055, 8692, 2648	478	276	16412	1.24401	1	0.901783	99.995
Annotation Cluster 105	Enrichment Score: 0.7058023574450348
Category	Term	Count	%	PValue	Genes	List Total	Pop Hits	Pop Total	Fold Enrichment	Bonferroni	Benjamini	FDR
GOTERM_BP_ALL	GO:0014013~regulation of gliogenesis	6	1.1976	0.121327	27339, 4851, 4771, 10419, 22809, 2119	478	90	16412	2.28898	1	0.55519	91.5493
GOTERM_BP_ALL	GO:0014015~positive regulation of gliogenesis	4	0.798403	0.155857	27339, 4851, 10419, 2119	478	47	16412	2.9221	1	0.626176	96.0712
GOTERM_BP_ALL	GO:0048710~regulation of astrocyte differentiation	3	0.598802	0.184479	27339, 4851, 22809	478	27	16412	3.81497	1	0.68124	97.9673
GOTERM_BP_ALL	GO:0045687~positive regulation of glial cell differentiation	3	0.598802	0.238084	27339, 4851, 10419	478	32	16412	3.21888	1	0.758313	99.4454
GOTERM_BP_ALL	GO:0045685~regulation of glial cell differentiation	4	0.798403	0.253219	27339, 4851, 10419, 22809	478	60	16412	2.28898	1	0.776367	99.622
GOTERM_BP_ALL	GO:0048708~astrocyte differentiation	4	0.798403	0.276904	27339, 4851, 5595, 22809	478	63	16412	2.17998	1	0.801448	99.7958
Annotation Cluster 106	Enrichment Score: 0.6951726250950386
Category	Term	Count	%	PValue	Genes	List Total	Pop Hits	Pop Total	Fold Enrichment	Bonferroni	Benjamini	FDR
GOTERM_BP_ALL	GO:0006284~base-excision repair	5	0.998004	0.0568875	11284, 5424, 5425, 3159, 7157	478	50	16412	3.43347	1	0.365797	67.3362
GOTERM_BP_ALL	GO:0042769~DNA damage response, detection of DNA damage	3	0.598802	0.281505	11284, 5424, 5425	478	36	16412	2.86123	1	0.806449	99.8192
GOTERM_BP_ALL	GO:0006261~DNA-dependent DNA replication	5	0.998004	0.512836	11284, 997, 5424, 5425, 3159	478	128	16412	1.3412	1	0.946957	99.9999
Annotation Cluster 107	Enrichment Score: 0.6939804323397457
Category	Term	Count	%	PValue	Genes	List Total	Pop Hits	Pop Total	Fold Enrichment	Bonferroni	Benjamini	FDR
GOTERM_BP_ALL	GO:0044743~intracellular protein transmembrane import	4	0.798403	0.115867	5830, 10469, 10939, 10452	478	41	16412	3.34973	1	0.541497	90.4878
GOTERM_BP_ALL	GO:0065002~intracellular protein transmembrane transport	4	0.798403	0.148915	5830, 10469, 10939, 10452	478	46	16412	2.98563	1	0.612517	95.4057
GOTERM_BP_ALL	GO:0071806~protein transmembrane transport	4	0.798403	0.191942	5830, 10469, 10939, 10452	478	52	16412	2.64113	1	0.692972	98.2947
GOTERM_BP_ALL	GO:1990542~mitochondrial transmembrane transport	3	0.598802	0.505834	10469, 10939, 10452	478	58	16412	1.77593	1	0.94479	99.9999
Annotation Cluster 108	Enrichment Score: 0.6849291163305009
Category	Term	Count	%	PValue	Genes	List Total	Pop Hits	Pop Total	Fold Enrichment	Bonferroni	Benjamini	FDR
GOTERM_BP_ALL	GO:0042692~muscle cell differentiation	18	3.59281	0.0384272	5300, 6300, 2318, 4851, 6257, 10939, 3611, 4000, 2648, 10211, 1616, 7040, 4627, 23363, 23028, 5307, 8536, 4323	478	365	16412	1.69322	1	0.29179	52.6963
GOTERM_BP_ALL	GO:0035051~cardiocyte differentiation	8	1.59681	0.0565545	7040, 5300, 4851, 23363, 5595, 6257, 4000, 2648	478	118	16412	2.32778	1	0.364486	67.1151
GOTERM_BP_ALL	GO:0051146~striated muscle cell differentiation	13	2.59481	0.071175	5300, 2318, 4851, 6257, 10939, 4000, 10211, 2648, 1616, 7040, 4627, 23363, 4323	478	256	16412	1.74356	1	0.417291	75.5985
GOTERM_BP_ALL	GO:0055007~cardiac muscle cell differentiation	6	1.1976	0.152001	7040, 5300, 23363, 6257, 4000, 2648	478	97	16412	2.1238	1	0.619041	95.7137
GOTERM_BP_ALL	GO:0061061~muscle structure development	22	4.39122	0.180303	5300, 10869, 7026, 6300, 2318, 4851, 6257, 10939, 6525, 10362, 3611, 4000, 10211, 2648, 1616, 7040, 4627, 23363, 23028, 5307, 8536, 4323	478	585	16412	1.29122	1	0.672774	97.759
GOTERM_BP_ALL	GO:0055006~cardiac cell development	4	0.798403	0.268981	5300, 4851, 23363, 4000	478	62	16412	2.21514	1	0.793832	99.7485
GOTERM_BP_ALL	GO:0055001~muscle cell development	7	1.39721	0.28112	5300, 2318, 4851, 23363, 23028, 10939, 4000	478	152	16412	1.5812	1	0.806239	99.8174
GOTERM_BP_ALL	GO:0060537~muscle tissue development	13	2.59481	0.357353	5300, 7040, 10869, 7026, 4851, 23363, 6257, 5307, 2022, 10362, 4000, 10211, 2648	478	360	16412	1.23987	1	0.87234	99.9785
GOTERM_BP_ALL	GO:0014706~striated muscle tissue development	12	2.39521	0.409018	7040, 5300, 10869, 7026, 4851, 23363, 6257, 5307, 10362, 4000, 2648, 10211	478	343	16412	1.20121	1	0.904383	99.9957
GOTERM_BP_ALL	GO:0048738~cardiac muscle tissue development	7	1.39721	0.425381	7040, 5300, 4851, 23363, 6257, 4000, 2648	478	180	16412	1.33524	1	0.911859	99.9975
GOTERM_BP_ALL	GO:0055013~cardiac muscle cell development	3	0.598802	0.523999	5300, 23363, 4000	478	60	16412	1.71674	1	0.950475	99.9999
GOTERM_BP_ALL	GO:0055002~striated muscle cell development	5	0.998004	0.578101	5300, 2318, 23363, 10939, 4000	478	139	16412	1.23506	1	0.9657	100
Annotation Cluster 109	Enrichment Score: 0.6646954068496569
Category	Term	Count	%	PValue	Genes	List Total	Pop Hits	Pop Total	Fold Enrichment	Bonferroni	Benjamini	FDR
GOTERM_BP_ALL	GO:0014031~mesenchymal cell development	9	1.79641	0.108714	7040, 9820, 4851, 2316, 5595, 8751, 10155, 23603, 1072	478	165	16412	1.8728	1	0.524451	88.9048
GOTERM_BP_ALL	GO:0048762~mesenchymal cell differentiation	9	1.79641	0.147945	7040, 9820, 4851, 2316, 5595, 8751, 10155, 23603, 1072	478	178	16412	1.73603	1	0.611582	95.3046
GOTERM_BP_ALL	GO:0060485~mesenchyme development	11	2.19561	0.153648	5754, 7040, 9820, 4851, 2316, 5595, 8751, 2022, 10155, 23603, 1072	478	237	16412	1.59359	1	0.622108	95.87
GOTERM_BP_ALL	GO:0048863~stem cell differentiation	16	3.19361	0.165575	54623, 5434, 9968, 51586, 4851, 2316, 8751, 4849, 1072, 7040, 9820, 5595, 4054, 10155, 23603, 2118	478	390	16412	1.4086	1	0.645985	96.8508
GOTERM_BP_ALL	GO:0001837~epithelial to mesenchymal transition	6	1.1976	0.166052	7040, 9820, 4851, 2316, 8751, 10155	478	100	16412	2.06008	1	0.646738	96.885
GOTERM_BP_ALL	GO:0048864~stem cell development	13	2.59481	0.174836	54623, 5434, 9968, 51586, 4851, 2316, 8751, 1072, 7040, 9820, 5595, 10155, 23603	478	304	16412	1.46826	1	0.663511	97.4555
GOTERM_BP_ALL	GO:0014032~neural crest cell development	3	0.598802	0.607886	5595, 23603, 1072	478	70	16412	1.47149	1	0.972432	100
GOTERM_BP_ALL	GO:0014033~neural crest cell differentiation	3	0.598802	0.666551	5595, 23603, 1072	478	78	16412	1.32057	1	0.983042	100
Annotation Cluster 110	Enrichment Score: 0.6561349216554613
Category	Term	Count	%	PValue	Genes	List Total	Pop Hits	Pop Total	Fold Enrichment	Bonferroni	Benjamini	FDR
GOTERM_BP_ALL	GO:0030111~regulation of Wnt signaling pathway	17	3.39321	0.0233872	595, 5300, 9968, 23399, 5708, 6597, 4851, 4035, 7249, 5702, 3487, 3611, 6794, 57805, 3675, 5518, 5499	478	317	16412	1.84129	1	0.214248	36.3703
GOTERM_BP_ALL	GO:0016055~Wnt signaling pathway	18	3.59281	0.117197	595, 5754, 54623, 5300, 57658, 9968, 23399, 5708, 6597, 4851, 4035, 7249, 5702, 3487, 6794, 3611, 57805, 5499	478	426	16412	1.45076	1	0.545408	90.7573
GOTERM_BP_ALL	GO:0060070~canonical Wnt signaling pathway	12	2.39521	0.205272	595, 5754, 5300, 9968, 5708, 23399, 4851, 5702, 3487, 3611, 6794, 57805	478	284	16412	1.45076	1	0.712823	98.7589
GOTERM_BP_ALL	GO:0030178~negative regulation of Wnt signaling pathway	8	1.59681	0.348362	595, 9968, 5708, 4851, 4035, 7249, 5702, 3487	478	197	16412	1.3943	1	0.865516	99.972
GOTERM_BP_ALL	GO:0090263~positive regulation of canonical Wnt signaling pathway	6	1.1976	0.350149	5300, 5708, 23399, 5702, 3611, 57805	478	134	16412	1.53738	1	0.866993	99.9735
GOTERM_BP_ALL	GO:0030177~positive regulation of Wnt signaling pathway	7	1.39721	0.363025	5300, 5708, 23399, 6597, 5702, 3611, 57805	478	168	16412	1.43061	1	0.876808	99.9819
GOTERM_BP_ALL	GO:0060828~regulation of canonical Wnt signaling pathway	9	1.79641	0.414649	5300, 5708, 23399, 4851, 5499, 5702, 3487, 3611, 57805	478	244	16412	1.26644	1	0.907061	99.9964
GOTERM_BP_ALL	GO:0051443~positive regulation of ubiquitin-protein transferase activity	4	0.798403	0.545504	5300, 5708, 5702, 29882	478	98	16412	1.40142	1	0.95707	100
Annotation Cluster 111	Enrichment Score: 0.6523931917516262
Category	Term	Count	%	PValue	Genes	List Total	Pop Hits	Pop Total	Fold Enrichment	Bonferroni	Benjamini	FDR
GOTERM_BP_ALL	GO:0050775~positive regulation of dendrite morphogenesis	4	0.798403	0.0601483	9820, 23363, 29882, 3611	478	31	16412	4.43029	1	0.379547	69.4274
GOTERM_BP_ALL	GO:0007088~regulation of mitotic nuclear division	7	1.39721	0.256391	8379, 7040, 5300, 9820, 23363, 29882, 10419	478	147	16412	1.63499	1	0.780539	99.6515
GOTERM_BP_ALL	GO:0051783~regulation of nuclear division	7	1.39721	0.37342	8379, 7040, 5300, 9820, 23363, 29882, 10419	478	170	16412	1.41378	1	0.884093	99.9868
GOTERM_BP_ALL	GO:0051302~regulation of cell division	10	1.99601	0.426682	10755, 8379, 7040, 5300, 9820, 7423, 23363, 29882, 10419, 28964	478	280	16412	1.22624	1	0.912551	99.9976
Annotation Cluster 112	Enrichment Score: 0.6520742280462879
Category	Term	Count	%	PValue	Genes	List Total	Pop Hits	Pop Total	Fold Enrichment	Bonferroni	Benjamini	FDR
GOTERM_BP_ALL	GO:0003401~axis elongation	4	0.798403	0.05548	5754, 7040, 9968, 10155	478	30	16412	4.57796	1	0.360116	66.3922
GOTERM_BP_ALL	GO:2000027~regulation of organ morphogenesis	7	1.39721	0.435721	5754, 7040, 5447, 9968, 4851, 2118, 2119	478	182	16412	1.32057	1	0.916527	99.9982
GOTERM_BP_ALL	GO:0060560~developmental growth involved in morphogenesis	8	1.59681	0.457543	5754, 7040, 9968, 4851, 29882, 3611, 6794, 10155	478	220	16412	1.24854	1	0.927148	99.9992
Annotation Cluster 113	Enrichment Score: 0.6450678229044802
Category	Term	Count	%	PValue	Genes	List Total	Pop Hits	Pop Total	Fold Enrichment	Bonferroni	Benjamini	FDR
GOTERM_BP_ALL	GO:0050775~positive regulation of dendrite morphogenesis	4	0.798403	0.0601483	9820, 23363, 29882, 3611	478	31	16412	4.43029	1	0.379547	69.4274
GOTERM_BP_ALL	GO:0048814~regulation of dendrite morphogenesis	6	1.1976	0.0640087	9820, 23363, 29882, 3611, 6794, 1072	478	74	16412	2.7839	1	0.393071	71.7393
GOTERM_BP_ALL	GO:1900006~positive regulation of dendrite development	5	0.998004	0.105784	9820, 23363, 29882, 8536, 3611	478	62	16412	2.76893	1	0.516896	88.1868
GOTERM_BP_ALL	GO:0050773~regulation of dendrite development	7	1.39721	0.133252	9820, 23363, 29882, 8536, 3611, 6794, 1072	478	119	16412	2.01969	1	0.580387	93.4909
GOTERM_BP_ALL	GO:0048813~dendrite morphogenesis	5	0.998004	0.331397	9820, 23363, 29882, 3611, 1072	478	100	16412	1.71674	1	0.853223	99.9543
GOTERM_BP_ALL	GO:0016358~dendrite development	7	1.39721	0.471613	9820, 23363, 29882, 8536, 3611, 6794, 1072	478	189	16412	1.27166	1	0.932245	99.9995
GOTERM_BP_ALL	GO:0048588~developmental cell growth	4	0.798403	0.894018	5300, 29882, 3611, 6794	478	178	16412	0.771567	1	0.999463	100
GOTERM_BP_ALL	GO:1990138~neuron projection extension	3	0.598802	0.911216	29882, 3611, 6794	478	137	16412	0.751855	1	0.999669	100
Annotation Cluster 114	Enrichment Score: 0.6427025535235574
Category	Term	Count	%	PValue	Genes	List Total	Pop Hits	Pop Total	Fold Enrichment	Bonferroni	Benjamini	FDR
GOTERM_BP_ALL	GO:0000060~protein import into nucleus, translocation	4	0.798403	0.148915	7040, 3837, 3326, 7157	478	46	16412	2.98563	1	0.612517	95.4057
GOTERM_BP_ALL	GO:0072593~reactive oxygen species metabolic process	10	1.99601	0.226933	51070, 7040, 5447, 2878, 1785, 3326, 10131, 7157, 26574, 5580	478	230	16412	1.49281	1	0.743869	99.268
GOTERM_BP_ALL	GO:2000379~positive regulation of reactive oxygen species metabolic process	5	0.998004	0.259492	7040, 1785, 3326, 7157, 5580	478	89	16412	1.92892	1	0.784208	99.6782
GOTERM_BP_ALL	GO:2000377~regulation of reactive oxygen species metabolic process	7	1.39721	0.306357	7040, 1785, 3326, 10131, 7157, 26574, 5580	478	157	16412	1.53085	1	0.830445	99.9077
Annotation Cluster 115	Enrichment Score: 0.640436902592122
Category	Term	Count	%	PValue	Genes	List Total	Pop Hits	Pop Total	Fold Enrichment	Bonferroni	Benjamini	FDR
GOTERM_BP_ALL	GO:0060561~apoptotic process involved in morphogenesis	3	0.598802	0.173967	23513, 4851, 578	478	26	16412	3.9617	1	0.662703	97.4038
GOTERM_BP_ALL	GO:1902742~apoptotic process involved in development	3	0.598802	0.227266	23513, 4851, 578	478	31	16412	3.32272	1	0.74374	99.274
GOTERM_BP_ALL	GO:0010623~developmental programmed cell death	3	0.598802	0.303171	23513, 4851, 578	478	38	16412	2.71064	1	0.827202	99.8993
Annotation Cluster 116	Enrichment Score: 0.6270376786482391
Category	Term	Count	%	PValue	Genes	List Total	Pop Hits	Pop Total	Fold Enrichment	Bonferroni	Benjamini	FDR
GOTERM_BP_ALL	GO:2000177~regulation of neural precursor cell proliferation	6	1.1976	0.0732926	7040, 4851, 4771, 23028, 3611, 7157	478	77	16412	2.67543	1	0.423811	76.6396
GOTERM_BP_ALL	GO:0061351~neural precursor cell proliferation	8	1.59681	0.0989282	7040, 6867, 4851, 23654, 23028, 22809, 3611, 7157	478	135	16412	2.03465	1	0.50017	86.3311
GOTERM_BP_ALL	GO:2000178~negative regulation of neural precursor cell proliferation	3	0.598802	0.143112	7040, 3611, 7157	478	23	16412	4.47844	1	0.601319	94.7688
GOTERM_BP_ALL	GO:0072091~regulation of stem cell proliferation	6	1.1976	0.156628	7040, 4851, 4771, 23028, 4054, 7157	478	98	16412	2.10213	1	0.627329	96.1391
GOTERM_BP_ALL	GO:0007405~neuroblast proliferation	4	0.798403	0.214508	7040, 4851, 23654, 7157	478	55	16412	2.49707	1	0.726064	99.0073
GOTERM_BP_ALL	GO:1902692~regulation of neuroblast proliferation	3	0.598802	0.227266	7040, 4851, 7157	478	31	16412	3.32272	1	0.74374	99.274
GOTERM_BP_ALL	GO:0072089~stem cell proliferation	6	1.1976	0.390637	7040, 4851, 23654, 23028, 4054, 7157	478	141	16412	1.46105	1	0.894955	99.9922
GOTERM_BP_ALL	GO:2000738~positive regulation of stem cell differentiation	3	0.598802	0.438855	7040, 4851, 4054	478	51	16412	2.01969	1	0.917836	99.9984
GOTERM_BP_ALL	GO:2000648~positive regulation of stem cell proliferation	3	0.598802	0.583951	4851, 23028, 4054	478	67	16412	1.53738	1	0.966933	100
GOTERM_BP_ALL	GO:2000736~regulation of stem cell differentiation	4	0.798403	0.676472	7040, 4851, 4054, 4849	478	119	16412	1.15411	1	0.984521	100
Annotation Cluster 117	Enrichment Score: 0.6202766545489823
Category	Term	Count	%	PValue	Genes	List Total	Pop Hits	Pop Total	Fold Enrichment	Bonferroni	Benjamini	FDR
GOTERM_BP_ALL	GO:0002260~lymphocyte homeostasis	5	0.998004	0.115339	7040, 8517, 10572, 5585, 578	478	64	16412	2.6824	1	0.540633	90.3786
GOTERM_BP_ALL	GO:0001776~leukocyte homeostasis	5	0.998004	0.19735	7040, 8517, 10572, 5585, 578	478	79	16412	2.17308	1	0.699971	98.5
GOTERM_BP_ALL	GO:0001782~B cell homeostasis	3	0.598802	0.216484	8517, 5585, 578	478	30	16412	3.43347	1	0.728645	99.0539
GOTERM_BP_ALL	GO:0070227~lymphocyte apoptotic process	4	0.798403	0.332779	10572, 5585, 578, 7157	478	70	16412	1.96198	1	0.854149	99.9561
GOTERM_BP_ALL	GO:0048872~homeostasis of number of cells	9	1.79641	0.335873	3276, 7040, 8517, 10572, 9898, 23028, 5585, 578, 118	478	226	16412	1.36731	1	0.856574	99.9598
GOTERM_BP_ALL	GO:0071887~leukocyte apoptotic process	5	0.998004	0.344643	3661, 10572, 5585, 578, 7157	478	102	16412	1.68307	1	0.862624	99.9688
Annotation Cluster 118	Enrichment Score: 0.6198627203351841
Category	Term	Count	%	PValue	Genes	List Total	Pop Hits	Pop Total	Fold Enrichment	Bonferroni	Benjamini	FDR
GOTERM_BP_ALL	GO:0006007~glucose catabolic process	6	1.1976	0.00281647	5528, 2597, 572, 2026, 5315, 7157	478	34	16412	6.05907	1	0.0495194	5.24552
GOTERM_BP_ALL	GO:0019320~hexose catabolic process	7	1.39721	0.00383383	5528, 2597, 2582, 572, 2026, 5315, 7157	478	52	16412	4.62198	1	0.0620445	7.07535
GOTERM_BP_ALL	GO:0019318~hexose metabolic process	16	3.19361	0.00729558	8402, 1468, 2582, 5372, 7157, 2648, 5834, 5528, 2597, 5499, 572, 5315, 2026, 3636, 2997, 6576	478	253	16412	2.17137	1	0.0990658	13.0541
GOTERM_BP_ALL	GO:0046365~monosaccharide catabolic process	7	1.39721	0.00908596	5528, 2597, 2582, 572, 2026, 5315, 7157	478	62	16412	3.8765	1	0.114572	16.0013
GOTERM_BP_ALL	GO:0006006~glucose metabolic process	14	2.79441	0.0114885	8402, 1468, 7157, 2648, 5834, 5528, 2597, 5499, 572, 5315, 2026, 3636, 2997, 6576	478	218	16412	2.20498	1	0.132672	19.8078
GOTERM_BP_ALL	GO:0006734~NADH metabolic process	5	0.998004	0.0282251	5528, 2597, 2026, 5315, 7157	478	40	16412	4.29184	1	0.243139	42.1295
GOTERM_BP_ALL	GO:0005996~monosaccharide metabolic process	16	3.19361	0.0296215	8402, 1468, 2582, 5372, 7157, 2648, 5834, 5528, 2597, 5499, 572, 5315, 2026, 3636, 2997, 6576	478	300	16412	1.83119	1	0.25122	43.6975
GOTERM_BP_ALL	GO:0046939~nucleotide phosphorylation	7	1.39721	0.041024	4833, 11284, 5528, 2597, 2026, 5315, 7157	478	87	16412	2.76256	1	0.302506	55.078
GOTERM_BP_ALL	GO:0061718~glucose catabolic process to pyruvate	4	0.798403	0.0425773	5528, 2597, 2026, 5315	478	27	16412	5.08663	1	0.308785	56.4478
GOTERM_BP_ALL	GO:0061615~glycolytic process through fructose-6-phosphate	4	0.798403	0.0425773	5528, 2597, 2026, 5315	478	27	16412	5.08663	1	0.308785	56.4478
GOTERM_BP_ALL	GO:0061621~canonical glycolysis	4	0.798403	0.0425773	5528, 2597, 2026, 5315	478	27	16412	5.08663	1	0.308785	56.4478
GOTERM_BP_ALL	GO:0061620~glycolytic process through glucose-6-phosphate	4	0.798403	0.0425773	5528, 2597, 2026, 5315	478	27	16412	5.08663	1	0.308785	56.4478
GOTERM_BP_ALL	GO:0006735~NADH regeneration	4	0.798403	0.0425773	5528, 2597, 2026, 5315	478	27	16412	5.08663	1	0.308785	56.4478
GOTERM_BP_ALL	GO:0046031~ADP metabolic process	6	1.1976	0.0610701	5528, 2597, 572, 2026, 5315, 7157	478	73	16412	2.82203	1	0.381574	69.9952
GOTERM_BP_ALL	GO:0016052~carbohydrate catabolic process	9	1.79641	0.0612444	5528, 5834, 2597, 2582, 5499, 572, 2026, 5315, 7157	478	145	16412	2.13112	1	0.382012	70.1015
GOTERM_BP_ALL	GO:0044724~single-organism carbohydrate catabolic process	8	1.59681	0.0798013	5528, 5834, 2597, 2582, 572, 2026, 5315, 7157	478	128	16412	2.14592	1	0.441247	79.5825
GOTERM_BP_ALL	GO:0006165~nucleoside diphosphate phosphorylation	6	1.1976	0.0903009	4833, 5528, 2597, 2026, 5315, 7157	478	82	16412	2.5123	1	0.474869	83.6019
GOTERM_BP_ALL	GO:0019674~NAD metabolic process	5	0.998004	0.101147	5528, 2597, 2026, 5315, 7157	478	61	16412	2.81432	1	0.506078	86.9601
GOTERM_BP_ALL	GO:0009132~nucleoside diphosphate metabolic process	7	1.39721	0.101335	4833, 5528, 2597, 572, 2026, 5315, 7157	478	110	16412	2.18494	1	0.506315	87.0119
GOTERM_BP_ALL	GO:0009179~purine ribonucleoside diphosphate metabolic process	6	1.1976	0.113149	5528, 2597, 572, 2026, 5315, 7157	478	88	16412	2.341	1	0.535989	89.9131
GOTERM_BP_ALL	GO:0009135~purine nucleoside diphosphate metabolic process	6	1.1976	0.113149	5528, 2597, 572, 2026, 5315, 7157	478	88	16412	2.341	1	0.535989	89.9131
GOTERM_BP_ALL	GO:0006096~glycolytic process	5	0.998004	0.115339	5528, 2597, 2026, 5315, 7157	478	64	16412	2.6824	1	0.540633	90.3786
GOTERM_BP_ALL	GO:0006757~ATP generation from ADP	5	0.998004	0.120254	5528, 2597, 2026, 5315, 7157	478	65	16412	2.64113	1	0.553083	91.35
GOTERM_BP_ALL	GO:0009185~ribonucleoside diphosphate metabolic process	6	1.1976	0.121327	5528, 2597, 572, 2026, 5315, 7157	478	90	16412	2.28898	1	0.55519	91.5493
GOTERM_BP_ALL	GO:0006090~pyruvate metabolic process	6	1.1976	0.156628	5528, 2597, 3029, 2026, 5315, 7157	478	98	16412	2.10213	1	0.627329	96.1391
GOTERM_BP_ALL	GO:0009199~ribonucleoside triphosphate metabolic process	10	1.99601	0.212834	4833, 790, 7040, 5528, 2597, 572, 2026, 5315, 271, 7157	478	226	16412	1.51924	1	0.724024	98.9661
GOTERM_BP_ALL	GO:0009201~ribonucleoside triphosphate biosynthetic process	4	0.798403	0.237597	4833, 790, 7040, 5315	478	58	16412	2.36791	1	0.757852	99.4386
GOTERM_BP_ALL	GO:0009141~nucleoside triphosphate metabolic process	10	1.99601	0.299798	4833, 790, 7040, 5528, 2597, 572, 2026, 5315, 271, 7157	478	249	16412	1.3789	1	0.824824	99.8895
GOTERM_BP_ALL	GO:0009205~purine ribonucleoside triphosphate metabolic process	9	1.79641	0.309562	4833, 7040, 5528, 2597, 572, 2026, 5315, 271, 7157	478	220	16412	1.4046	1	0.83282	99.9155
GOTERM_BP_ALL	GO:0009142~nucleoside triphosphate biosynthetic process	4	0.798403	0.332779	4833, 790, 7040, 5315	478	70	16412	1.96198	1	0.854149	99.9561
GOTERM_BP_ALL	GO:0009165~nucleotide biosynthetic process	12	2.39521	0.339879	4833, 790, 2771, 7040, 80347, 112, 1889, 5372, 5315, 91373, 271, 2762	478	323	16412	1.27559	1	0.859377	99.9642
GOTERM_BP_ALL	GO:0009144~purine nucleoside triphosphate metabolic process	9	1.79641	0.340027	4833, 7040, 5528, 2597, 572, 2026, 5315, 271, 7157	478	227	16412	1.36129	1	0.859275	99.9643
GOTERM_BP_ALL	GO:1901293~nucleoside phosphate biosynthetic process	12	2.39521	0.356966	4833, 790, 2771, 7040, 80347, 112, 1889, 5372, 5315, 91373, 271, 2762	478	328	16412	1.25615	1	0.872218	99.9783
GOTERM_BP_ALL	GO:0090407~organophosphate biosynthetic process	20	3.99202	0.375222	8694, 112, 1889, 8733, 5372, 55361, 271, 91373, 79143, 2762, 790, 4833, 2771, 80347, 7040, 57104, 10555, 5315, 3636, 5297	478	598	16412	1.14832	1	0.885402	99.9875
GOTERM_BP_ALL	GO:0046034~ATP metabolic process	8	1.59681	0.38633	7040, 5528, 2597, 572, 2026, 5315, 271, 7157	478	205	16412	1.33989	1	0.892591	99.9911
GOTERM_BP_ALL	GO:0009156~ribonucleoside monophosphate biosynthetic process	4	0.798403	0.419861	790, 7040, 5315, 271	478	81	16412	1.69554	1	0.909568	99.997
GOTERM_BP_ALL	GO:0009119~ribonucleoside metabolic process	12	2.39521	0.423431	4833, 790, 7040, 80347, 27350, 5528, 2597, 572, 2026, 5315, 271, 7157	478	347	16412	1.18737	1	0.91127	99.9973
GOTERM_BP_ALL	GO:0042455~ribonucleoside biosynthetic process	5	0.998004	0.430353	4833, 790, 7040, 80347, 5315	478	115	16412	1.49281	1	0.914269	99.9979
GOTERM_BP_ALL	GO:0009206~purine ribonucleoside triphosphate biosynthetic process	3	0.598802	0.448732	4833, 7040, 5315	478	52	16412	1.98085	1	0.923256	99.9989
GOTERM_BP_ALL	GO:0009145~purine nucleoside triphosphate biosynthetic process	3	0.598802	0.45851	4833, 7040, 5315	478	53	16412	1.94348	1	0.927388	99.9992
GOTERM_BP_ALL	GO:0009161~ribonucleoside monophosphate metabolic process	9	1.79641	0.462578	790, 7040, 5528, 2597, 572, 2026, 5315, 271, 7157	478	255	16412	1.21181	1	0.928768	99.9993
GOTERM_BP_ALL	GO:0009260~ribonucleotide biosynthetic process	9	1.79641	0.462578	4833, 790, 2771, 7040, 80347, 112, 1889, 5315, 271	478	255	16412	1.21181	1	0.928768	99.9993
GOTERM_BP_ALL	GO:0019362~pyridine nucleotide metabolic process	5	0.998004	0.46263	5528, 2597, 2026, 5315, 7157	478	120	16412	1.43061	1	0.928642	99.9993
GOTERM_BP_ALL	GO:0046496~nicotinamide nucleotide metabolic process	5	0.998004	0.46263	5528, 2597, 2026, 5315, 7157	478	120	16412	1.43061	1	0.928642	99.9993
GOTERM_BP_ALL	GO:0046390~ribose phosphate biosynthetic process	9	1.79641	0.476487	4833, 790, 2771, 7040, 80347, 112, 1889, 5315, 271	478	258	16412	1.19772	1	0.933827	99.9996
GOTERM_BP_ALL	GO:0009124~nucleoside monophosphate biosynthetic process	4	0.798403	0.480793	790, 7040, 5315, 271	478	89	16412	1.54313	1	0.935226	99.9996
GOTERM_BP_ALL	GO:0009163~nucleoside biosynthetic process	5	0.998004	0.494246	4833, 790, 7040, 80347, 5315	478	125	16412	1.37339	1	0.94075	99.9998
GOTERM_BP_ALL	GO:1901659~glycosyl compound biosynthetic process	5	0.998004	0.506674	4833, 790, 7040, 80347, 5315	478	127	16412	1.35176	1	0.944796	99.9999
GOTERM_BP_ALL	GO:0009116~nucleoside metabolic process	12	2.39521	0.507116	4833, 790, 7040, 80347, 27350, 5528, 2597, 572, 2026, 5315, 271, 7157	478	372	16412	1.10757	1	0.944872	99.9999
GOTERM_BP_ALL	GO:0072524~pyridine-containing compound metabolic process	5	0.998004	0.512836	5528, 2597, 2026, 5315, 7157	478	128	16412	1.3412	1	0.946957	99.9999
GOTERM_BP_ALL	GO:0009123~nucleoside monophosphate metabolic process	9	1.79641	0.51575	790, 7040, 5528, 2597, 572, 2026, 5315, 271, 7157	478	267	16412	1.15735	1	0.947636	99.9999
GOTERM_BP_ALL	GO:0006732~coenzyme metabolic process	10	1.99601	0.527186	8694, 80347, 9524, 5528, 2597, 2026, 5315, 6573, 7157, 6576	478	305	16412	1.12573	1	0.951346	99.9999
GOTERM_BP_ALL	GO:0042451~purine nucleoside biosynthetic process	4	0.798403	0.531525	4833, 7040, 80347, 5315	478	96	16412	1.43061	1	0.952788	99.9999
GOTERM_BP_ALL	GO:0046129~purine ribonucleoside biosynthetic process	4	0.798403	0.531525	4833, 7040, 80347, 5315	478	96	16412	1.43061	1	0.952788	99.9999
GOTERM_BP_ALL	GO:0019637~organophosphate metabolic process	32	6.38723	0.539039	8694, 112, 1889, 5372, 79143, 2762, 2771, 7040, 2597, 572, 2026, 3636, 5580, 64748, 8733, 55361, 91373, 271, 10908, 7157, 975, 790, 4833, 11284, 6609, 80347, 57104, 5528, 10555, 5315, 4245, 5297	478	1072	16412	1.02492	1	0.95512	100
GOTERM_BP_ALL	GO:0006733~oxidoreduction coenzyme metabolic process	5	0.998004	0.543101	5528, 2597, 2026, 5315, 7157	478	133	16412	1.29078	1	0.956263	100
GOTERM_BP_ALL	GO:0009152~purine ribonucleotide biosynthetic process	8	1.59681	0.558658	4833, 2771, 7040, 80347, 112, 1889, 5315, 271	478	242	16412	1.13503	1	0.960856	100
GOTERM_BP_ALL	GO:0009167~purine ribonucleoside monophosphate metabolic process	8	1.59681	0.563045	7040, 5528, 2597, 572, 2026, 5315, 271, 7157	478	243	16412	1.13036	1	0.961807	100
GOTERM_BP_ALL	GO:0009126~purine nucleoside monophosphate metabolic process	8	1.59681	0.567411	7040, 5528, 2597, 572, 2026, 5315, 271, 7157	478	244	16412	1.12573	1	0.962828	100
GOTERM_BP_ALL	GO:0046128~purine ribonucleoside metabolic process	10	1.99601	0.579718	4833, 7040, 80347, 5528, 2597, 572, 2026, 5315, 271, 7157	478	318	16412	1.07971	1	0.966125	100
GOTERM_BP_ALL	GO:1901657~glycosyl compound metabolic process	12	2.39521	0.583556	4833, 790, 7040, 80347, 27350, 5528, 2597, 572, 2026, 5315, 271, 7157	478	390	16412	1.05645	1	0.967064	100
GOTERM_BP_ALL	GO:0042278~purine nucleoside metabolic process	10	1.99601	0.591044	4833, 7040, 80347, 5528, 2597, 572, 2026, 5315, 271, 7157	478	321	16412	1.06962	1	0.968585	100
GOTERM_BP_ALL	GO:0006164~purine nucleotide biosynthetic process	8	1.59681	0.593179	4833, 2771, 7040, 80347, 112, 1889, 5315, 271	478	250	16412	1.09871	1	0.969055	100
GOTERM_BP_ALL	GO:0009168~purine ribonucleoside monophosphate biosynthetic process	3	0.598802	0.600026	7040, 5315, 271	478	69	16412	1.49281	1	0.97079	100
GOTERM_BP_ALL	GO:0009127~purine nucleoside monophosphate biosynthetic process	3	0.598802	0.600026	7040, 5315, 271	478	69	16412	1.49281	1	0.97079	100
GOTERM_BP_ALL	GO:0006091~generation of precursor metabolites and energy	14	2.79441	0.603062	10514, 112, 6794, 2783, 7157, 6389, 5834, 5528, 2597, 5499, 2026, 5315, 10131, 2997	478	467	16412	1.02931	1	0.97141	100
GOTERM_BP_ALL	GO:0009117~nucleotide metabolic process	19	3.79242	0.630997	112, 1889, 5372, 271, 91373, 7157, 2762, 790, 4833, 2771, 11284, 80347, 7040, 5528, 2597, 572, 2026, 5315, 4245	478	655	16412	0.995969	1	0.977226	100
GOTERM_BP_ALL	GO:0072522~purine-containing compound biosynthetic process	8	1.59681	0.646204	4833, 2771, 7040, 80347, 112, 1889, 5315, 271	478	263	16412	1.0444	1	0.979966	100
GOTERM_BP_ALL	GO:0006753~nucleoside phosphate metabolic process	19	3.79242	0.648804	112, 1889, 5372, 271, 91373, 7157, 2762, 790, 4833, 2771, 11284, 80347, 7040, 5528, 2597, 572, 2026, 5315, 4245	478	662	16412	0.985438	1	0.980347	100
GOTERM_BP_ALL	GO:0009259~ribonucleotide metabolic process	14	2.79441	0.671256	4833, 790, 2771, 7040, 80347, 112, 1889, 5528, 2597, 572, 2026, 5315, 271, 7157	478	490	16412	0.980992	1	0.983723	100
GOTERM_BP_ALL	GO:0055086~nucleobase-containing small molecule metabolic process	20	3.99202	0.705498	27350, 112, 1889, 5372, 271, 91373, 7157, 2762, 790, 4833, 2771, 11284, 80347, 7040, 5528, 2597, 572, 2026, 5315, 4245	478	722	16412	0.9511	1	0.988454	100
GOTERM_BP_ALL	GO:0019693~ribose phosphate metabolic process	14	2.79441	0.709363	4833, 790, 2771, 7040, 80347, 112, 1889, 5528, 2597, 572, 2026, 5315, 271, 7157	478	504	16412	0.953742	1	0.988893	100
GOTERM_BP_ALL	GO:0051186~cofactor metabolic process	10	1.99601	0.723322	8694, 80347, 9524, 5528, 2597, 2026, 5315, 6573, 7157, 6576	478	360	16412	0.953742	1	0.990501	100
GOTERM_BP_ALL	GO:0009150~purine ribonucleotide metabolic process	13	2.59481	0.730466	4833, 2771, 7040, 80347, 112, 1889, 5528, 2597, 572, 2026, 5315, 271, 7157	478	475	16412	0.939687	1	0.991274	100
GOTERM_BP_ALL	GO:0006163~purine nucleotide metabolic process	13	2.59481	0.800961	4833, 2771, 7040, 80347, 112, 1889, 5528, 2597, 572, 2026, 5315, 271, 7157	478	505	16412	0.883864	1	0.996383	100
GOTERM_BP_ALL	GO:0052652~cyclic purine nucleotide metabolic process	4	0.798403	0.808363	2771, 112, 1889, 271	478	148	16412	0.927966	1	0.996769	100
GOTERM_BP_ALL	GO:0009190~cyclic nucleotide biosynthetic process	4	0.798403	0.819008	2771, 112, 1889, 271	478	151	16412	0.909529	1	0.997276	100
GOTERM_BP_ALL	GO:0006171~cAMP biosynthetic process	3	0.598802	0.861389	2771, 112, 1889	478	118	16412	0.872917	1	0.998767	100
GOTERM_BP_ALL	GO:0072521~purine-containing compound metabolic process	13	2.59481	0.884307	4833, 2771, 7040, 80347, 112, 1889, 5528, 2597, 572, 2026, 5315, 271, 7157	478	553	16412	0.807146	1	0.999299	100
GOTERM_BP_ALL	GO:0009187~cyclic nucleotide metabolic process	4	0.798403	0.920736	2771, 112, 1889, 271	478	192	16412	0.715307	1	0.999768	100
GOTERM_BP_ALL	GO:0046058~cAMP metabolic process	3	0.598802	0.926701	2771, 112, 1889	478	145	16412	0.710374	1	0.999814	100
Annotation Cluster 119	Enrichment Score: 0.610520241330026
Category	Term	Count	%	PValue	Genes	List Total	Pop Hits	Pop Total	Fold Enrichment	Bonferroni	Benjamini	FDR
GOTERM_BP_ALL	GO:0051149~positive regulation of muscle cell differentiation	7	1.39721	0.0337202	7040, 5300, 6300, 8536, 3611, 4323, 10211	478	83	16412	2.8957	1	0.270508	48.0711
GOTERM_BP_ALL	GO:0051146~striated muscle cell differentiation	13	2.59481	0.071175	5300, 2318, 4851, 6257, 10939, 4000, 10211, 2648, 1616, 7040, 4627, 23363, 4323	478	256	16412	1.74356	1	0.417291	75.5985
GOTERM_BP_ALL	GO:0051147~regulation of muscle cell differentiation	9	1.79641	0.078307	1616, 7040, 5300, 6300, 4851, 8536, 3611, 4323, 10211	478	153	16412	2.01969	1	0.437492	78.9396
GOTERM_BP_ALL	GO:0051153~regulation of striated muscle cell differentiation	6	1.1976	0.105247	1616, 7040, 5300, 4851, 4323, 10211	478	86	16412	2.39545	1	0.516327	88.0504
GOTERM_BP_ALL	GO:0051155~positive regulation of striated muscle cell differentiation	4	0.798403	0.177254	7040, 5300, 4323, 10211	478	50	16412	2.74678	1	0.667465	97.5942
GOTERM_BP_ALL	GO:0045844~positive regulation of striated muscle tissue development	4	0.798403	0.199397	7040, 5300, 4851, 10211	478	53	16412	2.5913	1	0.703758	98.5714
GOTERM_BP_ALL	GO:0010633~negative regulation of epithelial cell migration	4	0.798403	0.199397	7040, 7026, 4851, 23603	478	53	16412	2.5913	1	0.703758	98.5714
GOTERM_BP_ALL	GO:0048636~positive regulation of muscle organ development	4	0.798403	0.199397	7040, 5300, 4851, 10211	478	53	16412	2.5913	1	0.703758	98.5714
GOTERM_BP_ALL	GO:0055025~positive regulation of cardiac muscle tissue development	3	0.598802	0.205751	7040, 5300, 4851	478	29	16412	3.55187	1	0.713386	98.7731
GOTERM_BP_ALL	GO:1901863~positive regulation of muscle tissue development	4	0.798403	0.206921	7040, 5300, 4851, 10211	478	54	16412	2.54331	1	0.715296	98.8072
GOTERM_BP_ALL	GO:0010830~regulation of myotube differentiation	4	0.798403	0.222152	1616, 4851, 4323, 10211	478	56	16412	2.45248	1	0.737533	99.1765
GOTERM_BP_ALL	GO:0010596~negative regulation of endothelial cell migration	3	0.598802	0.313963	7040, 7026, 4851	478	39	16412	2.64113	1	0.837079	99.9252
GOTERM_BP_ALL	GO:0060537~muscle tissue development	13	2.59481	0.357353	5300, 7040, 10869, 7026, 4851, 23363, 6257, 5307, 2022, 10362, 4000, 10211, 2648	478	360	16412	1.23987	1	0.87234	99.9785
GOTERM_BP_ALL	GO:0016202~regulation of striated muscle tissue development	5	0.998004	0.3579	7040, 5300, 10869, 4851, 10211	478	104	16412	1.65071	1	0.87261	99.9789
GOTERM_BP_ALL	GO:0007519~skeletal muscle tissue development	7	1.39721	0.368221	7040, 10869, 7026, 4851, 5307, 10362, 10211	478	169	16412	1.42215	1	0.880499	99.9845
GOTERM_BP_ALL	GO:1901861~regulation of muscle tissue development	5	0.998004	0.371153	7040, 5300, 10869, 4851, 10211	478	106	16412	1.61956	1	0.882596	99.9858
GOTERM_BP_ALL	GO:0048634~regulation of muscle organ development	5	0.998004	0.371153	7040, 5300, 10869, 4851, 10211	478	106	16412	1.61956	1	0.882596	99.9858
GOTERM_BP_ALL	GO:0014902~myotube differentiation	5	0.998004	0.397587	1616, 4627, 4851, 4323, 10211	478	110	16412	1.56067	1	0.898277	99.9938
GOTERM_BP_ALL	GO:0014706~striated muscle tissue development	12	2.39521	0.409018	7040, 5300, 10869, 7026, 4851, 23363, 6257, 5307, 10362, 4000, 2648, 10211	478	343	16412	1.20121	1	0.904383	99.9957
GOTERM_BP_ALL	GO:0048641~regulation of skeletal muscle tissue development	3	0.598802	0.418818	7040, 10869, 10211	478	49	16412	2.10213	1	0.909405	99.9969
GOTERM_BP_ALL	GO:0060538~skeletal muscle organ development	7	1.39721	0.430555	7040, 10869, 7026, 4851, 5307, 10362, 10211	478	181	16412	1.32786	1	0.914224	99.9979
GOTERM_BP_ALL	GO:0055024~regulation of cardiac muscle tissue development	3	0.598802	0.448732	7040, 5300, 4851	478	52	16412	1.98085	1	0.923256	99.9989
GOTERM_BP_ALL	GO:0051148~negative regulation of muscle cell differentiation	3	0.598802	0.514973	1616, 7040, 4851	478	59	16412	1.74583	1	0.947536	99.9999
GOTERM_BP_ALL	GO:0007517~muscle organ development	11	2.19561	0.613462	7040, 5300, 10869, 7026, 6300, 4851, 6525, 5307, 10362, 4000, 10211	478	363	16412	1.04045	1	0.973694	100
Annotation Cluster 120	Enrichment Score: 0.5968365881822378
Category	Term	Count	%	PValue	Genes	List Total	Pop Hits	Pop Total	Fold Enrichment	Bonferroni	Benjamini	FDR
GOTERM_BP_ALL	GO:0030155~regulation of cell adhesion	30	5.98802	0.0126276	2050, 4851, 2316, 23654, 1785, 9092, 7040, 3675, 25865, 7186, 5518, 1725, 3678, 572, 81, 5580, 4323, 1445, 8379, 8751, 3611, 10211, 9780, 64223, 396, 4771, 2022, 53827, 23603, 1209	478	641	16412	1.60693	1	0.140885	21.5549
GOTERM_BP_ALL	GO:0022610~biological adhesion	57	11.3772	0.0152362	1292, 2050, 23513, 4851, 23654, 7791, 9746, 10398, 3675, 25865, 3678, 1725, 572, 81, 3636, 5580, 977, 29780, 3611, 3693, 975, 9780, 64223, 2022, 9158, 23603, 5754, 3801, 10174, 2316, 57228, 1785, 6794, 9092, 26574, 7040, 7186, 9672, 58986, 60, 5829, 4323, 4091, 1445, 8379, 8751, 3326, 7157, 10211, 4627, 4771, 396, 7094, 53827, 5817, 1209, 896	478	1442	16412	1.3572	1	0.161841	25.4208
GOTERM_BP_ALL	GO:0098602~single organism cell adhesion	34	6.78643	0.0175099	3801, 2050, 23513, 2316, 6794, 1785, 9092, 10398, 7040, 7186, 1725, 3678, 572, 81, 60, 5829, 5580, 977, 1445, 8379, 3611, 3693, 7157, 10211, 9780, 64223, 4627, 7094, 4771, 53827, 9158, 23603, 896, 1209	478	771	16412	1.51411	1	0.177439	28.6426
GOTERM_BP_ALL	GO:0007155~cell adhesion	55	10.978	0.0300492	1292, 2050, 23513, 4851, 23654, 7791, 9746, 10398, 3675, 25865, 3678, 1725, 572, 81, 3636, 5580, 977, 29780, 3611, 3693, 9780, 64223, 2022, 9158, 23603, 5754, 3801, 10174, 2316, 57228, 1785, 6794, 9092, 26574, 7040, 7186, 9672, 58986, 60, 5829, 4323, 4091, 8379, 1445, 8751, 7157, 10211, 4627, 4771, 396, 7094, 53827, 5817, 1209, 896	478	1436	16412	1.31505	1	0.253177	44.1697
GOTERM_BP_ALL	GO:0016337~single organismal cell-cell adhesion	30	5.98802	0.0497938	3801, 2050, 23513, 2316, 6794, 10398, 9092, 7040, 7186, 1725, 3678, 572, 60, 5580, 977, 8379, 1445, 3611, 3693, 7157, 10211, 9780, 64223, 4627, 7094, 4771, 53827, 9158, 896, 1209	478	722	16412	1.42665	1	0.338918	62.309
GOTERM_BP_ALL	GO:0034109~homotypic cell-cell adhesion	22	4.39122	0.0839329	977, 8379, 1445, 2050, 2316, 3611, 6794, 9092, 10398, 7157, 64223, 7040, 7186, 4627, 1725, 7094, 572, 60, 9158, 5580, 896, 1209	478	522	16412	1.44706	1	0.455452	81.2644
GOTERM_BP_ALL	GO:0098609~cell-cell adhesion	33	6.58683	0.13203	3801, 2050, 23513, 2316, 57228, 6794, 9746, 10398, 9092, 7040, 7186, 1725, 3678, 572, 60, 5580, 977, 8379, 1445, 3611, 3693, 7157, 10211, 9780, 64223, 4627, 7094, 4771, 53827, 5817, 9158, 896, 1209	478	894	16412	1.26739	1	0.578491	93.3133
GOTERM_BP_ALL	GO:0045785~positive regulation of cell adhesion	16	3.19361	0.147079	1445, 2050, 2316, 1785, 3611, 9092, 10211, 9780, 3675, 64223, 7040, 7186, 25865, 1725, 3678, 572	478	382	16412	1.4381	1	0.610081	95.2126
GOTERM_BP_ALL	GO:0022407~regulation of cell-cell adhesion	15	2.99401	0.242279	8379, 1445, 2050, 9092, 10211, 9780, 64223, 7040, 7186, 1725, 4771, 572, 53827, 5580, 1209	478	389	16412	1.32396	1	0.762789	99.5009
GOTERM_BP_ALL	GO:0050871~positive regulation of B cell activation	5	0.998004	0.253097	7040, 572, 4323, 79155, 975	478	88	16412	1.95084	1	0.776512	99.6208
GOTERM_BP_ALL	GO:0042113~B cell activation	10	1.99601	0.256725	7040, 200081, 572, 5585, 578, 4323, 7157, 5580, 79155, 975	478	238	16412	1.44264	1	0.780387	99.6545
GOTERM_BP_ALL	GO:0022409~positive regulation of cell-cell adhesion	10	1.99601	0.291687	9780, 1445, 7040, 64223, 7186, 2050, 1725, 572, 9092, 10211	478	247	16412	1.39007	1	0.817332	99.8624
GOTERM_BP_ALL	GO:0050864~regulation of B cell activation	6	1.1976	0.298528	7040, 572, 5585, 4323, 79155, 975	478	125	16412	1.64807	1	0.823843	99.8857
GOTERM_BP_ALL	GO:0051251~positive regulation of lymphocyte activation	11	2.19561	0.301571	1445, 7040, 64223, 7186, 2050, 1725, 572, 9092, 4323, 79155, 975	478	281	16412	1.34406	1	0.825837	99.8948
GOTERM_BP_ALL	GO:0046649~lymphocyte activation	22	4.39122	0.307292	977, 8379, 1445, 2050, 6794, 9092, 7157, 79155, 975, 64223, 7040, 7186, 4627, 1725, 200081, 572, 5585, 578, 5580, 4323, 896, 1209	478	639	16412	1.1821	1	0.831271	99.9101
GOTERM_BP_ALL	GO:0045321~leukocyte activation	25	4.99002	0.335836	2050, 6794, 9092, 8692, 7040, 22904, 7186, 1725, 572, 5585, 578, 4323, 4055, 5580, 977, 8379, 1445, 79155, 975, 7157, 64223, 4627, 200081, 896, 1209	478	746	16412	1.15063	1	0.856791	99.9597
GOTERM_BP_ALL	GO:0051249~regulation of lymphocyte activation	14	2.79441	0.389177	1445, 8379, 7040, 64223, 7186, 2050, 1725, 572, 5585, 9092, 79155, 975, 4323, 1209	478	403	16412	1.19277	1	0.894014	99.9919
GOTERM_BP_ALL	GO:0050870~positive regulation of T cell activation	8	1.59681	0.3911	1445, 7040, 64223, 7186, 2050, 1725, 572, 9092	478	206	16412	1.33339	1	0.894903	99.9923
GOTERM_BP_ALL	GO:0002696~positive regulation of leukocyte activation	11	2.19561	0.401668	1445, 7040, 64223, 7186, 2050, 1725, 572, 9092, 4323, 79155, 975	478	307	16412	1.23023	1	0.900354	99.9945
GOTERM_BP_ALL	GO:0034112~positive regulation of homotypic cell-cell adhesion	8	1.59681	0.410675	1445, 7040, 64223, 7186, 2050, 1725, 572, 9092	478	210	16412	1.30799	1	0.904998	99.9959
GOTERM_BP_ALL	GO:0034110~regulation of homotypic cell-cell adhesion	11	2.19561	0.419834	1445, 8379, 7040, 64223, 7186, 2050, 1725, 572, 9092, 5580, 1209	478	312	16412	1.21052	1	0.909735	99.997
GOTERM_BP_ALL	GO:0070489~T cell aggregation	15	2.99401	0.420467	977, 8379, 1445, 2050, 6794, 9092, 7157, 64223, 7040, 7186, 4627, 1725, 572, 896, 1209	478	445	16412	1.15735	1	0.909615	99.997
GOTERM_BP_ALL	GO:0042110~T cell activation	15	2.99401	0.420467	977, 8379, 1445, 2050, 6794, 9092, 7157, 64223, 7040, 7186, 4627, 1725, 572, 896, 1209	478	445	16412	1.15735	1	0.909615	99.997
GOTERM_BP_ALL	GO:1903039~positive regulation of leukocyte cell-cell adhesion	8	1.59681	0.421148	1445, 7040, 64223, 7186, 2050, 1725, 572, 9092	478	212	16412	1.29565	1	0.909898	99.9971
GOTERM_BP_ALL	GO:0071593~lymphocyte aggregation	15	2.99401	0.425152	977, 8379, 1445, 2050, 6794, 9092, 7157, 64223, 7040, 7186, 4627, 1725, 572, 896, 1209	478	446	16412	1.15476	1	0.911886	99.9974
GOTERM_BP_ALL	GO:0050867~positive regulation of cell activation	11	2.19561	0.428305	1445, 7040, 64223, 7186, 2050, 1725, 572, 9092, 4323, 79155, 975	478	315	16412	1.19899	1	0.913272	99.9977
GOTERM_BP_ALL	GO:0070486~leukocyte aggregation	15	2.99401	0.445325	977, 8379, 1445, 2050, 6794, 9092, 7157, 64223, 7040, 7186, 4627, 1725, 572, 896, 1209	478	453	16412	1.13691	1	0.921523	99.9987
GOTERM_BP_ALL	GO:0045621~positive regulation of lymphocyte differentiation	4	0.798403	0.450671	7040, 572, 9092, 4323	478	85	16412	1.61575	1	0.924088	99.9989
GOTERM_BP_ALL	GO:0007159~leukocyte cell-cell adhesion	16	3.19361	0.454069	977, 8379, 1445, 2050, 6794, 9092, 7157, 64223, 7040, 7186, 4627, 1725, 3678, 572, 896, 1209	478	490	16412	1.12113	1	0.925449	99.999
GOTERM_BP_ALL	GO:0050863~regulation of T cell activation	10	1.99601	0.489619	1445, 8379, 7040, 64223, 7186, 2050, 1725, 572, 9092, 1209	478	293	16412	1.17183	1	0.939018	99.9997
GOTERM_BP_ALL	GO:1903037~regulation of leukocyte cell-cell adhesion	10	1.99601	0.520448	1445, 8379, 7040, 64223, 7186, 2050, 1725, 572, 9092, 1209	478	303	16412	1.13316	1	0.949199	99.9999
GOTERM_BP_ALL	GO:0050865~regulation of cell activation	15	2.99401	0.583251	1445, 8379, 7040, 64223, 7186, 2050, 1725, 572, 5585, 9092, 5580, 79155, 975, 4323, 1209	478	496	16412	1.03835	1	0.967054	100
GOTERM_BP_ALL	GO:0045619~regulation of lymphocyte differentiation	5	0.998004	0.583785	7040, 572, 9092, 4323, 1209	478	140	16412	1.22624	1	0.966966	100
GOTERM_BP_ALL	GO:0002694~regulation of leukocyte activation	14	2.79441	0.587424	1445, 8379, 7040, 64223, 7186, 2050, 1725, 572, 5585, 9092, 79155, 975, 4323, 1209	478	462	16412	1.04045	1	0.967662	100
GOTERM_BP_ALL	GO:0031295~T cell costimulation	3	0.598802	0.680065	1445, 64223, 2050	478	80	16412	1.28755	1	0.985102	100
GOTERM_BP_ALL	GO:0031294~lymphocyte costimulation	3	0.598802	0.686652	1445, 64223, 2050	478	81	16412	1.27166	1	0.985992	100
GOTERM_BP_ALL	GO:1902107~positive regulation of leukocyte differentiation	4	0.798403	0.760406	7040, 572, 9092, 4323	478	136	16412	1.00984	1	0.993815	100
Annotation Cluster 121	Enrichment Score: 0.5843789570635292
Category	Term	Count	%	PValue	Genes	List Total	Pop Hits	Pop Total	Fold Enrichment	Bonferroni	Benjamini	FDR
GOTERM_BP_ALL	GO:0045834~positive regulation of lipid metabolic process	7	1.39721	0.169324	7040, 5447, 23399, 57104, 58526, 5580, 975	478	128	16412	1.87768	1	0.653394	97.1104
GOTERM_BP_ALL	GO:0046890~regulation of lipid biosynthetic process	7	1.39721	0.186544	7536, 5447, 23399, 58526, 6794, 5580, 22937	478	132	16412	1.82078	1	0.683777	98.0634
GOTERM_BP_ALL	GO:0046889~positive regulation of lipid biosynthetic process	4	0.798403	0.31678	5447, 23399, 58526, 5580	478	68	16412	2.01969	1	0.839187	99.9309
GOTERM_BP_ALL	GO:0019216~regulation of lipid metabolic process	10	1.99601	0.459438	7536, 7040, 5447, 23399, 57104, 58526, 6794, 5580, 22937, 975	478	288	16412	1.19218	1	0.927763	99.9992
Annotation Cluster 122	Enrichment Score: 0.5666497183557073
Category	Term	Count	%	PValue	Genes	List Total	Pop Hits	Pop Total	Fold Enrichment	Bonferroni	Benjamini	FDR
GOTERM_BP_ALL	GO:0000281~mitotic cytokinesis	3	0.598802	0.227266	1616, 9820, 1072	478	31	16412	3.32272	1	0.74374	99.274
GOTERM_BP_ALL	GO:0000910~cytokinesis	6	1.1976	0.270403	10755, 1616, 9820, 598, 4627, 1072	478	120	16412	1.71674	1	0.795215	99.7577
GOTERM_BP_ALL	GO:0061640~cytoskeleton-dependent cytokinesis	3	0.598802	0.324717	1616, 9820, 1072	478	40	16412	2.5751	1	0.84663	99.9447
Annotation Cluster 123	Enrichment Score: 0.5538275959419816
Category	Term	Count	%	PValue	Genes	List Total	Pop Hits	Pop Total	Fold Enrichment	Bonferroni	Benjamini	FDR
GOTERM_BP_ALL	GO:0043535~regulation of blood vessel endothelial cell migration	5	0.998004	0.0568875	51564, 7040, 25865, 4851, 83442	478	50	16412	3.43347	1	0.365797	67.3362
GOTERM_BP_ALL	GO:0030949~positive regulation of vascular endothelial growth factor receptor signaling pathway	3	0.598802	0.0773466	25865, 7423, 3678	478	16	16412	6.43776	1	0.434221	78.5165
GOTERM_BP_ALL	GO:0030947~regulation of vascular endothelial growth factor receptor signaling pathway	3	0.598802	0.195078	25865, 7423, 3678	478	28	16412	3.67872	1	0.697206	98.4168
GOTERM_BP_ALL	GO:1903670~regulation of sprouting angiogenesis	3	0.598802	0.195078	51564, 4851, 3678	478	28	16412	3.67872	1	0.697206	98.4168
GOTERM_BP_ALL	GO:0002040~sprouting angiogenesis	4	0.798403	0.300793	51564, 2050, 4851, 3678	478	66	16412	2.08089	1	0.825464	99.8925
GOTERM_BP_ALL	GO:0001938~positive regulation of endothelial cell proliferation	4	0.798403	0.31678	1893, 25865, 7423, 51157	478	68	16412	2.01969	1	0.839187	99.9309
GOTERM_BP_ALL	GO:0030279~negative regulation of ossification	4	0.798403	0.332779	51564, 7040, 1893, 4851	478	70	16412	1.96198	1	0.854149	99.9561
GOTERM_BP_ALL	GO:0045766~positive regulation of angiogenesis	5	0.998004	0.469011	51564, 1893, 25865, 7423, 3678	478	121	16412	1.41879	1	0.931276	99.9994
[truncated: 853 more rows]

## Sheet: cl2
Annotation Cluster 1	Enrichment Score: 5.3272055512947665
[truncated: 1,861 more rows]

## Sheet: cl3
Annotation Cluster 1	Enrichment Score: 17.263416260357737
[truncated: 2,397 more rows]

[truncated: 3 more sheets: cl4, cl6, cl9]
