# Supplementary material for: Meta-analysis reveals conserved cell cycle transcriptional network across multiple human cell types
Source: BMC Genomics. 2017 Jan 5;18:30. doi: 10.1186/s12864-016-3435-2 (PMC5217208; doi:10.1186/s12864-016-3435-2)
Supplement: Additional file 4: Table S3. — Overlay of previous cell cycle gene lists on the clusters. (XLSX 75 kb) [file 12864_2016_3435_MOESM4_ESM.xlsx]

## Sheet: Overlap with previous studies
Overlay of previous gene lists on the six clusters identified as showing cell cycle-associated expression and/or including cell cycle genes
Symbol	EntrezID	MCL_1.4_6	penaDiaz	Grant	Whitfield	Barjoseph	Overlap
AAAS	8086	Cluster001	0	0	0	0	0
AAMP	14	Cluster001	0	0	0	0	0
AATF	26574	Cluster001	0	0	0	0	0
ACTB	60	Cluster001	0	0	0	0	0
ACTN4	81	Cluster001	0	0	0	0	0
ACTR1B	10120	Cluster001	0	0	0	0	0
ADAM15	8751	Cluster001	0	0	0	0	0
ADD1	118	Cluster001	0	0	0	0	0
ADRM1	11047	Cluster001	0	0	0	0	0
AFG3L2	10939	Cluster001	0	0	0	0	0
AGPAT2	10555	Cluster001	0	0	0	0	0
AGRN	375790	Cluster001	0	0	0	0	0
AMPD2	271	Cluster001	0	0	0	0	0
ANAPC2	29882	Cluster001	0	0	0	0	0
AP1B1	162	Cluster001	0	0	0	0	0
AP2M1	1173	Cluster001	0	0	0	0	0
APBB1	322	Cluster001	0	0	0	0	0
ARAF	369	Cluster001	0	0	0	0	0
ARFGAP1	55738	Cluster001	0	0	0	0	0
ARFGAP2	84364	Cluster001	0	0	0	0	0
ARHGDIA	396	Cluster001	0	0	0	0	0
ARID3A	1820	Cluster001	0	0	0	0	0
ARSA	410	Cluster001	0	0	0	0	0
ASNA1	439	Cluster001	0	0	0	0	0
ASPSCR1	79058	Cluster001	0	0	0	0	0
ATG2A	23130	Cluster001	0	0	0	0	0
ATG9A	79065	Cluster001	0	0	0	0	0
ATP13A2	23400	Cluster001	0	0	0	0	0
B3GAT3	26229	Cluster001	0	0	0	0	0
B4GALT7	11285	Cluster001	0	0	0	0	0
BAD	572	Cluster001	0	0	0	0	0
BAK1	578	Cluster001	0	0	0	0	0
BAP1	8314	Cluster001	0	0	0	0	0
BCL2L1	598	Cluster001	0	0	0	0	0
BCL7C	9274	Cluster001	0	0	0	0	0
BRD9	65980	Cluster001	0	0	0	0	0
BRPF1	7862	Cluster001	0	0	0	0	0
BTBD2	55643	Cluster001	0	0	0	0	0
C20orf27	54976	Cluster001	0	0	0	0	0
CABIN1	23523	Cluster001	0	0	0	0	0
CAD	790	Cluster001	0	0	0	0	0
CALCOCO1	57658	Cluster001	0	0	0	0	0
CAMK1	8536	Cluster001	0	0	0	0	0
CAPN1	823	Cluster001	0	0	0	0	0
CAPN5	726	Cluster001	0	0	0	0	0
CAPZB	832	Cluster001	0	0	0	0	0
CBX6	23466	Cluster001	0	0	0	0	0
CCAR2	57805	Cluster001	0	0	0	0	0
CCDC22	28952	Cluster001	0	0	0	0	0
CCDC85B	11007	Cluster001	0	0	0	0	0
CCDC86	79080	Cluster001	0	0	0	0	0
CCND1	595	Cluster001	0	0	0	0	0
CD151	977	Cluster001	0	0	0	0	0
CD2BP2	10421	Cluster001	0	0	0	0	0
CD81	975	Cluster001	0	0	0	0	0
CDC34	997	Cluster001	0	0	0	0	0
CDC37	11140	Cluster001	0	0	0	0	0
CDC42BPB	9578	Cluster001	0	0	0	0	0
CDK10	8558	Cluster001	0	0	0	0	0
CDK16	5127	Cluster001	0	0	0	0	0
CEP170B	283638	Cluster001	0	0	0	0	0
CFL1	1072	Cluster001	0	0	0	0	0
CHD3	1107	Cluster001	0	0	0	0	0
CHD4	1108	Cluster001	0	0	0	0	0
CHPF	79586	Cluster001	0	0	0	0	0
CLEC11A	6320	Cluster001	0	0	0	0	0
CLIP2	7461	Cluster001	0	0	0	0	0
CLN6	54982	Cluster001	0	0	0	0	0
CLPTM1	1209	Cluster001	0	0	0	0	0
CLSTN3	9746	Cluster001	0	0	0	0	0
CLUH	23277	Cluster001	0	0	0	0	0
CNOT3	4849	Cluster001	0	0	0	0	0
COASY	80347	Cluster001	0	0	0	0	0
COL6A2	1292	Cluster001	0	0	0	0	0
COLGALT1	79709	Cluster001	0	0	0	0	0
CORO1C	23603	Cluster001	0	0	0	0	0
CPSF1	29894	Cluster001	0	0	0	0	0
CPSF7	79869	Cluster001	0	0	0	0	0
CSK	1445	Cluster001	0	0	0	0	0
CTDNEP1	23399	Cluster001	0	0	0	0	0
CUL7	9820	Cluster001	0	0	0	0	0
CXXC1	30827	Cluster001	0	0	0	0	0
DCAF15	90379	Cluster001	0	0	0	0	0
DDX31	64794	Cluster001	0	0	0	0	0
DGAT1	8694	Cluster001	0	0	0	0	0
DGKA	1606	Cluster001	0	0	0	0	0
DGKZ	8525	Cluster001	0	0	0	0	0
DHPS	1725	Cluster001	0	0	0	0	0
DHX30	22907	Cluster001	0	0	0	0	0
DHX38	9785	Cluster001	0	0	0	0	0
DNM1	1759	Cluster001	0	0	0	0	0
DNM2	1785	Cluster001	0	0	0	0	0
DOHH	83475	Cluster001	0	0	0	0	0
DPP3	10072	Cluster001	0	0	0	0	0
DYNC1H1	1778	Cluster001	0	0	0	0	0
ECE1	1889	Cluster001	0	0	0	0	0
ECM1	1893	Cluster001	0	0	0	0	0
EDC4	23644	Cluster001	0	0	0	0	0
EFEMP2	30008	Cluster001	0	0	0	0	0
EFHD2	79180	Cluster001	0	0	0	0	0
EHBP1L1	254102	Cluster001	0	0	0	0	0
EIF3B	8662	Cluster001	0	0	0	0	0
EIF4G1	1981	Cluster001	0	0	0	0	0
ELK1	2002	Cluster001	0	0	0	0	0
ENG	2022	Cluster001	0	0	0	0	0
ENO2	2026	Cluster001	0	0	0	0	0
EPHX1	2052	Cluster001	0	0	0	0	0
EPN1	29924	Cluster001	0	0	0	0	0
ERAL1	26284	Cluster001	0	0	0	0	0
ERGIC3	51614	Cluster001	0	0	0	0	0
ERI3	79033	Cluster001	0	0	0	0	0
ESYT1	23344	Cluster001	0	0	0	0	0
ETV4	2118	Cluster001	0	0	0	0	0
FAM134C	162427	Cluster001	0	0	0	0	0
FAM214B	80256	Cluster001	0	0	0	0	0
FAM3A	60343	Cluster001	0	0	0	0	0
FAM50A	9130	Cluster001	0	0	0	0	0
FIBP	9158	Cluster001	0	0	0	0	0
FKBP8	23770	Cluster001	0	0	0	0	0
FKRP	79147	Cluster001	0	0	0	0	0
FLII	2314	Cluster001	0	0	0	0	0
FLNA	2316	Cluster001	0	0	0	0	0
FLNC	2318	Cluster001	0	0	0	0	0
FLOT1	10211	Cluster001	0	0	0	0	0
FSCN1	6624	Cluster001	0	0	0	0	0
FURIN	5045	Cluster001	0	0	0	0	0
FUS	2521	Cluster001	0	0	0	0	0
FXR2	9513	Cluster001	0	0	0	0	0
FXYD5	53827	Cluster001	0	0	0	0	0
GALE	2582	Cluster001	0	0	0	0	0
GALNT2	2590	Cluster001	0	0	0	0	0
GALNT6	11226	Cluster001	0	0	0	0	0
GAPDH	2597	Cluster001	0	0	0	0	0
GDI1	2664	Cluster001	0	0	0	0	0
GIPC1	10755	Cluster001	0	0	0	0	0
GIT1	28964	Cluster001	0	0	0	0	0
GMDS	2762	Cluster001	0	0	0	0	0
GMEB2	26205	Cluster001	0	0	0	0	0
GNA11	2767	Cluster001	0	0	0	0	0
GNA12	2768	Cluster001	0	0	0	0	0
GNAI2	2771	Cluster001	0	0	0	0	0
GNB2	2783	Cluster001	0	0	0	0	0
GPAA1	8733	Cluster001	0	0	0	0	0
GPR137	56834	Cluster001	0	0	0	0	0
GPS1	2873	Cluster001	0	0	0	0	0
GPX3	2878	Cluster001	0	0	0	0	0
GRINA	2907	Cluster001	0	0	0	0	0
GTF3C1	2975	Cluster001	0	0	0	0	0
GYS1	2997	Cluster001	0	0	0	0	0
HAGH	3029	Cluster001	0	0	0	0	0
HCFC1	3054	Cluster001	0	0	0	0	0
HDAC7	51564	Cluster001	0	0	0	0	0
HDGF	3068	Cluster001	0	0	0	0	0
HECTD3	79654	Cluster001	0	0	0	0	0
HGS	9146	Cluster001	0	0	0	0	0
HMGA1	3159	Cluster001	0	0	0	0	0
HNRNPL	3191	Cluster001	0	0	0	0	0
HOXC10	3226	Cluster001	0	0	0	0	0
HPCAL1	3241	Cluster001	0	0	0	0	0
HSP90AB1	3326	Cluster001	0	0	0	0	0
HYAL2	8692	Cluster001	0	0	0	0	0
IGFBP4	3487	Cluster001	0	0	0	0	0
IGHMBP2	3508	Cluster001	0	0	0	0	0
IKBKG	8517	Cluster001	0	0	0	0	0
ILK	3611	Cluster001	0	0	0	0	0
INPPL1	3636	Cluster001	0	0	0	0	0
INTS5	80789	Cluster001	0	0	0	0	0
IRAK1	3654	Cluster001	0	0	0	0	0
IRF3	3661	Cluster001	0	0	0	0	0
ISG20L2	81875	Cluster001	0	0	0	0	0
ITGA3	3675	Cluster001	0	0	0	0	0
ITGA5	3678	Cluster001	0	0	0	0	0
ITGB5	3693	Cluster001	0	0	0	0	0
KAT2A	2648	Cluster001	0	0	0	0	0
KATNB1	10300	Cluster001	0	0	0	0	0
KCNN4	3783	Cluster001	0	0	0	0	0
KDELR1	10945	Cluster001	0	0	0	0	0
KDM1A	23028	Cluster001	0	0	0	0	0
KIFC3	3801	Cluster001	0	0	0	0	0
KLHDC3	116138	Cluster001	0	0	0	0	0
KMT2B	9757	Cluster001	0	0	0	0	0
KPNA6	23633	Cluster001	0	0	0	0	0
KRI1	65095	Cluster001	0	0	0	0	0
LPPR2	64748	Cluster001	0	0	0	0	0
LRP1	4035	Cluster001	0	0	0	0	0
LSM4	25804	Cluster001	0	0	0	0	0
LTBR	4055	Cluster001	0	0	0	0	0
LZTR1	8216	Cluster001	0	0	0	0	0
MAP1S	55201	Cluster001	0	0	0	0	0
MAP2K2	5605	Cluster001	0	0	0	0	0
MAP3K11	4296	Cluster001	0	0	0	0	0
MAP4	4134	Cluster001	0	0	0	0	0
MAP4K2	5871	Cluster001	0	0	0	0	0
MAP7D1	55700	Cluster001	0	0	0	0	0
MAPK12	6300	Cluster001	0	0	0	0	0
MAPK3	5595	Cluster001	0	0	0	0	0
MAPKAPK2	9261	Cluster001	0	0	0	0	0
MAST2	23139	Cluster001	0	0	0	0	0
MAZ	4150	Cluster001	0	0	0	0	0
MBOAT7	79143	Cluster001	0	0	0	0	0
MCRS1	10445	Cluster001	0	0	0	0	0
MED15	51586	Cluster001	0	0	0	0	0
METRN	79006	Cluster001	0	0	0	0	0
MFAP2	4237	Cluster001	0	0	0	0	0
MFSD10	10227	Cluster001	0	0	0	0	0
MGAT1	4245	Cluster001	0	0	0	0	0
MGAT4B	11282	Cluster001	0	0	0	0	0
MICAL1	64780	Cluster001	0	0	0	0	0
MID1IP1	58526	Cluster001	0	0	0	0	0
MIIP	60672	Cluster001	0	0	0	0	0
MLST8	64223	Cluster001	0	0	0	0	0
MMP14	4323	Cluster001	0	0	0	0	0
MPRIP	23164	Cluster001	0	0	0	0	0
MRPL4	51073	Cluster001	0	0	0	0	0
MRPS27	23107	Cluster001	0	0	0	0	0
MTA1	9112	Cluster001	0	0	0	0	0
MTG1	92170	Cluster001	0	0	0	0	0
MYBBP1A	10514	Cluster001	0	0	0	0	0
MYBL2	4605	Cluster001	0	0	0	0	0
MYH9	4627	Cluster001	0	0	0	0	0
MYL9	10398	Cluster001	0	0	0	0	0
MYO1C	4641	Cluster001	0	0	0	0	0
NABP2	79035	Cluster001	0	0	0	0	0
NAP1L4	4676	Cluster001	0	0	0	0	0
NAPA	8775	Cluster001	0	0	0	0	0
NCDN	23154	Cluster001	0	0	0	0	0
NCLN	56926	Cluster001	0	0	0	0	0
NELFB	25920	Cluster001	0	0	0	0	0
NELFCD	51497	Cluster001	0	0	0	0	0
NF2	4771	Cluster001	0	0	0	0	0
NFRKB	4798	Cluster001	0	0	0	0	0
NKIRAS2	28511	Cluster001	0	0	0	0	0
NME4	4833	Cluster001	0	0	0	0	0
NOL6	65083	Cluster001	0	0	0	0	0
NOP14	8602	Cluster001	0	0	0	0	0
NOP2	4839	Cluster001	0	0	0	0	0
NOSIP	51070	Cluster001	0	0	0	0	0
NPDC1	56654	Cluster001	0	0	0	0	0
NR2F2	7026	Cluster001	0	0	0	0	0
NR2F6	2063	Cluster001	0	0	0	0	0
NRBP1	29959	Cluster001	0	0	0	0	0
NRGN	4900	Cluster001	0	0	0	0	0
NT5DC2	64943	Cluster001	0	0	0	0	0
NUBP2	10101	Cluster001	0	0	0	0	0
NUCB1	4924	Cluster001	0	0	0	0	0
NUDC	10726	Cluster001	0	0	0	0	0
NUMA1	4926	Cluster001	0	0	0	0	0
NUP93	9688	Cluster001	0	0	0	0	0
NXF1	10482	Cluster001	0	0	0	0	0
OBSL1	23363	Cluster001	0	0	0	0	0
ORAI2	80228	Cluster001	0	0	0	0	0
P3H4	10609	Cluster001	0	0	0	0	0
PACSIN2	11252	Cluster001	0	0	0	0	0
PACSIN3	29763	Cluster001	0	0	0	0	0
PAF1	54623	Cluster001	0	0	0	0	0
PAK4	10298	Cluster001	0	0	0	0	0
PARVB	29780	Cluster001	0	0	0	0	0
PCIF1	63935	Cluster001	0	0	0	0	0
PDLIM7	9260	Cluster001	0	0	0	0	0
PEF1	553115	Cluster001	0	0	0	0	0
PELP1	27043	Cluster001	0	0	0	0	0
PES1	23481	Cluster001	0	0	0	0	0
PFN1	5216	Cluster001	0	0	0	0	0
PI4K2A	55361	Cluster001	0	0	0	0	0
PI4KA	5297	Cluster001	0	0	0	0	0
PIEZO1	9780	Cluster001	0	0	0	0	0
PIN1	5300	Cluster001	0	0	0	0	0
PKM	5315	Cluster001	0	0	0	0	0
PKN1	5585	Cluster001	0	0	0	0	0
PLEKHM2	23207	Cluster001	0	0	0	0	0
PLOD1	5351	Cluster001	0	0	0	0	0
PMM1	5372	Cluster001	0	0	0	0	0
PNKP	11284	Cluster001	0	0	0	0	0
PNPLA2	57104	Cluster001	0	0	0	0	0
PNPLA6	10908	Cluster001	0	0	0	0	0
POLD1	5424	Cluster001	0	0	0	0	0
POLD2	5425	Cluster001	0	0	0	0	0
POLR2E	5434	Cluster001	0	0	0	0	0
POLRMT	5442	Cluster001	0	0	0	0	0
POR	5447	Cluster001	0	0	0	0	0
PPM1G	5496	Cluster001	0	0	0	0	0
PPP1CA	5499	Cluster001	0	0	0	0	0
PPP2R1A	5518	Cluster001	0	0	0	0	0
PPP2R4	5524	Cluster001	0	0	0	0	0
PPP5C	5536	Cluster001	0	0	0	0	0
PPP6R1	22870	Cluster001	0	0	0	0	0
PRCC	5546	Cluster001	0	0	0	0	0
PREB	10113	Cluster001	0	0	0	0	0
PRKCD	5580	Cluster001	0	0	0	0	0
PRKCSH	5589	Cluster001	0	0	0	0	0
PRMT1	3276	Cluster001	0	0	0	0	0
PRMT5	10419	Cluster001	0	0	0	0	0
PRPF19	27339	Cluster001	0	0	0	0	0
PRRC2A	7916	Cluster001	0	0	0	0	0
PSMC3	5702	Cluster001	0	0	0	0	0
PSMD2	5708	Cluster001	0	0	0	0	0
PTK7	5754	Cluster001	0	0	0	0	0
PTOV1	53635	Cluster001	0	0	0	0	0
PTRF	284119	Cluster001	0	0	0	0	0
PVR	5817	Cluster001	0	0	0	0	0
PXN	5829	Cluster001	0	0	0	0	0
PYGB	5834	Cluster001	0	0	0	0	0
RAB11B	9230	Cluster001	0	0	0	0	0
RAB11FIP5	26056	Cluster001	0	0	0	0	0
RAB40C	57799	Cluster001	0	0	0	0	0
RAD23A	5886	Cluster001	0	0	0	0	0
RAD54L2	23132	Cluster001	0	0	0	0	0
RALY	22913	Cluster001	0	0	0	0	0
RASA3	22821	Cluster001	0	0	0	0	0
RBCK1	10616	Cluster001	0	0	0	0	0
RBM19	9904	Cluster001	0	0	0	0	0
RBM42	79171	Cluster001	0	0	0	0	0
REXO4	57109	Cluster001	0	0	0	0	0
RFNG	5986	Cluster001	0	0	0	0	0
RGL2	5863	Cluster001	0	0	0	0	0
RHOG	391	Cluster001	0	0	0	0	0
RHOT2	89941	Cluster001	0	0	0	0	0
RIN1	9610	Cluster001	0	0	0	0	0
RNF40	9810	Cluster001	0	0	0	0	0
RNPEP	6051	Cluster001	0	0	0	0	0
ROGDI	79641	Cluster001	0	0	0	0	0
RPRD2	23248	Cluster001	0	0	0	0	0
RPS6KA4	8986	Cluster001	0	0	0	0	0
RRBP1	6238	Cluster001	0	0	0	0	0
RRP12	23223	Cluster001	0	0	0	0	0
RUVBL2	10856	Cluster001	0	0	0	0	0
RXRB	6257	Cluster001	0	0	0	0	0
SART1	9092	Cluster001	0	0	0	0	0
SBF1	6305	Cluster001	0	0	0	0	0
SBNO2	22904	Cluster001	0	0	0	0	0
SCAP	22937	Cluster001	0	0	0	0	0
SCRIB	23513	Cluster001	0	0	0	0	0
SDC3	9672	Cluster001	0	0	0	0	0
SDHA	6389	Cluster001	0	0	0	0	0
SEC24C	9632	Cluster001	0	0	0	0	0
SEC61A1	29927	Cluster001	0	0	0	0	0
SETD1A	9739	Cluster001	0	0	0	0	0
SF3A2	8175	Cluster001	0	0	0	0	0
SF3B4	10262	Cluster001	0	0	0	0	0
SGSH	6448	Cluster001	0	0	0	0	0
SH3BGRL3	83442	Cluster001	0	0	0	0	0
SH3GLB2	56904	Cluster001	0	0	0	0	0
SIGMAR1	10280	Cluster001	0	0	0	0	0
SKIV2L	6499	Cluster001	0	0	0	0	0
SLC19A1	6573	Cluster001	0	0	0	0	0
SLC25A1	6576	Cluster001	0	0	0	0	0
SLC25A10	1468	Cluster001	0	0	0	0	0
SLC25A11	8402	Cluster001	0	0	0	0	0
SLC4A2	6522	Cluster001	0	0	0	0	0
SMARCA4	6597	Cluster001	0	0	0	0	0
SMG5	23381	Cluster001	0	0	0	0	0
SMG7	9887	Cluster001	0	0	0	0	0
SMG9	56006	Cluster001	0	0	0	0	0
SMYD5	10322	Cluster001	0	0	0	0	0
SNRNP70	6625	Cluster001	0	0	0	0	0
SNRPA	6626	Cluster001	0	0	0	0	0
SNRPB	6628	Cluster001	0	0	0	0	0
SORBS3	10174	Cluster001	0	0	0	0	0
SPTAN1	6709	Cluster001	0	0	0	0	0
SRM	6723	Cluster001	0	0	0	0	0
SSBP3	23648	Cluster001	0	0	0	0	0
STIP1	10963	Cluster001	0	0	0	0	0
STK11	6794	Cluster001	0	0	0	0	0
STK25	10494	Cluster001	0	0	0	0	0
STRN4	29888	Cluster001	0	0	0	0	0
SUPT5H	6829	Cluster001	0	0	0	0	0
TADA3	10474	Cluster001	0	0	0	0	0
TAGLN2	8407	Cluster001	0	0	0	0	0
TBL3	10607	Cluster001	0	0	0	0	0
TECR	9524	Cluster001	0	0	0	0	0
TFIP11	24144	Cluster001	0	0	0	0	0
TGFB1	7040	Cluster001	0	0	0	0	0
TIMM44	10469	Cluster001	0	0	0	0	0
TLN1	7094	Cluster001	0	0	0	0	0
TMEM115	11070	Cluster001	0	0	0	0	0
TMEM214	54867	Cluster001	0	0	0	0	0
TMEM8A	58986	Cluster001	0	0	0	0	0
TNIP2	79155	Cluster001	0	0	0	0	0
TNPO3	23534	Cluster001	0	0	0	0	0
TOMM40	10452	Cluster001	0	0	0	0	0
TOP3B	8940	Cluster001	0	0	0	0	0
TP53	7157	Cluster001	0	0	0	0	0
TRAF2	7186	Cluster001	0	0	0	0	0
TRAP1	10131	Cluster001	0	0	0	0	0
TRIM28	10155	Cluster001	0	0	0	0	0
TRIP10	9322	Cluster001	0	0	0	0	0
TRIP12	9320	Cluster001	0	0	0	0	0
TRPC4AP	26133	Cluster001	0	0	0	0	0
TSC2	7249	Cluster001	0	0	0	0	0
TSR2	90121	Cluster001	0	0	0	0	0
TUBG1	7283	Cluster001	0	0	0	0	0
TUBG2	27175	Cluster001	0	0	0	0	0
TUBGCP2	10844	Cluster001	0	0	0	0	0
TXLNA	200081	Cluster001	0	0	0	0	0
UAP1L1	91373	Cluster001	0	0	0	0	0
UBA1	7317	Cluster001	0	0	0	0	0
UBE2M	9040	Cluster001	0	0	0	0	0
UBL4A	8266	Cluster001	0	0	0	0	0
UBQLN4	56893	Cluster001	0	0	0	0	0
UBTD1	80019	Cluster001	0	0	0	0	0
USP19	10869	Cluster001	0	0	0	0	0
USP5	8078	Cluster001	0	0	0	0	0
VARS	7407	Cluster001	0	0	0	0	0
VEGFB	7423	Cluster001	0	0	0	0	0
VRK3	51231	Cluster001	0	0	0	0	0
WBP2	23558	Cluster001	0	0	0	0	0
WDR46	9277	Cluster001	0	0	0	0	0
WDR82	80335	Cluster001	0	0	0	0	0
WRAP53	55135	Cluster001	0	0	0	0	0
XAB2	56949	Cluster001	0	0	0	0	0
XPO7	23039	Cluster001	0	0	0	0	0
YIPF3	25844	Cluster001	0	0	0	0	0
ZC3H3	23144	Cluster001	0	0	0	0	0
ZMAT5	55954	Cluster001	0	0	0	0	0
ZNF282	8427	Cluster001	0	0	0	0	0
ZNF668	79759	Cluster001	0	0	0	0	0
ZNF787	126208	Cluster001	0	0	0	0	0
ZYX	7791	Cluster001	0	0	0	0	0
ASCC2	84164	Cluster001	0	0	0	G2	1
ATN1	1822	Cluster001	0	0	0	G2/M	1
CDCA4	55038	Cluster001	0	0	0	G2/M	1
CENPT	80152	Cluster001	0	0	0	G2/M	1
CIZ1	25792	Cluster001	0	0	0	G2/M	1
HIRIP3	8479	Cluster001	0	0	0	G2/M	1
LMF2	91289	Cluster001	0	0	0	G2/M	1
MAD1L1	8379	Cluster001	0	0	0	G2/M	1
NCAPH2	29781	Cluster001	0	0	0	G2/M	1
PRKD2	25865	Cluster001	0	0	0	G2/M	1
RUSC1	23623	Cluster001	0	0	0	G2/M	1
TUBB	203068	Cluster001	0	0	0	G2/M	1
ETV5	2119	Cluster001	0	0	0	M/G1	1
SUV39H1	6839	Cluster001	0	0	0	M/G1	1
AEN	64782	Cluster001	G1/S	0	0	0	1
APOBEC3C	27350	Cluster001	0	S	0	0	1
ATF5	22809	Cluster001	0	G2/M	0	0	1
CANT1	124583	Cluster001	G2/M	0	0	0	1
CIC	23152	Cluster001	0	0	G1/S	0	1
CNN2	1265	Cluster001	0	0	G2/M	0	1
CRIP2	1397	Cluster001	0	S	0	0	1
CSPG4	1464	Cluster001	0	G2/M	0	0	1
DAXX	1616	Cluster001	G2/M	0	0	0	1
DHRS11	79154	Cluster001	0	S	0	0	1
DRAP1	10589	Cluster001	0	M/G1	0	0	1
EPHB4	2050	Cluster001	G1/S	0	0	0	1
ERC1	23085	Cluster001	0	S	0	0	1
FHOD1	29109	Cluster001	G1/S	0	0	0	1
GGA1	26088	Cluster001	0	G1/S	0	0	1
H1FX	8971	Cluster001	G2	0	0	0	1
HRAS	3265	Cluster001	0	0	G1/S	0	1
KPNB1	3837	Cluster001	0	0	M/G1	0	1
LMNA	4000	Cluster001	0	0	G2/M	0	1
LTBP3	4054	Cluster001	M/G1	0	0	0	1
MED12	9968	Cluster001	G1/S	0	0	0	1
MED16	10025	Cluster001	G2/M	0	0	0	1
MICALL1	85377	Cluster001	G2/M	0	0	0	1
MRPS2	51116	Cluster001	0	0	M/G1	0	1
NOTCH1	4851	Cluster001	M/G1	0	0	0	1
PEX5	5830	Cluster001	G1/S	0	0	0	1
PITX1	5307	Cluster001	M/G1	0	0	0	1
PLXNB2	23654	Cluster001	G1/S	0	0	0	1
PPP2R5D	5528	Cluster001	0	G2/M	0	0	1
PTMS	5763	Cluster001	0	0	M/G1	0	1
PTPN9	5780	Cluster001	0	0	G2/M	0	1
RBM14	10432	Cluster001	0	G2/M	0	0	1
RRP1	8568	Cluster001	0	0	G2/M	0	1
SAC3D1	29901	Cluster001	0	G1/S	0	0	1
SF1	7536	Cluster001	0	G1/S	0	0	1
SIVA1	10572	Cluster001	G1/S	0	0	0	1
SLC2A4RG	56731	Cluster001	0	S	0	0	1
SMAD6	4091	Cluster001	0	G1/S	0	0	1
SMAGP	57228	Cluster001	G1/S	0	0	0	1
SMARCB1	6598	Cluster001	0	0	G2/M	0	1
TACC1	6867	Cluster001	0	S	0	0	1
THAP11	57215	Cluster001	M/G1	0	0	0	1
TOMM34	10953	Cluster001	0	0	G2/M	0	1
TRMT61A	115708	Cluster001	G1/S	0	0	0	1
U2AF2	11338	Cluster001	0	G1/S	0	0	1
UBAP2L	9898	Cluster001	0	G1/S	0	0	1
USB1	79650	Cluster001	0	0	M/G1	0	1
UTP14A	10813	Cluster001	G1/S	0	0	0	1
VPS37B	79720	Cluster001	M/G1	0	0	0	1
ZNF580	51157	Cluster001	0	S	0	0	1
RECQL4	9401	Cluster001	0	0	G1/S	G1/S	2
BRD4	23476	Cluster001	0	M/G1	0	G2	2
CDC42EP4	23580	Cluster001	0	0	G2	G2/M	2
PPP1R10	5514	Cluster001	0	0	G2/M	G2/M	2
ADCY6	112	Cluster001	0	G1/S	G1/S	0	2
CCND3	896	Cluster001	G1/S	G1/S	0	0	2
CDC42EP1	11135	Cluster001	M/G1	0	G2/M	0	2
PLIN3	10226	Cluster001	M/G1	0	M/G1	0	2
RNPS1	10921	Cluster001	0	G1/S	G2/M	0	2
SMPD1	6609	Cluster001	G1/S	S	0	0	2
SUN2	25777	Cluster001	M/G1	G2/M	0	0	2
TOB2	10766	Cluster001	M/G1	M/G1	M/G1	0	2
TOR4A	54863	Cluster001	G1/S	G2/M	0	0	2
UBTF	7343	Cluster001	G1/S	G2/M	0	0	2
RANGAP1	5905	Cluster001	M/G1	0	G2	G1/S	3
H1F0	3005	Cluster001	G2	0	S	G2	3
HMG20B	10362	Cluster001	M/G1	0	G2/M	G2	3
SMTN	6525	Cluster001	0	G2/M	G2/M	G2/M	3
CNNM3	26505	Cluster001	G1/S	G1/S	0	M/G1	3
ABCC1	4363	Cluster002	0	0	0	0	0
ABCD3	5825	Cluster002	0	0	0	0	0
ABCF2	10061	Cluster002	0	0	0	0	0
ABR	29	Cluster002	0	0	0	0	0
ACBD3	64746	Cluster002	0	0	0	0	0
ACTL6A	86	Cluster002	0	0	0	0	0
ADAM9	8754	Cluster002	0	0	0	0	0
ADO	84890	Cluster002	0	0	0	0	0
AGL	178	Cluster002	0	0	0	0	0
AP1AR	55435	Cluster002	0	0	0	0	0
ARMT1	79624	Cluster002	0	0	0	0	0
ASAP2	8853	Cluster002	0	0	0	0	0
ASUN	55726	Cluster002	0	0	0	0	0
BBS10	79738	Cluster002	0	0	0	0	0
BICD2	23299	Cluster002	0	0	0	0	0
BMPR1A	657	Cluster002	0	0	0	0	0
BNIP2	663	Cluster002	0	0	0	0	0
BRIX1	55299	Cluster002	0	0	0	0	0
C10orf88	80007	Cluster002	0	0	0	0	0
C5orf28	64417	Cluster002	0	0	0	0	0
CAAP1	79886	Cluster002	0	0	0	0	0
CAB39	51719	Cluster002	0	0	0	0	0
CAMSAP2	23271	Cluster002	0	0	0	0	0
CAPZA2	830	Cluster002	0	0	0	0	0
CASD1	64921	Cluster002	0	0	0	0	0
CASP7	840	Cluster002	0	0	0	0	0
CCT6A	908	Cluster002	0	0	0	0	0
CDH13	1012	Cluster002	0	0	0	0	0
CDK17	5128	Cluster002	0	0	0	0	0
CHD1	1105	Cluster002	0	0	0	0	0
CHMP7	91782	Cluster002	0	0	0	0	0
CHSY1	22856	Cluster002	0	0	0	0	0
CHUK	1147	Cluster002	0	0	0	0	0
CLASP2	23122	Cluster002	0	0	0	0	0
CMAS	55907	Cluster002	0	0	0	0	0
CNIH1	10175	Cluster002	0	0	0	0	0
COIL	8161	Cluster002	0	0	0	0	0
COMMD8	54951	Cluster002	0	0	0	0	0
CPOX	1371	Cluster002	0	0	0	0	0
CSGALNACT2	55454	Cluster002	0	0	0	0	0
CUL1	8454	Cluster002	0	0	0	0	0
DCK	1633	Cluster002	0	0	0	0	0
DDX21	9188	Cluster002	0	0	0	0	0
DDX27	55661	Cluster002	0	0	0	0	0
DHX15	1665	Cluster002	0	0	0	0	0
DHX29	54505	Cluster002	0	0	0	0	0
DIEXF	27042	Cluster002	0	0	0	0	0
DNAAF2	55172	Cluster002	0	0	0	0	0
DOCK9	23348	Cluster002	0	0	0	0	0
DUSP7	1849	Cluster002	0	0	0	0	0
DYNC2LI1	51626	Cluster002	0	0	0	0	0
EIF4G2	1982	Cluster002	0	0	0	0	0
ELF1	1997	Cluster002	0	0	0	0	0
ELOVL6	79071	Cluster002	0	0	0	0	0
EOGT	285203	Cluster002	0	0	0	0	0
ETNK1	55500	Cluster002	0	0	0	0	0
FAM208B	54906	Cluster002	0	0	0	0	0
FAM49B	51571	Cluster002	0	0	0	0	0
FGF2	2247	Cluster002	0	0	0	0	0
FZD6	8323	Cluster002	0	0	0	0	0
GALNT1	2589	Cluster002	0	0	0	0	0
GALNT7	51809	Cluster002	0	0	0	0	0
GNS	2799	Cluster002	0	0	0	0	0
GPATCH2	55105	Cluster002	0	0	0	0	0
GSPT1	2935	Cluster002	0	0	0	0	0
GTPBP4	23560	Cluster002	0	0	0	0	0
HIBCH	26275	Cluster002	0	0	0	0	0
HNRNPR	10236	Cluster002	0	0	0	0	0
IL1R1	3554	Cluster002	0	0	0	0	0
IMPA1	3612	Cluster002	0	0	0	0	0
INPP5A	3632	Cluster002	0	0	0	0	0
KANSL2	54934	Cluster002	0	0	0	0	0
KCTD3	51133	Cluster002	0	0	0	0	0
KIF2A	3796	Cluster002	0	0	0	0	0
KLHL2	11275	Cluster002	0	0	0	0	0
KLHL21	9903	Cluster002	0	0	0	0	0
LEMD3	23592	Cluster002	0	0	0	0	0
LRRC40	55631	Cluster002	0	0	0	0	0
LTN1	26046	Cluster002	0	0	0	0	0
MAP2K1	5604	Cluster002	0	0	0	0	0
MAP3K4	4216	Cluster002	0	0	0	0	0
MAP3K7CL	56911	Cluster002	0	0	0	0	0
MAP4K3	8491	Cluster002	0	0	0	0	0
MAPK6	5597	Cluster002	0	0	0	0	0
MBIP	51562	Cluster002	0	0	0	0	0
MDN1	23195	Cluster002	0	0	0	0	0
MICU2	221154	Cluster002	0	0	0	0	0
MINPP1	9562	Cluster002	0	0	0	0	0
MLXIP	22877	Cluster002	0	0	0	0	0
MORC3	23515	Cluster002	0	0	0	0	0
MRPS35	60488	Cluster002	0	0	0	0	0
MTRR	4552	Cluster002	0	0	0	0	0
NCK2	8440	Cluster002	0	0	0	0	0
NCKAP1	10787	Cluster002	0	0	0	0	0
NCOA4	8031	Cluster002	0	0	0	0	0
NECAP2	55707	Cluster002	0	0	0	0	0
NEDD4	4734	Cluster002	0	0	0	0	0
NMD3	51068	Cluster002	0	0	0	0	0
NOL11	25926	Cluster002	0	0	0	0	0
NOLC1	9221	Cluster002	0	0	0	0	0
NPTN	27020	Cluster002	0	0	0	0	0
NRIP1	8204	Cluster002	0	0	0	0	0
NUP153	9972	Cluster002	0	0	0	0	0
PAQR3	152559	Cluster002	0	0	0	0	0
PCNP	57092	Cluster002	0	0	0	0	0
PFN2	5217	Cluster002	0	0	0	0	0
PHLPP2	23035	Cluster002	0	0	0	0	0
PICALM	8301	Cluster002	0	0	0	0	0
PLEKHF2	79666	Cluster002	0	0	0	0	0
PPIP5K2	23262	Cluster002	0	0	0	0	0
PRRC2C	23215	Cluster002	0	0	0	0	0
RAB21	23011	Cluster002	0	0	0	0	0
RANBP6	26953	Cluster002	0	0	0	0	0
RAP1A	5906	Cluster002	0	0	0	0	0
RASA1	5921	Cluster002	0	0	0	0	0
RB1	5925	Cluster002	0	0	0	0	0
RNF11	26994	Cluster002	0	0	0	0	0
RPAP3	79657	Cluster002	0	0	0	0	0
RSL1D1	26156	Cluster002	0	0	0	0	0
SEC16A	9919	Cluster002	0	0	0	0	0
SEMA3C	10512	Cluster002	0	0	0	0	0
SGMS1	259230	Cluster002	0	0	0	0	0
SHOC2	8036	Cluster002	0	0	0	0	0
SLC16A1	6566	Cluster002	0	0	0	0	0
SLC25A17	10478	Cluster002	0	0	0	0	0
SLC25A32	81034	Cluster002	0	0	0	0	0
SLC30A1	7779	Cluster002	0	0	0	0	0
SLC30A9	10463	Cluster002	0	0	0	0	0
SLC35D1	23169	Cluster002	0	0	0	0	0
SLC35F2	54733	Cluster002	0	0	0	0	0
SLC39A14	23516	Cluster002	0	0	0	0	0
SLC7A1	6541	Cluster002	0	0	0	0	0
SMARCA1	6594	Cluster002	0	0	0	0	0
SMARCA5	8467	Cluster002	0	0	0	0	0
SNX3	8724	Cluster002	0	0	0	0	0
SNX4	8723	Cluster002	0	0	0	0	0
SPG20	23111	Cluster002	0	0	0	0	0
STEAP1	26872	Cluster002	0	0	0	0	0
STK26	51765	Cluster002	0	0	0	0	0
STK3	6788	Cluster002	0	0	0	0	0
STRN3	29966	Cluster002	0	0	0	0	0
STX3	6809	Cluster002	0	0	0	0	0
TCERG1	10915	Cluster002	0	0	0	0	0
TFAM	7019	Cluster002	0	0	0	0	0
TGDS	23483	Cluster002	0	0	0	0	0
TGS1	96764	Cluster002	0	0	0	0	0
TJP2	9414	Cluster002	0	0	0	0	0
TMA16	55319	Cluster002	0	0	0	0	0
TMEM131	23505	Cluster002	0	0	0	0	0
TMEM168	64418	Cluster002	0	0	0	0	0
TMEM194A	23306	Cluster002	0	0	0	0	0
TMEM41B	440026	Cluster002	0	0	0	0	0
TMX1	81542	Cluster002	0	0	0	0	0
TNKS2	80351	Cluster002	0	0	0	0	0
TPST2	8459	Cluster002	0	0	0	0	0
TRAM1	23471	Cluster002	0	0	0	0	0
TRAPPC13	80006	Cluster002	0	0	0	0	0
TRIM24	8805	Cluster002	0	0	0	0	0
TRMT11	60487	Cluster002	0	0	0	0	0
TRMT61B	55006	Cluster002	0	0	0	0	0
TTC17	55761	Cluster002	0	0	0	0	0
UBE3C	9690	Cluster002	0	0	0	0	0
UFL1	23376	Cluster002	0	0	0	0	0
UGDH	7358	Cluster002	0	0	0	0	0
UTP18	51096	Cluster002	0	0	0	0	0
VCPKMT	79609	Cluster002	0	0	0	0	0
WDR47	22911	Cluster002	0	0	0	0	0
WSB2	55884	Cluster002	0	0	0	0	0
ZBED4	9889	Cluster002	0	0	0	0	0
ZBED8	63920	Cluster002	0	0	0	0	0
ZNF140	7699	Cluster002	0	0	0	0	0
ZNF146	7705	Cluster002	0	0	0	0	0
ZNF322	79692	Cluster002	0	0	0	0	0
ZNF639	51193	Cluster002	0	0	0	0	0
PDIA4	9601	Cluster002	0	0	0	G1/S	1
PRMT3	10196	Cluster002	0	0	0	G1/S	1
AUNIP	79000	Cluster002	0	0	0	M/G1	1
ABI1	10006	Cluster002	G2	0	0	0	1
AFAP1	60312	Cluster002	0	0	M/G1	0	1
ATF1	466	Cluster002	G2/M	0	0	0	1
BRD1	23774	Cluster002	M/G1	0	0	0	1
CCNT2	905	Cluster002	G2/M	0	0	0	1
CD2AP	23607	Cluster002	G2/M	0	0	0	1
CDC73	79577	Cluster002	G2/M	0	0	0	1
CHORDC1	26973	Cluster002	M/G1	0	0	0	1
CLINT1	9685	Cluster002	G2/M	0	0	0	1
CREB3L2	64764	Cluster002	G2/M	0	0	0	1
CRLF3	51379	Cluster002	0	G2	0	0	1
DCUN1D4	23142	Cluster002	0	G2/M	0	0	1
DENND4A	10260	Cluster002	G2/M	0	0	0	1
DNAJA2	10294	Cluster002	M/G1	0	0	0	1
EIF2AK3	9451	Cluster002	G2	0	0	0	1
ELK3	2004	Cluster002	G2	0	0	0	1
FAM179B	23116	Cluster002	G2/M	0	0	0	1
FUBP3	8939	Cluster002	G2/M	0	0	0	1
GBAS	2631	Cluster002	G2	0	0	0	1
GFPT1	2673	Cluster002	M/G1	0	0	0	1
HIF1A	3091	Cluster002	0	0	M/G1	0	1
HIPK3	10114	Cluster002	0	G2	0	0	1
HSPH1	10808	Cluster002	0	G2/M	0	0	1
ITGAV	3685	Cluster002	G2/M	0	0	0	1
KAL1	3730	Cluster002	G2/M	0	0	0	1
KPNA4	3840	Cluster002	0	G2/M	0	0	1
MINA	84864	Cluster002	M/G1	0	0	0	1
MORF4L2	9643	Cluster002	0	0	M/G1	0	1
MPP6	51678	Cluster002	G1/S	0	0	0	1
NDUFA5	4698	Cluster002	G2/M	0	0	0	1
NOC3L	64318	Cluster002	M/G1	0	0	0	1
NXT2	55916	Cluster002	G2/M	0	0	0	1
PIGA	5277	Cluster002	G2/M	0	0	0	1
PIKFYVE	200576	Cluster002	G2/M	0	0	0	1
PLXNA1	5361	Cluster002	M/G1	0	0	0	1
PNO1	56902	Cluster002	0	G2/M	0	0	1
PPP2CA	5515	Cluster002	0	0	M/G1	0	1
PRDM10	56980	Cluster002	0	G2/M	0	0	1
PSTPIP2	9050	Cluster002	G2/M	0	0	0	1
PTPN12	5782	Cluster002	0	G2	0	0	1
RBM3	5935	Cluster002	G2	0	0	0	1
RBM7	10179	Cluster002	G2/M	0	0	0	1
RNF111	54778	Cluster002	G2/M	0	0	0	1
RNF138	51444	Cluster002	G1/S	0	0	0	1
RNF219	79596	Cluster002	M/G1	0	0	0	1
RNF6	6049	Cluster002	G2/M	0	0	0	1
RP2	6102	Cluster002	G2	0	0	0	1
RRN3	54700	Cluster002	G2/M	0	0	0	1
SACM1L	22908	Cluster002	M/G1	0	0	0	1
SEC23A	10484	Cluster002	M/G1	0	0	0	1
SEC24A	10802	Cluster002	M/G1	0	0	0	1
SEC24B	10427	Cluster002	M/G1	0	0	0	1
SEC24D	9871	Cluster002	G2/M	0	0	0	1
SIRT1	23411	Cluster002	G2	0	0	0	1
SLC19A2	10560	Cluster002	G2/M	0	0	0	1
SLC33A1	9197	Cluster002	M/G1	0	0	0	1
SMEK2	57223	Cluster002	M/G1	0	0	0	1
SMNDC1	10285	Cluster002	M/G1	0	0	0	1
SPAG9	9043	Cluster002	0	G2	0	0	1
SPAST	6683	Cluster002	M/G1	0	0	0	1
SRSF1	6426	Cluster002	0	G2/M	0	0	1
STXBP3	6814	Cluster002	G2	0	0	0	1
TAB2	23118	Cluster002	0	0	G2/M	0	1
TNFRSF21	27242	Cluster002	G2	0	0	0	1
TXNDC9	10190	Cluster002	0	0	G2/M	0	1
UAP1	6675	Cluster002	0	G2	0	0	1
WDR1	9948	Cluster002	0	G2/M	0	0	1
XBP1	7494	Cluster002	G2/M	0	0	0	1
YTHDF3	253943	Cluster002	G2/M	0	0	0	1
ZBTB6	10773	Cluster002	M/G1	0	0	0	1
ZFAND1	79752	Cluster002	G2/M	0	0	0	1
ZNF330	27309	Cluster002	M/G1	0	0	0	1
ZNF468	90333	Cluster002	M/G1	0	0	0	1
DNAJB9	4189	Cluster002	0	0	G1/S	G1/S	2
GCLC	2729	Cluster002	0	G1/S	0	G1/S	2
PRIM2	5558	Cluster002	0	0	S	G1/S	2
ACSL4	2182	Cluster002	G2/M	G2	0	0	2
AMD1	262	Cluster002	G2/M	G2	M/G1	0	2
BCAR3	8412	Cluster002	G2	G2	0	0	2
CDYL	9425	Cluster002	M/G1	G2	0	0	2
DCP2	167227	Cluster002	G2/M	G2	0	0	2
DNAJA1	3301	Cluster002	M/G1	G2/M	0	0	2
DNAJB4	11080	Cluster002	0	G2	S	0	2
DNAJB6	10049	Cluster002	M/G1	G2/M	M/G1	0	2
EIF4E	1977	Cluster002	G2/M	G2	M/G1	0	2
FAM3C	10447	Cluster002	G2/M	G2	0	0	2
HSPA13	6782	Cluster002	G2	0	G2/M	0	2
INSIG2	51141	Cluster002	S	0	S	0	2
MGAT2	4247	Cluster002	G2/M	0	G2	0	2
NET1	10276	Cluster002	G2/M	G2	0	0	2
NOTCH2	4853	Cluster002	G2/M	M/G1	0	0	2
NUP98	4928	Cluster002	M/G1	G2/M	G2/M	0	2
OLR1	4973	Cluster002	G2	0	G2/M	0	2
PNRC2	55629	Cluster002	G2	G2	0	0	2
PPP1CC	5501	Cluster002	M/G1	M/G1	0	0	2
PVRL2	5819	Cluster002	M/G1	G2/M	0	0	2
SACS	26278	Cluster002	M/G1	G2	0	0	2
SLC25A24	29957	Cluster002	G2/M	G2	0	0	2
SLTM	79811	Cluster002	G2/M	G2	0	0	2
SNAP23	8773	Cluster002	M/G1	G2	0	0	2
SNAPC1	6617	Cluster002	G2/M	G2	0	0	2
SYNCRIP	10492	Cluster002	0	G2/M	M/G1	0	2
TLDC1	57707	Cluster002	G2	G2/M	0	0	2
TOP1	7150	Cluster002	0	G2/M	M/G1	0	2
UBE2G1	7326	Cluster002	G2/M	G2/M	0	0	2
UTP3	57050	Cluster002	M/G1	G2/M	0	0	2
WBP5	51186	Cluster002	S	G1/S	0	0	2
ZBTB11	27107	Cluster002	M/G1	S	0	0	2
ZNF202	7753	Cluster002	M/G1	G2/M	0	0	2
ZNF267	10308	Cluster002	M/G1	G2/M	0	0	2
ZNF652	22834	Cluster002	G2/M	G2	0	0	2
SUCLG2	8801	Cluster002	G2	0	G2	G1/S	3
TM4SF1	4071	Cluster002	S	G2	0	G2/M	3
E2F5	1875	Cluster002	G2	G2	G2/M	G2/M	4
ABCC3	8714	Cluster003	0	0	0	0	0
ADAMTS6	11174	Cluster003	0	0	0	0	0
AFF4	27125	Cluster003	0	0	0	0	0
AKAP12	9590	Cluster003	0	0	0	0	0
ANGPTL4	51129	Cluster003	0	0	0	0	0
ANKLE2	23141	Cluster003	0	0	0	0	0
APBB2	323	Cluster003	0	0	0	0	0
ARC	23237	Cluster003	0	0	0	0	0
ARHGEF40	55701	Cluster003	0	0	0	0	0
ARNTL	406	Cluster003	0	0	0	0	0
ATG101	60673	Cluster003	0	0	0	0	0
ATP6V0A2	23545	Cluster003	0	0	0	0	0
BCL10	8915	Cluster003	0	0	0	0	0
BCL2A1	597	Cluster003	0	0	0	0	0
BCOR	54880	Cluster003	0	0	0	0	0
BEGAIN	57596	Cluster003	0	0	0	0	0
BHLHE40	8553	Cluster003	0	0	0	0	0
BMP6	654	Cluster003	0	0	0	0	0
BMPR2	659	Cluster003	0	0	0	0	0
C2CD2	25966	Cluster003	0	0	0	0	0
CAPRIN2	65981	Cluster003	0	0	0	0	0
CCL20	6364	Cluster003	0	0	0	0	0
CD28	940	Cluster003	0	0	0	0	0
CD55	1604	Cluster003	0	0	0	0	0
CHST11	50515	Cluster003	0	0	0	0	0
CHST3	9469	Cluster003	0	0	0	0	0
CLCF1	23529	Cluster003	0	0	0	0	0
CLDN14	23562	Cluster003	0	0	0	0	0
CREM	1390	Cluster003	0	0	0	0	0
CST6	1474	Cluster003	0	0	0	0	0
CXCL3	2921	Cluster003	0	0	0	0	0
DGKI	9162	Cluster003	0	0	0	0	0
DNAJB5	25822	Cluster003	0	0	0	0	0
DNMBP	23268	Cluster003	0	0	0	0	0
DUSP14	11072	Cluster003	0	0	0	0	0
DUSP2	1844	Cluster003	0	0	0	0	0
DUSP5	1847	Cluster003	0	0	0	0	0
EDN1	1906	Cluster003	0	0	0	0	0
EGFR	1956	Cluster003	0	0	0	0	0
EGR2	1959	Cluster003	0	0	0	0	0
EGR3	1960	Cluster003	0	0	0	0	0
EHD4	30844	Cluster003	0	0	0	0	0
EIF5A2	56648	Cluster003	0	0	0	0	0
ENTPD7	57089	Cluster003	0	0	0	0	0
EREG	2069	Cluster003	0	0	0	0	0
ESM1	11082	Cluster003	0	0	0	0	0
ETS1	2113	Cluster003	0	0	0	0	0
F3	2152	Cluster003	0	0	0	0	0
FAM57A	79850	Cluster003	0	0	0	0	0
FGF1	2246	Cluster003	0	0	0	0	0
G0S2	50486	Cluster003	0	0	0	0	0
GEM	2669	Cluster003	0	0	0	0	0
GPR183	1880	Cluster003	0	0	0	0	0
GRAMD3	65983	Cluster003	0	0	0	0	0
HES1	3280	Cluster003	0	0	0	0	0
HIVEP1	3096	Cluster003	0	0	0	0	0
HIVEP2	3097	Cluster003	0	0	0	0	0
HIVEP3	59269	Cluster003	0	0	0	0	0
HOMER2	9455	Cluster003	0	0	0	0	0
IER2	9592	Cluster003	0	0	0	0	0
IER3	8870	Cluster003	0	0	0	0	0
IFNB1	3456	Cluster003	0	0	0	0	0
IL11	3589	Cluster003	0	0	0	0	0
IL1A	3552	Cluster003	0	0	0	0	0
IL1B	3553	Cluster003	0	0	0	0	0
IL1RAP	3556	Cluster003	0	0	0	0	0
IL4R	3566	Cluster003	0	0	0	0	0
IL6	3569	Cluster003	0	0	0	0	0
INHBA	3624	Cluster003	0	0	0	0	0
ITGA2	3673	Cluster003	0	0	0	0	0
JARID2	3720	Cluster003	0	0	0	0	0
KBTBD11	9920	Cluster003	0	0	0	0	0
KCNG1	3755	Cluster003	0	0	0	0	0
KCTD5	54442	Cluster003	0	0	0	0	0
KDM6B	23135	Cluster003	0	0	0	0	0
KDM7A	80853	Cluster003	0	0	0	0	0
KIAA1549L	25758	Cluster003	0	0	0	0	0
KLF10	7071	Cluster003	0	0	0	0	0
KRT33A	3883	Cluster003	0	0	0	0	0
KRT33B	3884	Cluster003	0	0	0	0	0
LAMC2	3918	Cluster003	0	0	0	0	0
LIF	3976	Cluster003	0	0	0	0	0
MAFF	23764	Cluster003	0	0	0	0	0
MAP3K8	1326	Cluster003	0	0	0	0	0
MCL1	4170	Cluster003	0	0	0	0	0
MICAL2	9645	Cluster003	0	0	0	0	0
NFKB2	4791	Cluster003	0	0	0	0	0
NFKBIE	4794	Cluster003	0	0	0	0	0
NGF	4803	Cluster003	0	0	0	0	0
NKX3-1	4824	Cluster003	0	0	0	0	0
NR4A1	3164	Cluster003	0	0	0	0	0
PDLIM4	8572	Cluster003	0	0	0	0	0
PELI1	57162	Cluster003	0	0	0	0	0
PHLDA2	7262	Cluster003	0	0	0	0	0
PIM1	5292	Cluster003	0	0	0	0	0
PLAUR	5329	Cluster003	0	0	0	0	0
PLEK2	26499	Cluster003	0	0	0	0	0
PLXNA2	5362	Cluster003	0	0	0	0	0
PLXND1	23129	Cluster003	0	0	0	0	0
PMEPA1	56937	Cluster003	0	0	0	0	0
PPARD	5467	Cluster003	0	0	0	0	0
PPIF	10105	Cluster003	0	0	0	0	0
PPP1R13L	10848	Cluster003	0	0	0	0	0
PPP1R15A	23645	Cluster003	0	0	0	0	0
PXDC1	221749	Cluster003	0	0	0	0	0
RAB22A	57403	Cluster003	0	0	0	0	0
RASSF8	11228	Cluster003	0	0	0	0	0
RELB	5971	Cluster003	0	0	0	0	0
RFTN1	23180	Cluster003	0	0	0	0	0
RGS2	5997	Cluster003	0	0	0	0	0
RND3	390	Cluster003	0	0	0	0	0
SAT1	6303	Cluster003	0	0	0	0	0
SCG5	6447	Cluster003	0	0	0	0	0
SERPINE1	5054	Cluster003	0	0	0	0	0
SH3PXD2A	9644	Cluster003	0	0	0	0	0
SLC10A3	8273	Cluster003	0	0	0	0	0
SLC35G2	80723	Cluster003	0	0	0	0	0
SMAD7	4092	Cluster003	0	0	0	0	0
SMOX	54498	Cluster003	0	0	0	0	0
SMURF1	57154	Cluster003	0	0	0	0	0
SOWAHC	65124	Cluster003	0	0	0	0	0
SOX9	6662	Cluster003	0	0	0	0	0
SPHK1	8877	Cluster003	0	0	0	0	0
SPRY2	10253	Cluster003	0	0	0	0	0
ST3GAL1	6482	Cluster003	0	0	0	0	0
STX1A	6804	Cluster003	0	0	0	0	0
TBX3	6926	Cluster003	0	0	0	0	0
TIPARP	25976	Cluster003	0	0	0	0	0
TNFAIP3	7128	Cluster003	0	0	0	0	0
TUFT1	7286	Cluster003	0	0	0	0	0
VEGFA	7422	Cluster003	0	0	0	0	0
YRDC	79693	Cluster003	0	0	0	0	0
ABCA5	23461	Cluster003	0	0	0	G1/S	1
TMCC1	23023	Cluster003	0	0	0	G1/S	1
AMIGO2	347902	Cluster003	0	S	0	0	1
AREG	374	Cluster003	0	S	0	0	1
ATF3	467	Cluster003	0	S	0	0	1
BIRC2	329	Cluster003	0	0	G2/M	0	1
BMP2	650	Cluster003	0	0	G2/M	0	1
C3orf52	79669	Cluster003	0	G2	0	0	1
C8orf4	56892	Cluster003	0	S	0	0	1
CBFB	865	Cluster003	0	M/G1	0	0	1
CCL2	6347	Cluster003	G2	0	0	0	1
CCNJ	54619	Cluster003	M/G1	0	0	0	1
CHIC2	26511	Cluster003	0	S	0	0	1
CHMP1B	57132	Cluster003	0	G1/S	0	0	1
CRY1	1407	Cluster003	G2	0	0	0	1
CXCL8	3576	Cluster003	0	S	0	0	1
CYR61	3491	Cluster003	0	S	0	0	1
DACT1	51339	Cluster003	G1/S	0	0	0	1
DUSP1	1843	Cluster003	0	S	0	0	1
FGF5	2250	Cluster003	0	G2	0	0	1
FHL2	2274	Cluster003	S	0	0	0	1
FOSB	2354	Cluster003	G1/S	0	0	0	1
GATA6	2627	Cluster003	G2	0	0	0	1
GFPT2	9945	Cluster003	G1/S	0	0	0	1
HBEGF	1839	Cluster003	0	S	0	0	1
HOMER1	9456	Cluster003	G1/S	0	0	0	1
IL24	11009	Cluster003	0	G2/M	0	0	1
IL27RA	9466	Cluster003	G1/S	0	0	0	1
KLF2	10365	Cluster003	0	S	0	0	1
MAMLD1	10046	Cluster003	0	G2	0	0	1
MYC	4609	Cluster003	G2/M	0	0	0	1
MYO1E	4643	Cluster003	0	G1/S	0	0	1
NAV3	89795	Cluster003	0	G2	0	0	1
NFKB1	4790	Cluster003	0	G2	0	0	1
NPC1	4864	Cluster003	M/G1	0	0	0	1
NR3C1	2908	Cluster003	0	0	G2	0	1
NR4A2	4929	Cluster003	0	G1/S	0	0	1
NR4A3	8013	Cluster003	G1/S	0	0	0	1
OLFM1	10439	Cluster003	G1/S	0	0	0	1
PIK3CD	5293	Cluster003	0	0	G2/M	0	1
PLK3	1263	Cluster003	0	S	0	0	1
PNP	4860	Cluster003	0	M/G1	0	0	1
PTHLH	5744	Cluster003	0	S	0	0	1
PTPRR	5801	Cluster003	0	G2	0	0	1
RCAN1	1827	Cluster003	0	0	G2/M	0	1
REL	5966	Cluster003	0	G1/S	0	0	1
RGS4	5999	Cluster003	S	0	0	0	1
SERTAD3	29946	Cluster003	0	G2/M	0	0	1
SGK1	6446	Cluster003	0	0	M/G1	0	1
SRF	6722	Cluster003	0	0	G2/M	0	1
STARD13	90627	Cluster003	S	0	0	0	1
STK38L	23012	Cluster003	0	S	0	0	1
TGFA	7039	Cluster003	0	G2	0	0	1
TMEM39A	55254	Cluster003	0	G2/M	0	0	1
TNFAIP1	7126	Cluster003	0	G2	0	0	1
TRIB1	10221	Cluster003	0	S	0	0	1
WDR26	80232	Cluster003	0	G2/M	0	0	1
CTGF	1490	Cluster003	G1/S	0	0	G1/S	2
CTPS1	1503	Cluster003	G1/S	0	0	G1/S	2
NEDD9	4739	Cluster003	S	0	0	G1/S	2
GADD45A	1647	Cluster003	0	S	G2/M	0	2
JUNB	3726	Cluster003	G2	S	0	0	2
PTP4A1	7803	Cluster003	M/G1	G1/S	G2/M	0	2
BIRC3	330	Cluster003	G2	G2	0	G2/M	3
C9orf40	55071	Cluster004	0	0	0	0	0
CACYBP	27101	Cluster004	0	0	0	0	0
CCP110	9738	Cluster004	0	0	0	0	0
CENPJ	55835	Cluster004	0	0	0	0	0
CRYL1	51084	Cluster004	0	0	0	0	0
DEK	7913	Cluster004	0	0	0	0	0
DERA	51071	Cluster004	0	0	0	0	0
DNAJC9	23234	Cluster004	0	0	0	0	0
DNMT1	1786	Cluster004	0	0	0	0	0
EED	8726	Cluster004	0	0	0	0	0
EFCAB11	90141	Cluster004	0	0	0	0	0
ENDOD1	23052	Cluster004	0	0	0	0	0
ETAA1	54465	Cluster004	0	0	0	0	0
EYA2	2139	Cluster004	0	0	0	0	0
GGH	8836	Cluster004	0	0	0	0	0
GLMN	11146	Cluster004	0	0	0	0	0
HADH	3033	Cluster004	0	0	0	0	0
LIG1	3978	Cluster004	0	0	0	0	0
MCMBP	79892	Cluster004	0	0	0	0	0
METTL9	51108	Cluster004	0	0	0	0	0
MMD	23531	Cluster004	0	0	0	0	0
NSMCE4A	54780	Cluster004	0	0	0	0	0
OSGEPL1	64172	Cluster004	0	0	0	0	0
PAK1	5058	Cluster004	0	0	0	0	0
PMS1	5378	Cluster004	0	0	0	0	0
RDX	5962	Cluster004	0	0	0	0	0
RPA1	6117	Cluster004	0	0	0	0	0
SMC2	10592	Cluster004	0	0	0	0	0
THAP10	56906	Cluster004	0	0	0	0	0
THEM6	51337	Cluster004	0	0	0	0	0
TMEM38B	55151	Cluster004	0	0	0	0	0
TTI1	9675	Cluster004	0	0	0	0	0
TUBGCP5	114791	Cluster004	0	0	0	0	0
WRB	7485	Cluster004	0	0	0	0	0
DCTPP1	79077	Cluster004	0	0	0	G1/S	1
EZH2	2146	Cluster004	0	0	0	G1/S	1
GINS1	9837	Cluster004	0	0	0	G1/S	1
PARP2	10038	Cluster004	0	0	0	G1/S	1
RBL1	5933	Cluster004	0	0	0	G1/S	1
RFC3	5983	Cluster004	0	0	0	G1/S	1
SSX2IP	117178	Cluster004	0	0	0	G1/S	1
SUPT16H	11198	Cluster004	0	0	0	G1/S	1
TFDP1	7027	Cluster004	0	0	0	G1/S	1
CCDC15	80071	Cluster004	0	0	0	G2/M	1
CSE1L	1434	Cluster004	0	0	0	G2/M	1
ITGB3BP	23421	Cluster004	0	0	0	G2/M	1
MCM7	4176	Cluster004	0	0	0	G2/M	1
MRE11A	4361	Cluster004	0	0	0	G2/M	1
TIMELESS	8914	Cluster004	0	0	0	G2/M	1
TMEM106C	79022	Cluster004	0	0	0	G2/M	1
RNASEH2A	10535	Cluster004	0	0	0	M/G1	1
SMC3	9126	Cluster004	0	0	0	M/G1	1
C17orf75	64149	Cluster004	G2/M	0	0	0	1
CREBZF	58487	Cluster004	0	0	G1/S	0	1
DSN1	79980	Cluster004	0	G1/S	0	0	1
GMPS	8833	Cluster004	G1/S	0	0	0	1
GPD2	2820	Cluster004	0	G1/S	0	0	1
KNTC1	9735	Cluster004	0	S	0	0	1
MPP1	4354	Cluster004	0	G1/S	0	0	1
PAXIP1	22976	Cluster004	G1/S	0	0	0	1
PBX3	5090	Cluster004	G1/S	0	0	0	1
POLA1	5422	Cluster004	0	0	S	0	1
POLA2	23649	Cluster004	S	0	0	0	1
TEX30	93081	Cluster004	0	S	0	0	1
TSPYL4	23270	Cluster004	0	G1/S	0	0	1
TYMS	7298	Cluster004	0	0	S	0	1
ZBTB14	7541	Cluster004	0	G1/S	0	0	1
ZWINT	11130	Cluster004	0	0	S	0	1
ERCC6L	54821	Cluster006	0	0	0	G1/S	1
XPO1	7514	Cluster006	0	0	0	G1/S	1
CENPN	55839	Cluster006	0	0	0	G2/M	1
LMNB2	84823	Cluster006	0	0	0	G2/M	1
NCAPG2	54892	Cluster006	0	0	0	G2/M	1
SKA1	220134	Cluster006	0	0	0	G2/M	1
WHSC1	7468	Cluster006	0	0	0	G2/M	1
PARPBP	55010	Cluster006	0	0	0	M/G1	1
ARHGDIB	397	Cluster006	0	0	G2/M	0	1
CENPI	2491	Cluster006	0	G2	0	0	1
FZD2	2535	Cluster006	G2	0	0	0	1
GTF2E1	2960	Cluster006	0	M/G1	0	0	1
INCENP	3619	Cluster006	0	G2/M	0	0	1
PLEKHG3	26030	Cluster006	0	G2	0	0	1
RASSF1	11186	Cluster006	0	G2	0	0	1
TBC1D2	55357	Cluster006	G2/M	0	0	0	1
BLM	641	Cluster004	G1/S	0	0	G1/S	2
BRIP1	83990	Cluster004	0	G1/S	0	G1/S	2
CDC7	8317	Cluster004	0	0	S	G1/S	2
DCLRE1B	64858	Cluster004	0	G1/S	0	G1/S	2
FANCG	2189	Cluster004	0	0	G1/S	G1/S	2
FANCL	55120	Cluster004	0	G1/S	0	G1/S	2
FBXO5	26271	Cluster004	0	G2	0	G1/S	2
GINS3	64785	Cluster004	0	0	G1/S	G1/S	2
GMNN	51053	Cluster004	0	0	G1/S	G1/S	2
MYO19	80179	Cluster004	0	S	0	G1/S	2
NASP	4678	Cluster004	0	0	G1/S	G1/S	2
PAQR4	124222	Cluster004	0	S	0	G1/S	2
POLE2	5427	Cluster004	G1/S	0	0	G1/S	2
PRPS2	5634	Cluster004	0	M/G1	0	G1/S	2
RAB23	51715	Cluster004	0	0	G1/S	G1/S	2
RAD51AP1	10635	Cluster004	0	0	S	G1/S	2
SLC25A40	55972	Cluster004	0	G1/S	0	G1/S	2
USP1	7398	Cluster004	0	0	S	G1/S	2
WDHD1	11169	Cluster004	0	G1/S	0	G1/S	2
YEATS4	8089	Cluster004	0	G1/S	0	G1/S	2
CDK2	1017	Cluster004	G1/S	0	0	G2/M	2
FAM111A	63901	Cluster004	0	G1/S	0	G2/M	2
FANCI	55215	Cluster004	0	0	S	G2/M	2
RRM1	6240	Cluster004	0	0	S	G2/M	2
TRIP13	9319	Cluster004	0	0	G2/M	G2/M	2
CEP57	9702	Cluster004	0	G1/S	0	M/G1	2
ADAMTS1	9510	Cluster004	G1/S	G1/S	G1/S	0	2
CDT1	81620	Cluster004	G1/S	G1/S	0	0	2
CHEK1	1111	Cluster004	G1/S	G1/S	0	0	2
FANCE	2178	Cluster004	G1/S	G1/S	0	0	2
HSF2	3298	Cluster004	0	G1/S	G1/S	0	2
MNS1	55329	Cluster004	S	G1/S	0	0	2
PSMC3IP	29893	Cluster004	G1/S	G1/S	0	0	2
RAD51	5888	Cluster004	G1/S	G1/S	S	0	2
TRIM45	80263	Cluster004	G1/S	G1/S	S	0	2
MET	4233	Cluster006	0	0	G2	G1/S	2
STIL	6491	Cluster006	0	0	G2	G1/S	2
SPA17	53340	Cluster006	G2/M	0	0	G2	2
FOXM1	2305	Cluster006	0	0	G2/M	G2/M	2
MELK	9833	Cluster006	0	0	G2	G2/M	2
MPHOSPH9	10198	Cluster006	G2	0	0	G2/M	2
NDC1	55706	Cluster006	0	G2	0	G2/M	2
PLK4	10733	Cluster006	0	G2	0	G2/M	2
VANGL1	81839	Cluster006	0	G2/M	0	G2/M	2
WEE1	7465	Cluster006	0	G2	0	G2/M	2
KIF18B	146909	Cluster006	G2	0	0	M/G1	2
STK17B	9262	Cluster006	0	G2	0	M/G1	2
CDC27	996	Cluster006	G2/M	G2	G2/M	0	2
CDKN3	1033	Cluster006	M/G1	M/G1	M/G1	0	2
CTCF	10664	Cluster006	G2	0	G2/M	0	2
FZD7	8324	Cluster006	G2/M	M/G1	0	0	2
KIF20A	10112	Cluster006	G2/M	G2/M	0	0	2
KIF5B	3799	Cluster006	0	G2	G2	0	2
METTL4	64863	Cluster006	G2	G2	0	0	2
MTMR6	9107	Cluster006	G2	G2/M	0	0	2
NRF1	4899	Cluster006	M/G1	G2/M	0	0	2
SLCO1B3	28234	Cluster006	G2	G2/M	0	0	2
SPC25	57405	Cluster006	G2	G2	0	0	2
SPDL1	54908	Cluster006	0	G2	G2/M	0	2
TTF2	8458	Cluster006	G2	0	G2	0	2
TUBB4B	10383	Cluster006	0	G2/M	G2	0	2
ZMYM1	79830	Cluster006	G2	G2	G2/M	0	2
ATAD2	29028	Cluster004	0	G1/S	G1/S	G1/S	3
BRCA1	672	Cluster004	0	G1/S	S	G1/S	3
CASP8AP2	9994	Cluster004	0	G1/S	G1/S	G1/S	3
CDC45	8318	Cluster004	0	G1/S	S	G1/S	3
CENPQ	55166	Cluster004	0	G1/S	S	G1/S	3
CLSPN	63967	Cluster004	0	S	G1/S	G1/S	3
DNA2	1763	Cluster004	G1/S	0	S	G1/S	3
E2F8	79733	Cluster004	0	G1/S	S	G1/S	3
FEN1	2237	Cluster004	G1/S	0	S	G1/S	3
GINS2	51659	Cluster004	G1/S	0	G1/S	G1/S	3
HELLS	3070	Cluster004	0	G1/S	S	G1/S	3
MCM3	4172	Cluster004	G1/S	G1/S	0	G1/S	3
MCM4	4173	Cluster004	0	G1/S	G1/S	G1/S	3
MSH2	4436	Cluster004	0	G1/S	G1/S	G1/S	3
MSH6	2956	Cluster004	G1/S	G1/S	0	G1/S	3
NPAT	4863	Cluster004	0	S	G1/S	G1/S	3
ORC1	4998	Cluster004	0	G1/S	G1/S	G1/S	3
RBBP8	5932	Cluster004	0	S	S	G1/S	3
WDR76	79968	Cluster004	G1/S	G1/S	0	G1/S	3
ASF1B	55723	Cluster004	S	0	S	G2/M	3
CENPU	79682	Cluster004	0	G1/S	S	G2/M	3
DHFR	1719	Cluster004	0	G1/S	S	G2/M	3
DONSON	29980	Cluster004	0	G1/S	G1/S	G2/M	3
KIAA0101	9768	Cluster004	0	S	S	G2/M	3
PKMYT1	9088	Cluster004	0	S	S	G2/M	3
RAD54L	8438	Cluster004	0	G1/S	S	G2/M	3
MCM10	55388	Cluster004	G1/S	G1/S	0	M/G1	3
FZR1	51343	Cluster006	0	G2	G2	G2	3
ADGRE5	976	Cluster006	0	G2/M	G2/M	G2/M	3
AURKA	6790	Cluster006	G2	G2/M	0	G2/M	3
AURKB	9212	Cluster006	G2	0	G2	G2/M	3
BORA	79866	Cluster006	0	G2	G2	G2/M	3
CDK1	983	Cluster006	G2	G2	0	G2/M	3
CKAP5	9793	Cluster006	G2/M	0	G2/M	G2/M	3
DBF4B	80174	Cluster006	G2/M	G2/M	0	G2/M	3
DCAF7	10238	Cluster006	0	G2	G2	G2/M	3
DEPDC1	55635	Cluster006	G2/M	G2	0	G2/M	3
ECT2	1894	Cluster006	G2	G2	0	G2/M	3
HN1	51155	Cluster006	0	G2/M	G2	G2/M	3
JADE2	23338	Cluster006	M/G1	0	G2/M	G2/M	3
KIF14	9928	Cluster006	G2/M	0	G2/M	G2/M	3
KIF15	56992	Cluster006	G2	G2	0	G2/M	3
KIFC1	3833	Cluster006	G2	0	G2	G2/M	3
MAD2L1	4085	Cluster006	G2/M	0	G2	G2/M	3
NCAPG	64151	Cluster006	G2	G2	0	G2/M	3
NCAPH	23397	Cluster006	G2	0	G2	G2/M	3
NEIL3	55247	Cluster006	0	G2	G2	G2/M	3
PRR11	55771	Cluster006	0	G2/M	G2	G2/M	3
PSRC1	84722	Cluster006	G2/M	G2/M	0	G2/M	3
RAD21	5885	Cluster006	0	M/G1	M/G1	G2/M	3
REEP4	80346	Cluster006	G2/M	G2/M	0	G2/M	3
TMPO	7112	Cluster006	0	G2	G2	G2/M	3
TUBD1	51174	Cluster006	0	G2/M	G2	G2/M	3
ASPM	259266	Cluster006	G2/M	G2/M	0	M/G1	3
CDKN1B	1027	Cluster006	G2	0	G2	M/G1	3
DBF4	10926	Cluster006	G2	G2	0	M/G1	3
KIF18A	81930	Cluster006	G2	G2	0	M/G1	3
KIF4A	24137	Cluster006	M/G1	G2/M	0	M/G1	3
MIS18BP1	55320	Cluster006	0	G2	G2	M/G1	3
OIP5	11339	Cluster006	G2	G2/M	0	M/G1	3
RACGAP1	29127	Cluster006	G2/M	G2	0	M/G1	3
SAP30	8819	Cluster006	G2/M	0	G2	M/G1	3
TBC1D31	93594	Cluster006	G2	G2	0	M/G1	3
BARD1	580	Cluster004	G1/S	G1/S	G1/S	G1/S	4
CCNE1	898	Cluster004	G1/S	G1/S	G1/S	G1/S	4
CCNE2	9134	Cluster004	G1/S	G1/S	G1/S	G1/S	4
CDC25A	993	Cluster004	G1/S	G1/S	G1/S	G1/S	4
CDC6	990	Cluster004	G1/S	G1/S	G1/S	G1/S	4
CHAF1A	10036	Cluster004	G1/S	G1/S	G1/S	G1/S	4
CHAF1B	8208	Cluster004	G1/S	G1/S	G1/S	G1/S	4
DSCC1	79075	Cluster004	G1/S	G1/S	G1/S	G1/S	4
DTL	51514	Cluster004	G1/S	G1/S	G1/S	G1/S	4
EXO1	9156	Cluster004	G1/S	G1/S	S	G1/S	4
MCM2	4171	Cluster004	G1/S	G1/S	G1/S	G1/S	4
MCM5	4174	Cluster004	G1/S	G1/S	G1/S	G1/S	4
MCM6	4175	Cluster004	G1/S	G1/S	G1/S	G1/S	4
PCNA	5111	Cluster004	G1/S	G1/S	G1/S	G1/S	4
POLD3	10714	Cluster004	G1/S	S	G1/S	G1/S	4
RFC4	5984	Cluster004	G1/S	G1/S	S	G1/S	4
RMI1	80010	Cluster004	G1/S	G1/S	S	G1/S	4
SLBP	7884	Cluster004	G1/S	G1/S	G1/S	G1/S	4
TIPIN	54962	Cluster004	G1/S	G1/S	G1/S	G1/S	4
UBR7	55148	Cluster004	S	S	G1/S	G1/S	4
UNG	7374	Cluster004	G1/S	G1/S	G1/S	G1/S	4
PASK	23178	Cluster004	G1/S	G1/S	G1/S	G2/M	4
RFC2	5982	Cluster004	S	S	S	G2/M	4
RRM2	6241	Cluster004	G1/S	S	S	G2/M	4
PRIM1	5557	Cluster004	S	S	S	M/G1	4
BUB3	9184	Cluster006	G2	G2/M	G2	G2	4
CEP70	80321	Cluster006	G2/M	M/G1	M/G1	G2	4
ARHGAP11A	9824	Cluster006	G2	G2	G2	G2/M	4
ARL6IP1	23204	Cluster006	G2/M	G2/M	G2/M	G2/M	4
BIRC5	332	Cluster006	M/G1	M/G1	G2/M	G2/M	4
BUB1	699	Cluster006	G2/M	G2/M	G2/M	G2/M	4
BUB1B	701	Cluster006	G2/M	G2/M	G2/M	G2/M	4
CCNA2	890	Cluster006	G2	G2/M	G2	G2/M	4
CCNB2	9133	Cluster006	M/G1	G2/M	G2/M	G2/M	4
CCNF	899	Cluster006	G2	G2	G2	G2/M	4
CDC20	991	Cluster006	M/G1	G2/M	G2/M	G2/M	4
CDC25B	994	Cluster006	G2/M	G2/M	G2/M	G2/M	4
CDC25C	995	Cluster006	G2/M	G2/M	G2	G2/M	4
CDCA3	83461	Cluster006	G2/M	G2/M	G2/M	G2/M	4
CDCA8	55143	Cluster006	G2	G2/M	G2	G2/M	4
CENPE	1062	Cluster006	G2	G2	G2/M	G2/M	4
CEP55	55165	Cluster006	G2/M	G2/M	G2/M	G2/M	4
CKAP2	26586	Cluster006	G2	G2	G2	G2/M	4
CKS1B	1163	Cluster006	G2/M	M/G1	G2	G2/M	4
CKS2	1164	Cluster006	G2/M	G2/M	G2/M	G2/M	4
DLGAP5	9787	Cluster006	G2/M	G2/M	G2/M	G2/M	4
FAM64A	54478	Cluster006	M/G1	G2/M	G2/M	G2/M	4
GPSM2	29899	Cluster006	G2/M	G2/M	G2/M	G2/M	4
GTSE1	51512	Cluster006	G2	G2/M	G2/M	G2/M	4
H2AFX	3014	Cluster006	G2/M	G2/M	G2	G2/M	4
HJURP	55355	Cluster006	G2	G2	G2	G2/M	4
HMGB2	3148	Cluster006	G2	G2	G2	G2/M	4
HMGB3	3149	Cluster006	G2	M/G1	G2/M	G2/M	4
HMMR	3161	Cluster006	G2/M	G2	G2/M	G2/M	4
KIF11	3832	Cluster006	G2	G2/M	G2	G2/M	4
KIF20B	9585	Cluster006	G2/M	G2	G2	G2/M	4
KIF22	3835	Cluster006	G2/M	G2/M	G2	G2/M	4
KIF23	9493	Cluster006	G2	G2	G2	G2/M	4
KIF2C	11004	Cluster006	G2/M	G2/M	G2/M	G2/M	4
KPNA2	3838	Cluster006	G2	G2/M	G2	G2/M	4
LBR	3930	Cluster006	G2/M	G2	G2/M	G2/M	4
MKI67	4288	Cluster006	G2/M	G2/M	G2/M	G2/M	4
NDC80	10403	Cluster006	G2	G2	G2	G2/M	4
NDE1	54820	Cluster006	M/G1	G2/M	G2/M	G2/M	4
NEK2	4751	Cluster006	G2/M	G2/M	G2/M	G2/M	4
NUSAP1	51203	Cluster006	G2	G2	G2	G2/M	4
PBK	55872	Cluster006	G2	G2	G2/M	G2/M	4
PLK1	5347	Cluster006	G2/M	G2/M	G2/M	G2/M	4
PRC1	9055	Cluster006	G2/M	G2/M	M/G1	G2/M	4
PTTG1	9232	Cluster006	M/G1	G2/M	M/G1	G2/M	4
SHCBP1	79801	Cluster006	G2/M	G2/M	G2/M	G2/M	4
SPAG5	10615	Cluster006	G2/M	G2/M	G2/M	G2/M	4
TACC3	10460	Cluster006	G2/M	G2/M	G2/M	G2/M	4
TOP2A	7153	Cluster006	G2	G2	G2	G2/M	4
TPX2	22974	Cluster006	G2/M	G2/M	G2/M	G2/M	4
TROAP	10024	Cluster006	G2	G2	M/G1	G2/M	4
TTK	7272	Cluster006	G2	G2	G2/M	G2/M	4
UBE2C	11065	Cluster006	G2	G2	G2	G2/M	4
UBE2S	27338	Cluster006	G2/M	G2/M	M/G1	G2/M	4
BRD8	10902	Cluster006	G2	G2	G2	M/G1	4
CCNB1	891	Cluster006	G2/M	G2/M	G2/M	M/G1	4
CENPF	1063	Cluster006	G2	G2/M	G2/M	M/G1	4
ESPL1	9700	Cluster006	G2	G2/M	G2	M/G1	4
NCAPD2	9918	Cluster006	G2/M	G2/M	G2/M	M/G1	4
CEP85	64793	Cluster006	0	0	0	0	0
PAFAH2	5051	Cluster006	0	0	0	0	0
PTTG3P	26255	Cluster006	0	0	0	0	0
SOGA1	140710	Cluster006	0	0	0	0	0
TAF5	6877	Cluster006	0	0	0	0	0
CDK4	1019	Cluster009	0	0	0	G2/M	1
DTYMK	1841	Cluster009	0	0	0	G2/M	1
MIS18A	54069	Cluster009	0	0	0	G2/M	1
SNRNP25	79622	Cluster009	0	0	0	G2/M	1
COX7B	1349	Cluster009	0	S	0	0	1
DUT	1854	Cluster009	0	G1/S	0	0	1
EIF3F	8665	Cluster009	0	G2/M	0	0	1
LAMTOR5	10542	Cluster009	M/G1	0	0	0	1
LSM5	23658	Cluster009	G2/M	0	0	0	1
NDUFB1	4707	Cluster009	G2/M	0	0	0	1
NINJ1	4814	Cluster009	0	S	0	0	1
RPA3	6119	Cluster009	0	S	0	0	1
ZNF593	51042	Cluster009	0	0	M/G1	0	1
CENPM	79019	Cluster009	0	0	S	G2/M	2
H2AFV	94239	Cluster009	G2	0	0	G2/M	2
NOP16	51491	Cluster009	M/G1	G2/M	0	0	2
ANAPC15	25906	Cluster009	0	0	0	0	0
AP2S1	1175	Cluster009	0	0	0	0	0
APOO	79135	Cluster009	0	0	0	0	0
APRT	353	Cluster009	0	0	0	0	0
ATP5D	513	Cluster009	0	0	0	0	0
ATP5I	521	Cluster009	0	0	0	0	0
ATP5J	522	Cluster009	0	0	0	0	0
ATP6V0B	533	Cluster009	0	0	0	0	0
ATP6V1F	9296	Cluster009	0	0	0	0	0
BLVRB	645	Cluster009	0	0	0	0	0
BOLA1	51027	Cluster009	0	0	0	0	0
C11orf68	83638	Cluster009	0	0	0	0	0
C14orf2	9556	Cluster009	0	0	0	0	0
C19orf53	28974	Cluster009	0	0	0	0	0
CDA	978	Cluster009	0	0	0	0	0
CENPBD1P1	65996	Cluster009	0	0	0	0	0
CETN3	1070	Cluster009	0	0	0	0	0
COA1	55744	Cluster009	0	0	0	0	0
COX6B1	1340	Cluster009	0	0	0	0	0
COX6C	1345	Cluster009	0	0	0	0	0
COX8A	1351	Cluster009	0	0	0	0	0
CST3	1471	Cluster009	0	0	0	0	0
CYC1	1537	Cluster009	0	0	0	0	0
DCXR	51181	Cluster009	0	0	0	0	0
DGUOK	1716	Cluster009	0	0	0	0	0
EIF3I	8668	Cluster009	0	0	0	0	0
ERH	2079	Cluster009	0	0	0	0	0
EXOSC5	56915	Cluster009	0	0	0	0	0
FAM127B	26071	Cluster009	0	0	0	0	0
FAM173A	65990	Cluster009	0	0	0	0	0
FKBP2	2286	Cluster009	0	0	0	0	0
GPS2	2874	Cluster009	0	0	0	0	0
GSTK1	373156	Cluster009	0	0	0	0	0
GSTT1	2952	Cluster009	0	0	0	0	0
GTF2H5	404672	Cluster009	0	0	0	0	0
HIGD2A	192286	Cluster009	0	0	0	0	0
HSPE1	3336	Cluster009	0	0	0	0	0
IFITM2	10581	Cluster009	0	0	0	0	0
IFITM3	10410	Cluster009	0	0	0	0	0
LGALS1	3956	Cluster009	0	0	0	0	0
LSM2	57819	Cluster009	0	0	0	0	0
LSM6	11157	Cluster009	0	0	0	0	0
LSM8	51691	Cluster009	0	0	0	0	0
LY6E	4061	Cluster009	0	0	0	0	0
MGST2	4258	Cluster009	0	0	0	0	0
MRPL2	51069	Cluster009	0	0	0	0	0
MRPL23	6150	Cluster009	0	0	0	0	0
MRPL34	64981	Cluster009	0	0	0	0	0
MRPS11	64963	Cluster009	0	0	0	0	0
MRPS14	63931	Cluster009	0	0	0	0	0
MRPS17	51373	Cluster009	0	0	0	0	0
MRPS33	51650	Cluster009	0	0	0	0	0
NDUFA1	4694	Cluster009	0	0	0	0	0
NDUFA13	51079	Cluster009	0	0	0	0	0
NDUFA3	4696	Cluster009	0	0	0	0	0
NDUFA4	4697	Cluster009	0	0	0	0	0
NDUFA7	4701	Cluster009	0	0	0	0	0
NDUFB11	54539	Cluster009	0	0	0	0	0
NDUFB3	4709	Cluster009	0	0	0	0	0
NDUFC1	4717	Cluster009	0	0	0	0	0
NOP10	55505	Cluster009	0	0	0	0	0
NTHL1	4913	Cluster009	0	0	0	0	0
OXA1L	5018	Cluster009	0	0	0	0	0
PAFAH1B3	5050	Cluster009	0	0	0	0	0
PDCD5	9141	Cluster009	0	0	0	0	0
PEMT	10400	Cluster009	0	0	0	0	0
PFDN4	5203	Cluster009	0	0	0	0	0
PMM2	5373	Cluster009	0	0	0	0	0
POLR2I	5438	Cluster009	0	0	0	0	0
POLR2J	5439	Cluster009	0	0	0	0	0
POLR2L	5441	Cluster009	0	0	0	0	0
POLR3K	51728	Cluster009	0	0	0	0	0
POMP	51371	Cluster009	0	0	0	0	0
PPDPF	79144	Cluster009	0	0	0	0	0
PPIH	10465	Cluster009	0	0	0	0	0
PSENEN	55851	Cluster009	0	0	0	0	0
PSMA7	5688	Cluster009	0	0	0	0	0
PSMB10	5699	Cluster009	0	0	0	0	0
PSMB3	5691	Cluster009	0	0	0	0	0
RAB13	5872	Cluster009	0	0	0	0	0
RPL24	6152	Cluster009	0	0	0	0	0
RPL31	6160	Cluster009	0	0	0	0	0
RPL34	6164	Cluster009	0	0	0	0	0
RPL36	25873	Cluster009	0	0	0	0	0
RPL37A	6168	Cluster009	0	0	0	0	0
RPS27L	51065	Cluster009	0	0	0	0	0
RPS29	6235	Cluster009	0	0	0	0	0
S100A6	6277	Cluster009	0	0	0	0	0
SCAND1	51282	Cluster009	0	0	0	0	0
SCO2	9997	Cluster009	0	0	0	0	0
SDR39U1	56948	Cluster009	0	0	0	0	0
SEC61G	23480	Cluster009	0	0	0	0	0
SERPINB6	5269	Cluster009	0	0	0	0	0
SIGIRR	59307	Cluster009	0	0	0	0	0
SLC7A6	9057	Cluster009	0	0	0	0	0
SLIRP	81892	Cluster009	0	0	0	0	0
SNRPC	6631	Cluster009	0	0	0	0	0
SNRPE	6635	Cluster009	0	0	0	0	0
SNRPF	6636	Cluster009	0	0	0	0	0
SSR4	6748	Cluster009	0	0	0	0	0
SURF1	6834	Cluster009	0	0	0	0	0
TAF10	6881	Cluster009	0	0	0	0	0
TCF25	22980	Cluster009	0	0	0	0	0
TIMM8B	26521	Cluster009	0	0	0	0	0
TMEM160	54958	Cluster009	0	0	0	0	0
TMEM208	29100	Cluster009	0	0	0	0	0
TMEM223	79064	Cluster009	0	0	0	0	0
TMEM258	746	Cluster009	0	0	0	0	0
TMEM53	79639	Cluster009	0	0	0	0	0
TP53TG1	11257	Cluster009	0	0	0	0	0
TPRKB	51002	Cluster009	0	0	0	0	0
TSPO	706	Cluster009	0	0	0	0	0
TXN2	25828	Cluster009	0	0	0	0	0
UQCR10	29796	Cluster009	0	0	0	0	0
UQCRB	7381	Cluster009	0	0	0	0	0
UQCRQ	27089	Cluster009	0	0	0	0	0
WDR83OS	51398	Cluster009	0	0	0	0	0
