# Supplementary material for: Meta-analysis reveals conserved cell cycle transcriptional network across multiple human cell types
Source: BMC Genomics. 2017 Jan 5;18:30. doi: 10.1186/s12864-016-3435-2 (PMC5217208; doi:10.1186/s12864-016-3435-2)
Supplement: Additional file 5: Table S4. — Table S4. Annotation of the 39 unreported genes. (XLSX 10 kb) [file 12864_2016_3435_MOESM5_ESM.xlsx]

## Sheet: Sheet1
Symbol	Description	EntrezID	Literature evidence	Reference
ENDOD1	endonuclease domain containing 1	23052	not characterised	-
THAP10	THAP domain containing 10	56906	not characterised	-
PTTG3P	pituitary tumor-transforming 3, pseudogene	26255	not characterised	-
METTL9	methyltransferase like 9	51108	not characterised	-
THEM6	thioesterase superfamily member 6	51337	not characterised	-
DNAJC9	DnaJ heat shock protein family (Hsp40) member C9	23234	not characterised	-
C9orf40	chromosome 9 open reading frame 40	55071	not characterised	-
EFCAB11	EF-hand calcium binding domain 11	90141	not characterised	-
TAF5	TATA-box binding protein associated factor 5	6877	not reported in cell cycle	PMID:10373431
GGH	gamma-glutamyl hydrolase (conjugase, folylpolygammaglutamyl hydrolase)	8836	not reported in cell cycle	PMID:8816764
CACYBP	calcyclin binding protein	27101	not reported in cell cycle	PMID:16085652
CRYL1	crystallin lambda 1	51084	not reported in cell cycle	PMID:15809331
DERA	deoxyribose-phosphate aldolase (putative)	51071	not reported in cell cycle	PMID:9226884
GLMN	glomulin, FKBP associated protein	11146	not reported in cell cycle	PMID:11845407
HADH	hydroxyacyl-CoA dehydrogenase	3033	not reported in cell cycle	PMID:11023795
MMD	monocyte to macrophage differentiation-associated	23531	not reported in cell cycle	PMID:21968647
OSGEPL1	O-sialoglycoprotein endopeptidase-like 1	64172	not reported in cell cycle	PMID:20877624
RDX	radixin	5962	not reported in cell cycle	PMID:22467863
TMEM38B	transmembrane protein 38B	55151	not reported in cell cycle	PMID:19095005
PAFAH2	platelet-activating factor acetylhydrolase 2	5051	not reported in cell cycle	PMID:8955149
SOGA1	suppressor of glucose, autophagy associated 1	140710	not reported in cell cycle	PMID:20813965
PAK1	p21 protein (Cdc42/Rac)-activated kinase 1	5058	reported in cell cycle	PMID:23333386
TUBGCP5	tubulin, gamma complex associated protein 5	114791	reported in cell cycle	PMID:11694571
WRB	tryptophan rich basic protein	7485	reported in cell cycle	PMID:21444755
DNMT1	DNA (cytosine-5-)-methyltransferase 1	1786	reported in cell cycle	PMID:10888872
CENPJ	centromere protein J	55835	reported in cell cycle	PMID:11003675
SMC2	structural maintenance of chromosomes 2	10592	reported in cell cycle	PMID:11136719
CCP110	centriolar coiled-coil protein 110kDa	9738	reported in cell cycle	PMID:12361598
RPA1	replication protein A1	6117	reported in cell cycle	PMID:17765923
NSMCE4A	NSE4 homolog A, SMC5-SMC6 complex component	54780	reported in cell cycle	PMID:18086888
MCMBP	minichromosome maintenance complex binding protein	79892	reported in cell cycle	PMID:21196493
DEK	DEK proto-oncogene	7913	reported in cell cycle	PMID:21653549
TTI1	TELO2 interacting protein 1	9675	reported in cell cycle	PMID:26586433
LIG1	ligase I, DNA, ATP-dependent	3978	reported in cell cycle	PMID:8696349
CEP85	centrosomal protein 85kDa	64793	reported in cell cycle	PMID:26220856
EED	embryonic ectoderm development	8726	reported in cell cycle	PMID:14752272
ETAA1	Ewing tumor-associated antigen 1	54465	reported in cell cycle	PMID:27723720
EYA2	EYA transcriptional coactivator and phosphatase 2	2139	reported in cell cycle	PMID:19351884
PMS1	PMS1 homolog 1, mismatch repair system component	5378	reported in cell cycle	PMID:7641183
